# Supplementary material for: The knowledge mapping of HIV/AIDS in Indonesians living on six major islands using the Indonesian version of the HIV-KQ-18 instrument
Source: PLoS One. 2023 Nov 10;18(11):e0293876. doi: 10.1371/journal.pone.0293876 (PMC10637659; doi:10.1371/journal.pone.0293876)
Supplement: S1 Dataset — (XLSX) [file pone.0293876.s001.xlsx]

## Sheet: Sheet2
No	Island	Age_category	Gender	Education	Occupation	Background in health sciences	Workshop HIV	Item 1	Item 2	Item 3	Item 4	Item 5	Item 6	Item 7	Item 8	Item 9	Item 10	Item 11	Item 12	Item 13	Item 14	Item 15	Item 16	Item 17	Item 18	HIV-KQ18 score
1	Sumatera	18-25	Male	Up to senior high school	Entrepreneur	No	No	0	0	1	1	0	0	0	0	1	0	1	0	0	1	0	0	1	0	6
2	Sumatera	18-25	Female	Bachelor	Not working	Yes	No	1	1	1	1	1	0	1	0	1	1	1	0	1	1	0	1	0	0	12
3	Sumatera	18-25	Female	Up to senior high school	Not working	No	Yes	1	1	0	0	0	0	0	0	1	1	0	0	0	1	0	1	0	0	6
4	Sumatera	18-25	Female	Up to senior high school	Not working	No	Yes	0	0	1	1	0	0	0	0	0	0	1	0	1	1	0	0	1	0	6
5	Sumatera	18-25	Female	Up to senior high school	Not working	Yes	Yes	0	0	1	0	0	0	0	1	0	0	0	1	0	0	1	1	0	1	6
6	Sumatera	18-25	Female	Up to senior high school	Not working	No	No	0	0	0	1	0	0	0	0	0	0	0	0	0	0	0	0	1	0	2
7	Sumatera	18-25	Male	Up to senior high school	Not working	No	Yes	0	1	0	1	0	0	1	1	0	1	1	0	0	0	0	1	1	0	8
8	Sumatera	18-25	Female	Bachelor	Not working	No	No	1	1	0	1	0	0	0	0	0	1	0	0	0	1	0	1	1	1	8
9	Sumatera	18-25	Female	Bachelor	Not working	Yes	Yes	1	0	1	1	1	0	0	1	0	1	0	0	0	1	0	1	1	0	9
10	Sumatera	18-25	Female	Bachelor	Not working	Yes	No	1	1	1	1	1	0	0	0	1	1	1	0	1	1	0	0	0	0	10
11	Sumatera	18-25	Female	Up to senior high school	Not working	Yes	No	1	0	0	1	1	0	0	0	0	0	0	0	0	1	0	0	0	0	4
12	Sumatera	18-25	Female	Bachelor	Not working	No	No	0	1	0	1	1	1	1	1	1	1	0	0	1	1	0	0	1	1	12
13	Sumatera	18-25	Female	Up to senior high school	Not working	No	No	1	1	1	1	1	1	1	1	1	1	1	1	1	1	1	1	0	1	17
14	Sumatera	18-25	Male	Bachelor	Not working	No	No	0	0	1	0	1	0	1	1	0	0	1	0	1	1	0	1	1	0	9
15	Sumatera	18-25	Female	Bachelor	Not working	Yes	No	1	1	0	0	1	1	1	1	0	1	1	0	1	1	0	1	1	0	12
16	Sumatera	18-25	Female	Bachelor	Not working	Yes	No	1	1	0	0	1	1	1	1	0	1	1	0	1	1	1	1	1	0	13
17	Sumatera	18-25	Female	Up to senior high school	Entrepreneur	No	Yes	0	1	1	0	1	0	1	1	1	1	1	0	1	1	0	0	0	0	10
18	Sumatera	18-25	Male	Bachelor	Permanent staff	No	No	1	1	1	0	1	1	1	1	0	1	1	1	1	1	0	1	1	0	14
19	Sumatera	18-25	Female	Up to senior high school	Not working	No	No	1	0	0	0	0	0	0	0	0	0	0	0	1	1	0	1	1	0	5
20	Sumatera	18-25	Female	Up to senior high school	Not working	No	No	0	0	0	1	0	0	0	0	0	1	0	0	0	1	0	1	0	0	4
21	Sumatera	18-25	Male	Up to senior high school	Not working	No	No	1	0	0	0	0	0	0	0	1	1	1	0	0	1	0	1	1	0	7
22	Sumatera	18-25	Female	Up to senior high school	Not working	No	Yes	1	0	0	1	0	0	0	0	0	0	1	0	0	1	0	0	1	0	5
23	Sumatera	18-25	Female	Up to senior high school	Not working	No	No	1	1	0	1	0	1	1	1	1	0	1	0	1	1	1	0	1	1	13
24	Sumatera	18-25	Female	Bachelor	Not working	No	No	0	0	0	1	0	0	0	0	0	0	1	0	0	1	0	0	1	0	4
25	Sumatera	18-25	Female	Up to senior high school	Not working	No	Yes	1	0	1	1	1	0	0	0	0	0	0	0	0	1	0	1	1	0	7
26	Sumatera	18-25	Female	Bachelor	Not working	No	No	1	1	0	1	0	0	0	1	1	1	0	0	1	1	0	0	1	0	9
27	Sumatera	18-25	Female	Up to senior high school	Not working	No	No	0	0	0	1	0	0	0	0	1	1	1	0	1	1	0	0	0	0	6
28	Sumatera	18-25	Female	Up to senior high school	Not working	No	No	1	0	0	0	0	0	0	0	0	1	1	0	1	1	0	0	0	0	5
29	Sumatera	18-25	Female	Up to senior high school	Not working	No	No	0	0	0	0	0	1	1	1	0	0	0	0	1	1	0	1	1	0	7
30	Sumatera	18-25	Male	Up to senior high school	Entrepreneur	No	No	1	1	1	1	1	0	0	1	1	0	1	1	1	1	1	1	0	1	14
31	Sumatera	18-25	Female	Bachelor	Not working	No	No	0	0	0	0	0	0	0	0	0	0	0	0	0	0	0	0	0	0	0
32	Sumatera	18-25	Female	Bachelor	Not working	No	No	1	0	0	1	0	0	1	1	0	1	0	0	1	1	0	0	1	0	8
33	Sumatera	18-25	Female	Bachelor	Not working	No	No	1	0	1	1	1	0	0	1	0	1	0	0	1	1	0	0	0	1	9
34	Sumatera	18-25	Female	Bachelor	Not working	No	No	1	1	0	1	1	0	1	1	0	1	1	1	0	1	0	1	1	1	13
35	Sumatera	18-25	Female	Up to senior high school	Not working	No	No	1	1	0	0	0	0	0	0	1	1	0	1	1	1	0	1	1	1	10
36	Sumatera	18-25	Female	Up to senior high school	Not working	No	No	1	1	1	0	1	1	1	0	1	1	1	0	0	1	0	1	0	1	12
37	Sumatera	18-25	Female	Up to senior high school	Not working	No	Yes	1	1	1	1	1	1	1	1	1	1	1	1	1	1	1	1	1	1	18
38	Sumatera	18-25	Female	Bachelor	Not working	No	Yes	1	1	0	0	0	0	1	1	1	0	1	0	0	1	0	0	1	0	8
39	Sumatera	18-25	Male	Up to senior high school	Entrepreneur	No	No	1	0	0	0	1	0	1	1	0	0	0	0	1	1	1	1	1	0	9
40	Sumatera	18-25	Female	Up to senior high school	Not working	No	No	0	0	0	0	0	0	0	1	0	1	0	0	0	1	0	0	0	0	3
41	Sumatera	18-25	Female	Up to senior high school	Not working	No	No	1	1	0	1	0	1	1	1	1	0	1	0	1	1	1	1	1	1	14
42	Sumatera	18-25	Female	Up to senior high school	Not working	No	No	1	1	1	1	0	0	0	0	1	1	1	0	0	1	0	1	0	1	10
43	Sumatera	18-25	Female	Bachelor	Not working	Yes	Yes	1	1	0	0	0	0	0	1	0	0	0	0	0	0	0	0	0	0	3
44	Sumatera	18-25	Female	Up to senior high school	Not working	No	Yes	0	0	0	1	0	0	1	1	0	1	0	0	1	1	0	0	1	0	7
45	Sumatera	18-25	Female	Up to senior high school	Not working	No	No	0	0	0	1	0	0	0	1	0	1	0	0	1	1	0	0	0	0	5
46	Sumatera	18-25	Female	Up to senior high school	Not working	No	Yes	1	1	1	1	1	0	0	0	1	1	0	1	1	1	0	0	1	1	12
47	Sumatera	18-25	Female	Bachelor	Not working	No	Yes	0	1	0	1	0	0	0	1	0	1	1	0	0	1	0	0	1	0	7
48	Sumatera	18-25	Female	Bachelor	Not working	No	No	0	0	1	1	1	1	0	0	1	1	0	0	0	1	0	1	1	0	9
49	Sumatera	18-25	Female	Bachelor	Not working	No	Yes	0	1	1	1	0	0	1	0	0	1	0	0	0	1	0	0	0	0	6
50	Sumatera	18-25	Female	Up to senior high school	Not working	No	No	1	1	1	1	1	1	1	0	1	1	0	0	1	1	1	1	1	1	15
51	Sumatera	18-25	Female	Up to senior high school	Not working	No	No	1	0	0	1	0	0	0	0	0	1	1	0	0	1	0	0	1	0	6
52	Sumatera	18-25	Female	Bachelor	Not working	No	Yes	1	1	0	1	1	1	0	0	0	1	0	0	1	1	0	1	1	0	10
53	Sumatera	18-25	Male	Up to senior high school	Not working	Yes	Yes	0	1	1	0	0	0	0	1	1	1	1	0	1	1	0	0	1	0	9
54	Sumatera	18-25	Female	Up to senior high school	Not working	Yes	Yes	1	1	1	1	1	1	1	1	1	1	1	1	1	1	1	1	1	1	18
55	Sumatera	18-25	Female	Bachelor	Not working	No	No	1	1	0	0	1	1	0	1	1	1	0	1	1	1	0	1	1	0	12
56	Sumatera	18-25	Female	Bachelor	Not working	Yes	Yes	0	1	1	0	0	0	0	1	0	1	1	0	0	1	0	0	1	0	7
57	Sumatera	18-25	Female	Bachelor	Not working	Yes	No	1	1	1	1	1	0	0	1	1	1	1	0	1	1	0	1	0	1	13
58	Sumatera	18-25	Female	Bachelor	Not working	No	No	0	0	1	1	1	0	0	0	0	1	0	0	0	1	1	0	1	0	7
59	Sumatera	18-25	Female	Bachelor	Not working	Yes	Yes	0	0	1	0	1	0	0	1	0	1	1	0	1	1	1	1	1	1	11
60	Sumatera	18-25	Female	Bachelor	Not working	Yes	Yes	1	1	1	1	0	0	0	1	0	1	0	1	1	1	0	1	1	0	11
61	Sumatera	18-25	Female	Bachelor	Not working	Yes	No	1	1	0	1	0	0	0	0	0	0	0	0	1	1	0	1	1	0	7
62	Sumatera	18-25	Female	Up to senior high school	Not working	Yes	No	1	1	1	1	1	0	1	0	1	1	1	1	1	1	1	1	1	0	15
63	Sumatera	18-25	Male	Up to senior high school	Not working	No	No	0	0	1	0	0	0	0	0	0	1	0	0	0	1	0	1	1	0	5
64	Sumatera	18-25	Female	Bachelor	Not working	No	Yes	0	1	0	1	1	0	1	0	0	1	1	0	0	1	0	1	1	0	9
65	Sumatera	18-25	Male	Up to senior high school	Not working	No	No	0	0	0	0	0	0	0	0	0	0	0	0	0	0	0	0	0	0	0
66	Sumatera	18-25	Female	Bachelor	Not working	No	No	1	1	0	1	0	0	1	0	0	0	0	0	0	1	0	1	0	0	6
67	Sumatera	18-25	Female	Bachelor	Not working	Yes	No	1	0	0	0	0	0	0	0	0	0	1	0	0	1	0	0	0	0	3
68	Sumatera	18-25	Female	Bachelor	Not working	No	No	1	0	0	0	0	0	0	0	0	1	1	1	0	1	0	0	1	1	7
69	Sumatera	18-25	Female	Bachelor	Not working	No	No	0	0	0	1	0	0	0	0	0	0	0	0	0	1	0	0	0	0	2
70	Sumatera	18-25	Male	Bachelor	Not working	No	No	1	1	0	1	1	0	0	0	1	1	1	0	1	1	0	1	1	0	11
71	Sumatera	18-25	Female	Bachelor	Not working	No	No	1	1	0	1	0	0	0	0	0	0	0	0	0	1	0	0	1	0	5
72	Sumatera	18-25	Female	Up to senior high school	Not working	No	No	0	0	0	0	0	0	1	0	0	1	0	0	1	1	0	0	0	0	4
73	Sumatera	18-25	Female	Bachelor	Not working	No	No	1	0	0	1	0	0	0	0	1	0	0	0	0	1	0	1	1	1	7
74	Sumatera	18-25	Female	Bachelor	Not working	No	No	1	1	1	0	0	0	0	0	1	1	1	0	0	1	0	1	1	1	10
75	Sumatera	18-25	Female	Bachelor	Not working	No	No	1	0	0	0	0	0	0	0	0	0	0	0	0	1	0	1	1	0	4
76	Sumatera	18-25	Female	Up to senior high school	Not working	No	No	0	0	1	0	0	0	0	0	0	1	1	0	1	1	0	0	1	0	6
77	Sumatera	18-25	Male	Up to senior high school	Not working	No	No	0	0	0	0	0	0	0	0	0	1	1	0	0	1	0	0	1	0	4
78	Sumatera	18-25	Female	Up to senior high school	Not working	No	Yes	0	0	0	1	0	0	0	0	0	0	1	0	0	1	0	0	1	0	4
79	Sumatera	18-25	Female	Bachelor	Not working	No	No	1	1	0	0	0	1	0	0	1	0	1	1	1	1	0	1	0	1	10
80	Sumatera	18-25	Female	Bachelor	Not working	No	No	1	1	1	0	1	0	0	1	1	1	0	1	1	1	0	1	1	1	13
81	Sumatera	18-25	Female	Bachelor	Not working	No	No	0	0	0	1	0	0	0	1	0	0	0	0	0	1	0	0	1	0	4
82	Sumatera	18-25	Female	Bachelor	Not working	Yes	No	0	0	0	0	0	0	0	0	0	0	0	0	0	1	0	0	1	0	2
83	Sumatera	18-25	Female	Bachelor	Not working	No	No	0	0	1	1	1	0	0	0	0	1	0	0	1	1	0	1	1	0	8
84	Sumatera	18-25	Male	Up to senior high school	Entrepreneur	No	No	1	1	0	0	0	0	0	0	0	0	1	0	0	0	0	0	0	0	3
85	Sumatera	18-25	Male	Bachelor	Not working	No	No	0	0	1	1	0	0	1	1	0	1	0	0	0	1	1	0	1	0	8
86	Sumatera	18-25	Female	Up to senior high school	Not working	No	No	1	1	1	1	0	0	0	1	0	1	1	0	1	1	0	0	0	0	9
87	Sumatera	18-25	Female	Bachelor	Not working	No	Yes	1	1	1	1	1	1	0	0	1	1	1	1	1	1	1	1	1	1	16
88	Sumatera	18-25	Female	Bachelor	Not working	Yes	No	0	0	0	1	0	0	0	0	0	1	0	0	0	1	0	0	0	0	3
89	Sumatera	18-25	Female	Bachelor	Not working	No	Yes	1	1	1	1	0	0	1	0	0	0	0	0	1	1	0	1	1	0	9
90	Sumatera	18-25	Female	Up to senior high school	Not working	Yes	No	0	0	0	1	0	0	0	0	0	0	1	0	0	1	0	1	0	0	4
91	Sumatera	18-25	Female	Bachelor	Not working	No	No	0	1	1	1	0	0	1	0	1	1	1	0	0	1	0	0	0	0	8
92	Sumatera	18-25	Female	Bachelor	Not working	No	No	1	1	1	1	1	0	1	1	1	1	0	0	1	1	0	1	0	0	12
93	Sumatera	18-25	Female	Bachelor	Not working	No	Yes	0	1	0	1	0	0	0	0	0	0	1	0	0	1	0	1	1	0	6
94	Sumatera	18-25	Female	Bachelor	Not working	No	Yes	0	0	0	0	0	0	0	1	0	1	0	1	1	1	1	0	1	1	8
95	Sumatera	18-25	Female	Bachelor	Not working	No	No	0	1	1	1	1	0	0	0	1	1	0	1	1	1	0	1	1	1	12
96	Sumatera	18-25	Female	Bachelor	Not working	No	Yes	1	0	0	0	0	0	0	0	0	1	1	0	0	1	0	0	0	0	4
97	Sumatera	18-25	Female	Bachelor	Not working	No	No	1	0	0	1	0	0	0	1	0	0	1	0	0	1	0	0	1	0	6
98	Sumatera	18-25	Female	Bachelor	Not working	No	No	0	0	1	0	0	0	1	0	0	1	0	0	0	1	0	1	1	0	6
99	Sumatera	18-25	Female	Bachelor	Not working	No	Yes	1	1	1	0	0	0	0	0	1	0	0	0	1	1	1	1	0	1	9
100	Sumatera	18-25	Female	Bachelor	Not working	No	No	1	1	1	1	1	1	1	1	1	1	1	1	1	1	1	1	1	1	18
101	Sumatera	18-25	Female	Bachelor	Not working	No	No	1	1	0	0	0	1	1	1	1	1	1	0	1	1	0	0	0	0	10
102	Sumatera	18-25	Female	Bachelor	Not working	Yes	No	1	1	1	1	1	1	1	1	1	1	0	0	1	1	1	1	1	1	16
103	Sumatera	18-25	Male	Up to senior high school	Entrepreneur	No	Yes	1	0	1	0	1	0	0	0	0	0	1	0	0	0	1	0	1	0	6
104	Sumatera	18-25	Male	Bachelor	Not working	No	No	0	1	1	0	1	1	1	1	1	1	1	0	1	1	1	1	1	1	15
105	Sumatera	18-25	Male	Bachelor	Not working	Yes	No	0	0	0	1	0	0	1	1	1	0	1	0	1	1	0	1	1	1	10
106	Sumatera	18-25	Female	Bachelor	Not working	Yes	No	0	1	0	1	1	0	1	1	1	1	0	0	0	1	0	1	0	0	9
107	Sumatera	18-25	Female	Bachelor	Not working	Yes	No	1	1	1	0	0	0	0	0	0	0	1	0	0	1	0	0	0	0	5
108	Sumatera	18-25	Female	Bachelor	Not working	Yes	Yes	0	0	1	1	1	0	0	0	0	0	0	0	1	1	0	1	1	0	7
109	Sumatera	18-25	Female	Bachelor	Not working	Yes	No	0	1	0	0	1	0	0	1	0	0	0	0	0	1	0	0	0	0	4
110	Sumatera	18-25	Male	Bachelor	Not working	No	No	1	1	1	1	1	0	0	1	0	1	0	0	1	1	0	1	1	1	12
111	Sumatera	18-25	Female	Bachelor	Not working	No	No	0	0	0	1	0	0	0	0	0	0	0	0	0	1	0	0	1	0	3
112	Sumatera	18-25	Female	Bachelor	Not working	No	No	0	0	0	0	0	0	0	1	0	0	0	0	0	1	0	0	0	0	2
113	Sumatera	18-25	Female	Bachelor	Not working	No	Yes	1	1	0	0	0	0	1	1	1	1	1	0	0	1	0	1	0	0	9
114	Sumatera	18-25	Male	Bachelor	Not working	No	No	1	1	1	0	1	1	1	1	1	1	1	0	1	1	1	1	0	0	14
115	Sumatera	18-25	Female	Bachelor	Not working	Yes	Yes	1	1	1	1	1	0	1	0	1	0	0	0	1	1	0	1	1	1	12
116	Sumatera	18-25	Male	Up to senior high school	Not working	No	No	1	1	1	1	1	0	1	1	1	1	0	0	1	1	0	1	1	1	14
117	Sumatera	18-25	Female	Up to senior high school	Not working	No	No	0	0	1	1	1	0	0	1	0	1	0	1	1	1	0	1	1	1	11
118	Sumatera	18-25	Female	Bachelor	Not working	No	No	1	0	0	0	0	0	0	0	0	1	1	0	0	1	0	0	1	0	5
119	Sumatera	18-25	Male	Up to senior high school	Not working	No	No	0	0	1	1	0	0	0	0	0	0	1	0	1	1	0	1	1	0	7
120	Sumatera	18-25	Female	Bachelor	Not working	No	No	1	0	0	1	0	0	0	0	0	1	0	0	0	1	0	0	1	0	5
121	Sumatera	18-25	Female	Up to senior high school	Not working	No	Yes	1	1	0	1	0	0	0	1	1	1	1	0	0	1	0	1	0	0	9
122	Sumatera	18-25	Female	Bachelor	Not working	No	No	0	0	0	0	0	0	0	0	0	0	1	0	0	1	0	0	0	0	2
123	Sumatera	18-25	Female	Bachelor	Not working	Yes	No	1	0	1	1	0	0	1	0	0	1	1	0	0	1	0	0	1	0	8
124	Sumatera	18-25	Female	Bachelor	Not working	No	No	0	0	0	1	0	0	0	0	0	0	0	0	0	1	0	1	1	0	4
125	Sumatera	18-25	Female	Up to senior high school	Not working	No	No	1	1	0	0	0	0	0	1	0	1	0	0	0	1	0	1	1	0	7
126	Sumatera	18-25	Female	Bachelor	Not working	Yes	No	0	0	0	1	1	0	0	1	0	0	0	0	1	1	0	1	0	0	6
127	Sumatera	18-25	Female	Bachelor	Not working	No	No	1	1	1	1	1	0	0	0	0	1	0	1	1	1	0	0	1	0	10
128	Sumatera	18-25	Female	Up to senior high school	Not working	No	No	1	0	0	1	1	0	0	1	0	1	1	0	1	1	0	0	0	0	8
129	Sumatera	18-25	Female	Up to senior high school	Not working	No	No	1	1	0	1	0	0	0	0	1	1	0	0	0	1	0	1	1	1	9
130	Sumatera	18-25	Female	Up to senior high school	Not working	No	Yes	1	1	1	1	1	1	1	1	1	1	1	1	1	1	1	1	1	1	18
131	Sumatera	18-25	Female	Bachelor	Not working	No	Yes	1	1	1	1	1	0	0	1	0	1	1	1	0	1	0	0	1	0	11
132	Sumatera	18-25	Female	Bachelor	Not working	Yes	No	1	1	0	0	0	0	1	1	0	1	0	0	1	1	1	0	1	0	9
133	Sumatera	18-25	Female	Up to senior high school	Permanent staff	No	Yes	1	0	1	1	1	0	0	1	0	1	1	0	1	1	1	1	1	1	13
134	Sumatera	18-25	Female	Up to senior high school	Not working	No	No	0	0	0	1	0	0	0	0	0	0	0	0	0	1	0	0	0	0	2
135	Sumatera	18-25	Male	Bachelor	Not working	No	No	1	0	0	0	0	1	1	1	0	0	1	1	1	1	1	1	1	0	11
136	Sumatera	18-25	Female	Bachelor	Not working	No	No	1	1	0	1	1	0	0	1	0	1	0	0	1	1	0	1	1	0	10
137	Sumatera	18-25	Female	Up to senior high school	Not working	No	No	1	1	1	1	1	0	0	1	1	1	0	1	1	1	1	1	1	1	15
138	Sumatera	18-25	Female	Bachelor	Not working	No	No	1	1	0	0	1	1	1	1	1	1	0	0	1	1	0	1	0	1	12
139	Sumatera	18-25	Female	Bachelor	Not working	Yes	No	1	1	0	1	0	1	1	1	1	1	1	0	1	1	1	1	1	0	14
140	Sumatera	18-25	Female	Bachelor	Not working	Yes	Yes	1	1	1	1	1	1	1	0	1	0	1	0	1	1	1	0	1	0	13
141	Sumatera	18-25	Female	Bachelor	Not working	Yes	Yes	0	1	0	1	0	0	0	0	0	1	0	0	0	1	0	1	1	1	7
142	Sumatera	18-25	Female	Up to senior high school	Not working	Yes	No	1	0	0	1	1	0	1	1	0	1	1	1	1	1	0	1	1	0	12
143	Sumatera	18-25	Male	Bachelor	Not working	No	No	0	1	1	0	1	1	1	1	0	0	0	0	1	1	0	1	1	0	10
144	Sumatera	18-25	Female	Bachelor	Not working	Yes	No	0	1	0	1	0	0	1	1	0	0	1	0	1	1	0	1	1	0	9
145	Sumatera	18-25	Female	Up to senior high school	Not working	Yes	No	1	1	0	1	1	0	1	0	1	1	0	0	1	1	1	1	0	1	12
146	Sumatera	18-25	Female	Bachelor	Not working	Yes	Yes	1	1	0	0	1	0	1	1	0	1	1	0	1	1	0	1	0	0	10
147	Sumatera	18-25	Female	Up to senior high school	Not working	No	Yes	0	0	0	1	0	0	0	0	0	1	0	0	1	1	0	0	0	1	5
148	Sumatera	18-25	Female	Up to senior high school	Not working	No	No	0	1	0	1	1	0	1	1	1	1	0	1	1	1	1	1	1	1	14
149	Sumatera	18-25	Female	Up to senior high school	Not working	No	No	1	0	1	1	0	0	0	0	0	1	0	0	0	1	0	0	1	0	6
150	Sumatera	18-25	Female	Bachelor	Not working	No	Yes	1	0	1	1	1	0	0	1	1	0	0	0	0	0	0	0	0	0	6
151	Sumatera	18-25	Female	Up to senior high school	Not working	No	No	0	0	0	1	1	0	1	0	0	1	0	0	0	1	0	0	1	0	6
152	Sumatera	18-25	Female	Bachelor	Not working	Yes	No	1	1	0	0	1	0	1	1	0	1	0	0	1	1	0	0	1	1	10
153	Sumatera	18-25	Male	Bachelor	Not working	Yes	No	1	1	0	1	1	0	0	1	1	1	1	0	1	1	0	1	1	1	13
154	Sumatera	18-25	Female	Bachelor	Not working	Yes	Yes	0	1	1	1	1	0	0	0	0	1	1	0	1	1	0	1	1	0	10
155	Sumatera	18-25	Female	Bachelor	Not working	Yes	Yes	0	1	1	0	0	0	0	0	0	0	0	0	0	1	0	0	1	0	4
156	Sumatera	18-25	Female	Bachelor	Not working	No	No	1	1	1	1	1	0	1	1	0	1	0	1	1	1	0	1	1	1	14
157	Sumatera	18-25	Female	Up to senior high school	Not working	Yes	No	1	1	1	0	0	0	1	0	1	0	1	0	1	1	1	1	0	1	11
158	Sumatera	18-25	Female	Bachelor	Not working	Yes	No	0	1	0	1	0	0	0	0	1	0	0	0	0	1	0	0	1	0	5
159	Sumatera	18-25	Male	Up to senior high school	Not working	Yes	No	1	1	0	1	0	0	0	0	0	1	1	1	1	1	0	1	1	1	11
160	Sumatera	18-25	Female	Bachelor	Not working	No	Yes	1	1	1	0	1	0	0	0	0	1	0	0	1	1	0	0	0	1	8
161	Sumatera	18-25	Female	Bachelor	Not working	No	No	0	1	0	0	0	0	0	1	1	1	1	0	1	1	0	1	0	1	9
162	Sumatera	18-25	Female	Up to senior high school	Not working	No	No	1	1	1	1	1	1	0	1	0	1	1	0	1	1	0	0	1	0	12
163	Sumatera	18-25	Female	Bachelor	Not working	No	No	1	0	1	1	1	0	0	1	1	0	0	0	1	1	1	0	0	0	9
164	Sumatera	18-25	Female	Bachelor	Not working	No	Yes	0	1	0	0	1	1	1	0	1	1	1	0	1	1	1	1	0	0	11
165	Sumatera	18-25	Female	Bachelor	Not working	No	No	1	1	1	1	1	0	0	1	0	1	1	0	1	1	0	1	1	0	12
166	Sumatera	18-25	Female	Up to senior high school	Not working	No	Yes	0	0	0	1	1	0	0	1	0	0	0	0	0	1	0	1	1	0	6
167	Sumatera	18-25	Male	Bachelor	Not working	No	Yes	1	0	1	1	1	0	0	1	0	1	1	0	1	1	0	0	1	0	10
168	Sumatera	18-25	Female	Bachelor	Not working	No	No	0	0	0	1	1	0	0	1	0	0	0	0	0	1	0	0	1	0	5
169	Sumatera	18-25	Male	Up to senior high school	Not working	No	No	1	1	1	0	1	0	0	0	0	1	1	1	1	1	0	1	1	1	12
170	Sumatera	18-25	Male	Bachelor	Not working	No	No	0	0	0	1	0	0	0	1	0	0	0	0	0	1	0	0	1	0	4
171	Sumatera	18-25	Male	Bachelor	Not working	No	No	0	1	1	1	0	1	1	1	1	1	1	0	1	1	0	1	1	0	13
172	Sumatera	18-25	Female	Bachelor	Not working	No	No	0	0	0	0	0	0	0	1	0	1	1	0	1	1	0	0	1	0	6
173	Sumatera	18-25	Male	Bachelor	Not working	No	No	0	0	1	1	1	0	0	1	1	1	0	0	1	1	0	1	0	1	10
174	Sumatera	18-25	Male	Bachelor	Not working	Yes	Yes	1	1	1	0	0	0	0	0	0	0	0	0	1	1	0	0	1	0	6
175	Sumatera	18-25	Female	Bachelor	Not working	No	No	1	0	1	1	1	0	1	1	1	1	1	0	1	1	1	1	1	0	14
176	Sumatera	18-25	Female	Bachelor	Not working	No	Yes	1	1	0	1	0	1	1	0	1	1	1	1	0	1	0	1	1	0	12
177	Sumatera	18-25	Female	Bachelor	Not working	No	No	1	1	1	0	1	0	0	1	1	1	0	0	1	1	0	0	0	0	9
178	Sumatera	18-25	Female	Bachelor	Not working	No	No	1	0	0	0	0	0	1	0	0	0	0	0	0	1	0	1	1	0	5
179	Sumatera	18-25	Female	Bachelor	Not working	No	No	0	0	1	0	1	0	1	1	0	1	0	1	0	1	0	1	1	1	10
180	Sumatera	18-25	Female	Up to senior high school	Not working	No	No	0	1	0	0	0	0	0	0	1	0	0	0	0	1	0	1	1	0	5
181	Sumatera	18-25	Female	Up to senior high school	Not working	No	No	1	0	0	0	0	0	0	0	0	0	0	0	0	0	0	0	0	0	1
182	Sumatera	18-25	Female	Bachelor	Not working	Yes	Yes	0	0	0	1	0	0	1	1	0	1	1	0	0	1	1	0	0	0	7
183	Sumatera	18-25	Female	Up to senior high school	Not working	No	No	1	1	0	0	0	0	0	0	1	0	1	1	0	1	0	1	1	0	8
184	Sumatera	18-25	Male	Bachelor	Not working	No	Yes	0	0	1	1	0	1	0	0	0	1	1	0	0	1	0	0	1	0	7
185	Sumatera	18-25	Female	Bachelor	Not working	Yes	Yes	1	1	1	1	0	0	1	1	1	0	0	0	0	1	1	1	1	0	11
186	Sumatera	18-25	Female	Up to senior high school	Not working	Yes	No	1	1	1	1	1	0	0	1	0	1	0	0	1	1	1	1	0	0	11
187	Sumatera	18-25	Female	Bachelor	Not working	Yes	Yes	1	1	0	0	0	0	1	1	1	1	1	0	1	1	0	1	1	0	11
188	Sumatera	18-25	Female	Bachelor	Not working	No	No	1	1	1	1	0	1	1	0	0	1	1	0	1	1	0	1	0	1	12
189	Sumatera	18-25	Female	Up to senior high school	Not working	No	No	0	0	1	0	0	0	0	0	0	0	1	0	0	1	0	0	0	0	3
190	Sumatera	18-25	Female	Up to senior high school	Entrepreneur	No	No	1	0	0	0	0	0	1	0	0	0	0	0	0	1	0	1	1	0	5
191	Sumatera	18-25	Male	Bachelor	Not working	No	No	0	1	1	0	1	0	0	0	1	1	1	0	0	1	0	0	1	0	8
192	Sumatera	18-25	Male	Bachelor	Not working	No	No	1	1	1	1	1	1	1	1	1	1	1	1	1	1	1	1	1	1	18
193	Sumatera	18-25	Female	Bachelor	Not working	No	No	1	1	0	1	0	0	0	1	1	1	1	0	0	1	0	1	0	0	9
194	Sumatera	18-25	Female	Bachelor	Not working	Yes	No	0	0	0	1	0	0	0	1	0	0	1	0	0	0	0	0	1	0	4
195	Sumatera	18-25	Female	Bachelor	Not working	Yes	Yes	1	1	0	1	1	0	1	1	1	1	0	0	1	1	1	1	1	0	13
196	Sumatera	18-25	Male	Bachelor	Not working	No	No	1	1	0	0	1	0	1	0	1	1	1	0	1	1	0	1	0	0	10
197	Sumatera	18-25	Female	Bachelor	Not working	Yes	No	0	1	1	1	1	1	1	1	0	1	0	0	1	1	0	1	1	0	12
198	Sumatera	18-25	Male	Bachelor	Not working	Yes	Yes	1	0	0	1	0	1	0	1	0	0	1	0	0	1	0	1	1	1	9
199	Sumatera	18-25	Male	Up to senior high school	Not working	No	No	1	0	1	0	0	0	0	0	0	0	1	0	0	1	0	0	1	0	5
200	Sumatera	18-25	Female	Bachelor	Not working	No	No	0	0	0	0	0	0	0	0	0	0	0	0	0	1	1	0	1	0	3
201	Sumatera	18-25	Female	Bachelor	Not working	No	No	1	1	0	0	0	0	0	1	1	1	0	0	0	1	0	1	0	0	7
202	Sumatera	18-25	Female	Bachelor	Not working	No	Yes	1	1	1	1	1	0	1	1	1	1	1	0	1	1	1	0	1	0	14
203	Sumatera	18-25	Female	Up to senior high school	Not working	No	No	1	0	0	0	0	0	0	1	0	1	1	0	0	1	0	0	0	0	5
204	Sumatera	18-25	Female	Up to senior high school	Not working	Yes	No	0	0	0	1	0	0	0	0	0	1	0	0	0	1	0	0	1	0	4
205	Sumatera	18-25	Female	Up to senior high school	Not working	No	No	1	0	1	0	0	0	0	0	0	1	0	0	0	1	0	0	1	0	5
206	Sumatera	18-25	Male	Up to senior high school	Not working	No	No	1	0	1	1	0	1	1	0	0	0	1	0	1	1	0	1	1	0	10
207	Sumatera	18-25	Female	Up to senior high school	Not working	No	No	1	1	0	0	0	0	0	0	0	1	1	0	0	1	0	1	1	0	7
208	Sumatera	18-25	Female	Bachelor	Not working	No	No	1	1	0	1	0	0	1	0	0	1	0	0	1	1	0	0	1	0	8
209	Sumatera	18-25	Female	Up to senior high school	Not working	No	No	1	0	0	1	0	0	0	0	0	0	0	0	0	1	0	0	1	0	4
210	Sumatera	18-25	Male	Up to senior high school	Not working	No	No	0	0	0	0	0	0	0	0	0	1	0	0	0	1	0	0	1	0	3
211	Sumatera	18-25	Female	Up to senior high school	Not working	No	Yes	0	0	1	1	0	0	0	1	0	1	0	0	0	1	0	0	1	1	7
212	Sumatera	18-25	Male	Up to senior high school	Not working	No	Yes	1	1	0	1	0	0	0	0	0	0	1	0	0	1	0	0	0	0	5
213	Sumatera	18-25	Male	Bachelor	Not working	No	No	1	1	1	0	1	0	0	1	1	1	1	0	1	1	0	1	1	1	13
214	Sumatera	18-25	Female	Up to senior high school	Not working	Yes	No	1	1	1	1	1	0	0	0	0	1	0	0	0	1	1	1	0	1	10
215	Sumatera	18-25	Male	Up to senior high school	Not working	No	No	1	0	0	0	1	0	0	1	0	0	1	0	1	1	0	1	0	0	7
216	Sumatera	18-25	Female	Bachelor	Not working	No	No	1	1	1	0	1	0	0	1	0	1	0	1	1	1	0	0	1	1	11
217	Sumatera	18-25	Male	Bachelor	Not working	Yes	No	1	1	0	0	1	1	1	1	1	0	1	0	1	1	1	1	0	1	13
218	Sumatera	18-25	Female	Bachelor	Not working	Yes	No	1	1	1	0	0	0	0	1	1	1	1	0	1	1	0	1	0	1	11
219	Sumatera	18-25	Female	Bachelor	Not working	Yes	No	1	1	1	1	1	0	1	0	0	0	0	0	1	1	0	1	1	0	10
220	Sumatera	18-25	Female	Bachelor	Not working	Yes	No	1	1	1	1	0	1	1	1	0	1	1	0	1	1	0	1	1	1	14
221	Sumatera	18-25	Female	Bachelor	Not working	Yes	No	1	1	1	1	1	0	0	1	1	1	0	0	1	1	0	1	1	1	13
222	Sumatera	18-25	Female	Up to senior high school	Not working	No	No	1	1	0	0	1	1	1	0	1	1	1	0	1	1	1	1	0	1	13
223	Sumatera	18-25	Male	Up to senior high school	Not working	No	No	0	1	1	1	1	0	0	0	0	1	0	0	1	1	1	1	1	1	11
224	Sumatera	18-25	Female	Up to senior high school	Not working	Yes	No	0	1	0	1	0	1	1	1	0	1	1	0	1	1	0	1	1	1	12
225	Sumatera	18-25	Female	Bachelor	Not working	No	No	1	1	1	0	1	0	0	0	1	1	0	1	1	1	0	1	0	1	11
226	Sumatera	18-25	Female	Bachelor	Not working	No	No	1	1	1	1	1	0	1	1	0	1	0	0	1	1	1	1	0	0	12
227	Sumatera	18-25	Female	Bachelor	Not working	Yes	No	1	1	0	0	1	0	0	1	1	1	0	0	1	1	0	0	0	0	8
228	Sumatera	18-25	Female	Up to senior high school	Not working	No	No	1	1	0	1	0	0	0	0	1	1	1	0	1	1	0	1	1	1	11
229	Sumatera	18-25	Female	Bachelor	Not working	No	No	0	1	0	1	0	0	1	0	0	0	1	0	0	1	0	0	0	1	6
230	Sumatera	18-25	Male	Bachelor	Not working	No	No	1	1	1	1	1	0	0	1	1	1	1	1	1	1	0	1	1	1	15
231	Sumatera	18-25	Male	Bachelor	Not working	No	Yes	1	1	1	0	0	0	0	0	1	1	0	0	0	1	0	1	0	1	8
232	Sumatera	18-25	Female	Bachelor	Not working	No	No	1	0	1	1	0	0	0	1	1	1	1	0	1	1	0	0	0	0	9
233	Sumatera	18-25	Female	Bachelor	Not working	No	No	0	1	0	0	1	0	0	0	1	1	1	0	1	1	0	0	1	0	8
234	Sumatera	18-25	Female	Bachelor	Not working	No	No	0	0	1	1	1	0	0	1	1	1	0	0	1	1	0	1	1	1	11
235	Sumatera	18-25	Female	Bachelor	Not working	No	No	1	0	0	0	1	0	0	1	0	0	1	0	0	1	0	1	0	0	6
236	Sumatera	18-25	Female	Bachelor	Not working	No	No	1	1	1	1	0	0	0	1	0	1	0	1	1	1	0	1	1	0	11
237	Sumatera	18-25	Female	Bachelor	Not working	No	No	1	0	0	0	0	0	0	0	0	0	0	0	0	1	0	0	0	0	2
238	Sumatera	18-25	Female	Bachelor	Not working	No	No	1	0	1	0	0	0	0	0	0	1	1	0	0	1	0	0	1	1	7
239	Sumatera	18-25	Female	Bachelor	Not working	No	No	1	1	1	1	1	1	1	1	1	1	1	1	1	1	1	1	1	0	17
240	Sumatera	18-25	Female	Bachelor	Not working	No	Yes	1	0	1	0	0	0	0	1	0	1	0	0	0	1	0	0	1	0	6
241	Sumatera	18-25	Female	Bachelor	Not working	Yes	No	1	1	1	1	1	0	0	1	1	0	0	0	1	1	0	0	1	0	10
242	Sumatera	18-25	Male	Bachelor	Not working	No	Yes	1	0	1	0	0	0	0	1	0	0	1	0	0	1	0	1	0	0	6
243	Sumatera	18-25	Male	Up to senior high school	Entrepreneur	No	No	0	1	1	0	0	1	0	1	1	0	1	0	0	1	0	1	1	0	9
244	Sumatera	18-25	Male	Bachelor	Not working	No	Yes	1	0	1	1	1	0	0	0	0	1	1	1	0	1	0	1	0	1	10
245	Sumatera	18-25	Male	Bachelor	Not working	No	No	1	1	0	1	0	0	0	1	0	1	1	1	1	1	1	1	1	0	12
246	Sumatera	18-25	Female	Bachelor	Not working	No	No	0	1	1	1	0	0	1	0	0	1	0	0	1	1	0	1	1	1	10
247	Sumatera	18-25	Female	Bachelor	Not working	No	Yes	1	1	0	1	0	0	0	1	1	1	0	0	1	1	0	1	1	1	11
248	Sumatera	18-25	Male	Bachelor	Not working	No	Yes	0	1	0	0	0	1	1	1	1	1	1	0	1	1	0	1	0	1	11
249	Sumatera	18-25	Female	Bachelor	Not working	Yes	Yes	1	0	1	1	0	0	0	1	0	1	1	0	1	1	0	1	1	1	11
250	Sumatera	18-25	Female	Bachelor	Not working	No	Yes	1	0	0	1	0	0	0	0	0	0	1	0	0	1	0	0	0	0	4
251	Sumatera	18-25	Female	Bachelor	Not working	No	Yes	0	0	1	1	1	0	0	1	0	1	1	0	0	1	0	0	1	0	8
252	Sumatera	18-25	Female	Bachelor	Not working	No	No	1	1	0	0	0	1	0	1	0	0	0	0	0	1	0	1	0	0	6
253	Sumatera	18-25	Female	Up to senior high school	Not working	No	No	0	1	1	0	1	1	1	1	1	1	1	0	1	1	1	0	0	1	13
254	Sumatera	18-25	Female	Up to senior high school	Not working	No	Yes	1	0	0	1	0	0	0	0	0	0	1	0	1	1	0	0	1	0	6
255	Sumatera	18-25	Male	Bachelor	Not working	No	No	1	0	0	0	0	0	0	0	0	0	1	0	0	1	0	0	1	0	4
256	Sumatera	18-25	Female	Up to senior high school	Not working	No	No	0	1	0	1	0	0	0	0	0	0	0	0	0	1	0	0	1	0	4
257	Sumatera	18-25	Male	Bachelor	Not working	No	Yes	1	1	1	1	1	0	0	1	0	1	1	0	1	1	0	1	1	0	12
258	Sumatera	18-25	Female	Up to senior high school	Not working	No	Yes	1	1	0	1	0	0	0	1	0	0	0	0	1	1	0	0	1	0	7
259	Sumatera	18-25	Female	Bachelor	Not working	No	No	1	1	1	1	0	0	1	1	1	1	0	0	1	1	1	1	1	0	13
260	Sumatera	18-25	Male	Up to senior high school	Not working	No	Yes	1	0	1	1	0	1	1	1	0	1	1	0	1	1	0	1	1	1	13
261	Sumatera	18-25	Female	Bachelor	Not working	No	Yes	1	1	0	1	0	0	0	0	0	1	0	0	1	1	0	0	0	0	6
262	Sumatera	18-25	Female	Bachelor	Not working	Yes	No	1	1	0	1	1	1	1	1	1	1	1	0	1	1	1	1	1	1	16
263	Sumatera	18-25	Female	Up to senior high school	Not working	Yes	Yes	0	0	1	1	0	0	0	0	0	1	1	0	1	1	0	0	1	1	8
264	Sumatera	18-25	Female	Bachelor	Entrepreneur	No	No	0	1	0	1	0	0	0	0	0	0	0	0	1	1	0	0	1	0	5
265	Sumatera	18-25	Female	Bachelor	Not working	No	No	1	1	1	0	0	0	0	0	0	0	0	0	0	1	0	1	0	0	5
266	Sumatera	18-25	Female	Up to senior high school	Not working	Yes	Yes	1	1	0	1	0	1	1	1	0	1	1	0	1	1	1	1	1	0	13
267	Sumatera	18-25	Female	Bachelor	Not working	No	Yes	1	1	0	0	0	0	1	1	1	1	0	0	0	1	0	1	1	0	9
268	Sumatera	18-25	Female	Bachelor	Not working	Yes	Yes	0	0	1	1	0	0	0	0	0	1	1	0	0	1	0	1	1	0	7
269	Sumatera	18-25	Male	Bachelor	Not working	No	Yes	0	1	1	1	0	0	1	0	1	1	1	1	0	1	0	1	1	0	11
270	Sumatera	18-25	Male	Bachelor	Not working	No	Yes	1	1	0	1	0	1	1	1	0	0	1	0	0	1	0	1	1	0	10
271	Sumatera	18-25	Female	Postgraduate	Permanent staff	No	Yes	0	1	1	1	1	0	0	0	0	1	0	0	0	1	0	1	1	1	9
272	Sumatera	18-25	Male	Bachelor	Not working	No	Yes	1	0	1	1	1	0	1	0	0	0	0	0	1	1	1	0	1	1	10
273	Sumatera	18-25	Male	Bachelor	Not working	No	No	0	0	1	1	1	0	1	0	0	1	1	0	1	1	0	1	1	1	11
274	Sumatera	18-25	Female	Bachelor	Not working	No	Yes	1	1	1	1	0	0	1	1	1	1	0	1	1	1	0	1	1	1	14
275	Sumatera	18-25	Female	Bachelor	Not working	No	No	1	1	1	1	1	1	1	1	0	1	0	0	1	1	0	0	1	0	12
276	Sumatera	18-25	Female	Bachelor	Not working	No	Yes	0	1	0	1	0	0	0	1	0	1	0	0	1	1	0	0	1	0	7
277	Sumatera	18-25	Female	Bachelor	Not working	No	Yes	1	0	1	1	0	0	0	1	0	1	1	0	0	1	0	0	1	1	9
278	Sumatera	18-25	Female	Bachelor	Not working	No	No	0	0	1	1	0	0	1	0	0	1	1	0	1	1	0	0	1	1	9
279	Sumatera	18-25	Female	Bachelor	Not working	No	Yes	1	1	1	1	1	1	1	1	1	1	1	1	1	1	1	1	1	1	18
280	Sumatera	18-25	Female	Up to senior high school	Not working	Yes	Yes	1	0	1	1	0	0	0	1	0	1	0	0	0	1	0	0	1	0	7
281	Sumatera	18-25	Female	Bachelor	Not working	No	No	0	0	1	0	0	1	1	1	0	1	0	0	1	1	1	1	0	0	9
282	Sumatera	18-25	Male	Bachelor	Not working	No	No	1	1	1	1	1	0	1	1	0	1	1	0	1	1	0	1	1	0	13
283	Sumatera	18-25	Male	Up to senior high school	Not working	No	Yes	1	1	1	0	0	0	0	1	1	1	1	1	1	1	0	1	0	0	11
284	Sumatera	18-25	Female	Bachelor	Not working	No	No	1	1	1	0	1	0	0	1	1	1	0	0	0	1	0	0	1	0	9
285	Sumatera	18-25	Female	Bachelor	Not working	No	Yes	1	1	0	1	0	0	0	1	0	1	1	0	0	1	0	1	1	0	9
286	Sumatera	18-25	Female	Up to senior high school	Not working	No	Yes	1	1	0	0	1	1	1	1	1	1	1	1	1	1	1	1	1	0	15
287	Sumatera	18-25	Female	Bachelor	Entrepreneur	Yes	Yes	0	1	1	1	0	0	1	1	1	1	0	0	1	1	0	1	1	1	12
288	Sumatera	18-25	Male	Bachelor	Not working	Yes	No	0	1	1	1	0	0	1	1	1	1	0	1	0	1	0	1	1	1	12
289	Sumatera	18-25	Female	Bachelor	Entrepreneur	No	Yes	0	0	1	1	1	1	1	1	0	1	0	0	1	1	1	1	1	1	13
290	Sumatera	18-25	Female	Bachelor	Not working	Yes	No	1	1	0	1	0	0	1	1	0	0	0	0	1	1	0	0	1	0	8
291	Sumatera	18-25	Female	Bachelor	Not working	Yes	Yes	0	0	1	1	1	0	0	1	0	1	1	0	1	1	0	0	1	1	10
292	Sumatera	18-25	Male	Bachelor	Entrepreneur	No	No	0	0	0	1	0	0	0	0	0	1	0	0	0	0	0	0	0	0	2
293	Sumatera	18-25	Female	Bachelor	Permanent staff	Yes	Yes	1	1	0	1	1	1	1	1	1	1	1	0	1	1	0	1	1	1	15
294	Sumatera	18-25	Female	Bachelor	Permanent staff	No	No	0	0	1	0	0	0	1	0	0	0	1	0	0	1	0	0	0	0	4
295	Sumatera	18-25	Female	Bachelor	Not working	No	No	0	0	0	0	0	0	0	0	0	1	0	0	0	1	0	0	0	0	2
296	Sumatera	18-25	Female	Bachelor	Not working	Yes	No	1	1	1	0	1	1	1	1	1	1	1	1	1	1	1	1	1	0	16
297	Sumatera	18-25	Male	Bachelor	Entrepreneur	No	Yes	0	0	1	1	1	0	1	1	0	1	0	0	1	1	1	1	1	1	12
298	Sumatera	18-25	Female	Bachelor	Not working	Yes	No	1	1	0	1	1	0	1	1	1	1	0	0	1	1	1	1	0	0	12
299	Sumatera	18-25	Female	Bachelor	Entrepreneur	No	No	0	1	0	0	0	1	1	0	0	0	0	0	0	1	0	1	1	0	6
300	Sumatera	18-25	Male	Bachelor	Entrepreneur	No	No	0	0	0	0	0	1	0	1	0	0	1	0	0	1	0	1	1	1	7
301	Sumatera	18-25	Female	Bachelor	Not working	No	No	1	1	0	0	0	0	0	1	0	1	0	1	1	1	0	0	1	1	9
302	Sumatera	18-25	Female	Bachelor	Not working	No	No	1	0	0	0	0	0	0	0	0	0	0	0	0	1	0	0	0	0	2
303	Sumatera	18-25	Female	Bachelor	Not working	No	No	1	1	1	1	1	0	1	1	1	1	0	0	1	1	1	0	1	1	14
304	Sumatera	18-25	Female	Bachelor	Not working	No	Yes	1	1	1	1	1	1	1	1	1	1	1	1	1	1	1	1	1	1	18
305	Sumatera	18-25	Male	Bachelor	Not working	No	No	0	0	1	1	0	0	0	1	0	1	0	0	1	1	0	1	1	1	9
306	Sumatera	18-25	Female	Bachelor	Not working	No	Yes	1	1	1	1	1	1	1	1	0	1	0	0	0	1	0	1	1	1	13
307	Sumatera	18-25	Male	Up to senior high school	Entrepreneur	No	Yes	0	0	0	1	0	0	0	0	0	1	1	0	0	1	0	1	0	0	5
308	Sumatera	18-25	Female	Bachelor	Entrepreneur	No	Yes	0	0	1	1	0	0	0	0	0	0	0	0	0	1	0	1	1	1	6
309	Sumatera	18-25	Female	Up to senior high school	Not working	No	Yes	0	1	1	1	1	0	0	0	0	1	0	0	0	1	0	1	0	0	7
310	Sumatera	18-25	Female	Bachelor	Entrepreneur	No	No	1	0	1	0	1	0	0	1	0	1	0	0	1	1	0	1	1	1	10
311	Sumatera	18-25	Female	Up to senior high school	Not working	No	Yes	1	1	1	1	1	1	1	1	1	1	1	1	1	1	1	1	1	0	17
312	Sumatera	18-25	Female	Bachelor	Entrepreneur	Yes	Yes	1	1	1	1	0	0	0	1	1	0	1	0	1	1	0	1	0	0	10
313	Sumatera	18-25	Female	Bachelor	Not working	Yes	No	1	0	1	1	1	0	1	1	0	1	0	1	1	1	0	1	0	1	12
314	Sumatera	18-25	Male	Up to senior high school	Entrepreneur	No	Yes	0	0	0	0	0	0	0	0	0	1	1	1	0	1	1	0	1	0	6
315	Sumatera	18-25	Male	Bachelor	Entrepreneur	No	Yes	1	1	1	1	1	1	0	1	1	1	0	1	1	1	1	1	1	1	16
316	Sumatera	18-25	Male	Bachelor	Entrepreneur	No	No	1	1	0	1	0	0	1	1	1	1	0	0	1	1	1	1	0	0	11
317	Sumatera	18-25	Female	Bachelor	Permanent staff	Yes	Yes	1	1	1	1	0	0	0	0	0	1	1	0	0	1	0	0	1	0	8
318	Sumatera	18-25	Female	Bachelor	Permanent staff	No	No	1	1	1	1	0	0	0	0	1	1	0	0	1	1	0	0	1	1	10
319	Sumatera	18-25	Female	Bachelor	Not working	Yes	Yes	1	0	0	1	1	0	0	0	0	1	0	0	1	1	0	0	1	1	8
320	Sumatera	18-25	Male	Bachelor	Entrepreneur	No	No	1	0	0	1	0	0	0	0	0	0	0	0	0	1	0	0	0	0	3
321	Sumatera	18-25	Female	Bachelor	Not working	No	Yes	1	1	0	0	1	0	0	1	0	0	0	0	1	1	0	1	0	0	7
322	Sumatera	18-25	Male	Bachelor	Permanent staff	No	No	1	0	1	1	0	0	1	1	0	1	1	0	1	1	0	0	0	0	9
323	Sumatera	18-25	Female	Bachelor	Not working	No	No	1	0	0	0	1	0	1	1	0	0	0	0	0	1	0	1	0	0	6
324	Sumatera	18-25	Male	Bachelor	Permanent staff	No	Yes	1	1	1	1	0	0	0	0	0	0	1	0	0	1	0	1	1	1	9
325	Sumatera	18-25	Female	Bachelor	Not working	Yes	Yes	1	0	0	1	1	0	0	0	0	1	0	0	1	1	0	0	1	1	8
326	Sumatera	18-25	Female	Postgraduate	Not working	No	No	0	0	1	1	1	0	1	1	0	0	0	0	1	1	0	1	1	1	10
327	Sumatera	18-25	Female	Bachelor	Not working	No	No	1	1	1	1	1	0	0	1	0	1	0	0	0	1	0	1	1	0	10
328	Sumatera	18-25	Female	Bachelor	Permanent staff	No	No	1	1	1	1	0	0	0	0	1	1	0	0	1	1	0	0	1	1	10
329	Sumatera	18-25	Female	Postgraduate	Not working	Yes	Yes	1	1	1	1	1	0	1	0	0	1	0	0	1	1	0	1	1	0	11
330	Sumatera	18-25	Female	Bachelor	Entrepreneur	Yes	No	1	1	1	1	1	0	1	1	0	1	1	0	1	1	1	1	1	0	14
331	Sumatera	18-25	Female	Bachelor	Entrepreneur	Yes	Yes	1	1	1	1	1	1	1	1	1	1	1	1	1	1	1	1	0	1	17
332	Sumatera	18-25	Female	Bachelor	Entrepreneur	Yes	No	1	1	1	0	1	1	1	0	1	0	0	0	1	1	1	1	0	1	12
333	Sumatera	18-25	Female	Bachelor	Not working	Yes	Yes	1	1	1	1	1	0	1	1	1	1	0	0	1	1	0	1	1	1	14
334	Sumatera	18-25	Female	Postgraduate	Not working	No	No	1	1	1	1	0	0	0	0	1	1	1	0	1	1	0	1	1	1	12
335	Sumatera	18-25	Female	Bachelor	Not working	Yes	Yes	0	0	0	1	0	0	0	0	0	1	0	0	1	1	1	1	0	0	6
336	Sumatera	18-25	Female	Bachelor	Not working	No	No	0	1	1	0	0	1	1	0	1	1	1	0	0	1	1	1	0	0	10
337	Sumatera	18-25	Female	Bachelor	Not working	No	No	1	1	1	1	1	1	1	1	1	1	1	1	1	1	1	1	1	1	18
338	Sumatera	18-25	Female	Bachelor	Permanent staff	No	No	0	0	1	1	0	0	0	0	0	1	1	0	0	1	0	1	0	0	6
339	Sumatera	18-25	Female	Bachelor	Entrepreneur	No	Yes	1	1	1	1	0	0	0	1	1	1	1	1	1	1	0	0	1	0	12
340	Sumatera	18-25	Female	Bachelor	Entrepreneur	No	No	0	0	0	1	0	0	1	1	0	1	0	0	1	1	1	0	1	0	8
341	Sumatera	18-25	Male	Bachelor	Entrepreneur	No	Yes	1	1	0	0	0	0	1	0	1	0	1	0	0	1	0	1	0	0	7
342	Sumatera	18-25	Female	Bachelor	Entrepreneur	No	No	0	1	0	0	0	0	0	0	0	0	0	0	1	1	0	0	0	0	3
343	Sumatera	18-25	Female	Bachelor	Entrepreneur	Yes	No	1	1	1	1	1	1	1	1	0	1	0	1	1	1	1	1	1	0	15
344	Sumatera	18-25	Female	Bachelor	Permanent staff	No	Yes	1	1	1	1	1	1	0	1	1	1	1	0	1	1	1	1	0	1	15
345	Sumatera	18-25	Female	Up to senior high school	Not working	No	No	1	0	0	1	1	0	0	0	0	1	0	0	1	1	0	1	1	0	8
346	Sumatera	18-25	Male	Bachelor	Entrepreneur	No	Yes	0	0	1	1	1	0	0	1	0	1	0	0	1	1	0	0	1	1	9
347	Sumatera	18-25	Female	Postgraduate	Permanent staff	No	Yes	1	1	1	1	0	0	0	0	1	1	1	0	0	1	1	1	0	0	10
348	Sumatera	18-25	Male	Up to senior high school	Not working	No	No	0	0	1	0	0	0	1	0	0	0	1	0	0	1	0	1	0	0	5
349	Sumatera	18-25	Female	Up to senior high school	Not working	No	No	0	0	1	1	0	0	0	1	0	0	1	0	1	1	0	0	1	0	7
350	Sumatera	18-25	Male	Bachelor	Permanent staff	No	No	1	0	1	1	1	1	1	1	0	1	1	1	1	1	1	1	1	0	15
351	Sumatera	18-25	Male	Bachelor	Permanent staff	No	No	1	0	1	1	0	0	1	1	0	1	0	0	1	1	0	1	1	1	11
352	Sumatera	18-25	Female	Bachelor	Not working	No	Yes	1	1	0	0	0	0	0	0	1	0	1	0	1	1	0	1	0	0	7
353	Sumatera	18-25	Female	Bachelor	Entrepreneur	Yes	No	1	1	0	0	0	0	0	0	0	1	1	0	1	1	0	0	0	0	6
354	Sumatera	18-25	Female	Bachelor	Permanent staff	Yes	No	0	1	1	0	1	1	1	1	1	1	0	1	1	1	1	1	0	1	14
355	Sumatera	18-25	Male	Bachelor	Not working	Yes	No	1	1	0	1	0	0	1	1	0	1	1	1	1	1	0	1	1	1	13
356	Sumatera	18-25	Female	Bachelor	Entrepreneur	Yes	No	0	0	1	0	1	1	1	0	0	0	0	1	1	1	0	0	0	1	8
357	Sumatera	18-25	Male	Up to senior high school	Not working	No	Yes	0	0	1	1	0	0	0	1	0	1	1	1	1	1	1	1	1	1	12
358	Sumatera	18-25	Female	Bachelor	Entrepreneur	No	Yes	0	1	1	1	1	1	1	1	1	1	1	1	1	1	1	1	1	1	17
359	Sumatera	18-25	Male	Bachelor	Not working	Yes	Yes	1	1	1	0	0	0	1	1	1	0	0	0	0	1	1	1	0	0	9
360	Sumatera	18-25	Female	Bachelor	Entrepreneur	No	No	0	0	0	0	0	0	0	0	0	0	0	0	0	1	0	0	0	0	1
361	Sumatera	18-25	Female	Bachelor	Permanent staff	Yes	No	1	1	0	1	0	1	1	1	0	1	1	0	1	1	0	1	1	0	12
362	Sumatera	18-25	Female	Postgraduate	Permanent staff	No	No	0	1	1	1	1	0	1	0	0	1	0	0	0	1	1	1	1	1	11
363	Sumatera	18-25	Male	Postgraduate	Not working	Yes	Yes	1	1	0	1	0	0	1	0	0	0	1	0	1	1	0	1	1	0	9
364	Sumatera	25-35	Male	Up to senior high school	Entrepreneur	No	No	0	1	1	1	1	1	1	1	1	1	1	0	0	1	0	1	1	0	13
365	Sumatera	25-35	Female	Bachelor	Permanent staff	Yes	Yes	1	1	1	1	1	1	1	1	1	1	1	0	1	1	1	1	0	1	16
366	Sumatera	25-35	Female	Postgraduate	Permanent staff	No	No	1	1	0	0	0	0	0	1	0	1	0	0	1	1	1	1	0	0	8
367	Sumatera	25-35	Female	Bachelor	Not working	No	No	1	1	1	0	1	1	1	1	1	1	0	1	1	1	1	1	0	1	15
368	Sumatera	25-35	Female	Postgraduate	Permanent staff	No	No	1	1	0	1	1	0	0	1	1	1	1	0	1	1	0	1	0	1	12
369	Sumatera	25-35	Female	Bachelor	Entrepreneur	Yes	Yes	0	1	0	1	0	0	1	1	0	1	1	0	1	1	1	1	1	1	12
370	Sumatera	25-35	Male	Bachelor	Not working	No	No	1	1	0	1	1	1	1	1	1	1	1	0	1	1	1	1	1	1	16
371	Sumatera	25-35	Male	Up to senior high school	Entrepreneur	No	No	0	0	0	0	0	0	0	0	0	0	1	0	0	1	0	0	0	0	2
372	Sumatera	25-35	Male	Bachelor	Not working	No	Yes	1	1	1	1	1	0	0	1	1	1	1	1	0	1	1	1	1	1	15
373	Sumatera	25-35	Female	Bachelor	Not working	No	Yes	1	0	1	1	0	0	1	0	0	1	1	0	1	1	0	0	1	0	9
374	Sumatera	25-35	Female	Postgraduate	Entrepreneur	No	Yes	0	1	1	0	0	0	0	1	1	1	1	0	1	1	0	1	1	1	11
375	Sumatera	25-35	Male	Up to senior high school	Entrepreneur	No	No	0	0	1	0	0	0	0	0	0	1	0	0	0	1	1	0	1	0	5
376	Sumatera	25-35	Female	Bachelor	Permanent staff	Yes	Yes	1	1	1	1	1	1	1	1	1	1	1	1	1	1	1	1	1	1	18
377	Sumatera	25-35	Male	Bachelor	Entrepreneur	No	Yes	1	1	1	1	1	0	0	0	0	1	0	0	1	1	0	0	1	0	9
378	Sumatera	25-35	Male	Bachelor	Not working	No	No	1	1	1	1	1	0	0	0	1	1	1	0	0	1	0	1	0	1	11
379	Sumatera	25-35	Female	Bachelor	Entrepreneur	No	No	1	1	0	1	1	0	1	0	1	1	0	0	1	1	0	1	0	0	10
380	Sumatera	25-35	Female	Postgraduate	Entrepreneur	No	No	1	1	1	1	1	0	1	1	1	1	0	0	1	1	0	1	1	0	13
381	Sumatera	25-35	Female	Bachelor	Entrepreneur	No	No	1	1	1	1	1	0	1	0	1	1	0	0	1	1	0	1	0	0	11
382	Sumatera	25-35	Female	Postgraduate	Entrepreneur	Yes	Yes	0	0	1	1	0	0	1	1	0	1	1	1	1	1	1	0	1	1	12
383	Sumatera	25-35	Male	Bachelor	Entrepreneur	No	No	1	0	1	1	1	1	0	1	0	1	0	1	1	1	1	1	1	1	14
384	Sumatera	25-35	Male	Bachelor	Entrepreneur	No	No	0	0	1	1	0	1	1	1	0	1	1	1	0	1	0	0	1	1	11
385	Sumatera	25-35	Male	Up to senior high school	Entrepreneur	No	Yes	1	1	1	1	1	1	1	0	1	1	1	1	1	1	1	1	0	1	16
386	Sumatera	25-35	Female	Bachelor	Entrepreneur	No	Yes	1	1	1	1	1	1	1	1	0	1	1	1	1	1	1	1	1	1	17
387	Sumatera	25-35	Female	Bachelor	Entrepreneur	No	Yes	1	1	1	1	1	1	1	1	0	1	1	0	1	1	1	1	1	1	16
388	Sumatera	25-35	Male	Up to senior high school	Permanent staff	No	No	1	1	1	1	0	0	1	1	1	1	0	0	1	1	0	1	1	1	13
389	Sumatera	25-35	Male	Bachelor	Permanent staff	No	Yes	0	0	1	1	1	0	1	1	0	1	1	0	1	1	0	1	1	1	12
390	Sumatera	25-35	Male	Bachelor	Not working	No	Yes	0	1	0	1	0	0	0	1	1	0	0	0	0	1	0	1	1	0	7
391	Sumatera	25-35	Male	Postgraduate	Permanent staff	No	Yes	0	1	1	1	0	1	1	1	1	1	1	1	1	1	0	1	1	1	15
392	Sumatera	25-35	Female	Bachelor	Permanent staff	No	No	1	0	0	0	0	0	0	0	0	0	1	0	0	1	0	1	0	0	4
393	Sumatera	25-35	Female	Bachelor	Permanent staff	No	No	1	1	0	1	0	1	1	1	1	1	0	1	1	1	0	1	1	0	13
394	Sumatera	25-35	Female	Bachelor	Entrepreneur	No	No	0	0	0	1	1	0	1	0	0	1	0	0	0	1	0	0	1	0	6
395	Sumatera	25-35	Female	Up to senior high school	Entrepreneur	No	Yes	0	1	1	1	1	1	1	1	0	1	1	0	1	1	1	1	1	1	15
396	Sumatera	25-35	Female	Bachelor	Entrepreneur	Yes	Yes	1	1	1	1	0	0	1	1	1	1	0	0	1	1	0	1	0	1	12
397	Sumatera	25-35	Male	Bachelor	Permanent staff	No	Yes	0	0	1	1	1	0	0	0	0	1	1	0	1	1	1	1	1	0	10
398	Sumatera	25-35	Male	Bachelor	Permanent staff	Yes	No	1	1	1	1	1	1	1	1	1	1	0	1	1	1	0	1	1	1	16
399	Sumatera	25-35	Female	Bachelor	Not working	Yes	Yes	1	1	1	1	1	1	1	1	1	1	1	1	1	1	1	1	1	1	18
400	Sumatera	25-35	Female	Bachelor	Entrepreneur	Yes	No	1	1	1	1	0	0	0	1	1	1	1	0	1	1	1	1	1	1	14
401	Sumatera	25-35	Female	Postgraduate	Not working	Yes	No	1	1	0	1	0	0	1	1	0	0	0	0	1	1	0	1	0	1	9
402	Sumatera	25-35	Male	Postgraduate	Permanent staff	No	No	1	0	0	1	1	1	1	1	0	1	0	0	1	1	1	1	1	0	12
403	Sumatera	25-35	Male	Bachelor	Not working	No	No	0	1	1	1	1	1	1	1	0	1	0	1	1	1	1	1	1	1	15
404	Sumatera	25-35	Male	Postgraduate	Permanent staff	No	No	1	0	1	1	0	0	0	0	0	0	1	0	0	1	0	1	1	0	7
405	Sumatera	25-35	Male	Bachelor	Not working	No	Yes	0	1	1	0	0	0	0	1	0	1	1	0	0	1	0	1	0	0	7
406	Sumatera	25-35	Female	Bachelor	Permanent staff	No	No	0	0	0	0	0	0	0	1	0	0	1	0	1	1	0	0	1	0	5
407	Sumatera	25-35	Male	Bachelor	Permanent staff	No	Yes	1	1	1	0	1	0	0	1	1	1	1	1	1	1	0	1	0	0	12
408	Sumatera	25-35	Male	Up to senior high school	Entrepreneur	No	Yes	0	1	1	1	1	0	1	1	0	1	0	0	1	1	0	1	1	0	11
409	Sumatera	25-35	Female	Bachelor	Permanent staff	Yes	Yes	1	1	1	1	1	1	1	1	0	1	0	0	1	1	1	1	1	0	14
410	Sumatera	25-35	Female	Bachelor	Entrepreneur	Yes	No	1	1	1	0	1	1	1	1	1	1	1	0	1	1	0	1	1	1	15
411	Sumatera	25-35	Male	Up to senior high school	Permanent staff	No	No	1	0	1	1	0	1	1	0	0	1	0	0	1	1	0	1	1	1	11
412	Sumatera	25-35	Male	Bachelor	Entrepreneur	Yes	No	1	1	0	0	0	0	0	0	0	0	0	0	0	1	0	1	1	0	5
413	Sumatera	25-35	Female	Up to senior high school	Entrepreneur	No	Yes	0	0	1	1	1	1	1	1	0	1	1	0	1	1	1	1	0	1	13
414	Sumatera	25-35	Female	Bachelor	Not working	Yes	No	1	0	0	1	1	0	1	1	0	1	1	0	1	1	0	1	1	0	11
415	Sumatera	25-35	Female	Bachelor	Entrepreneur	Yes	Yes	1	1	1	0	0	0	0	1	1	1	1	0	1	1	1	1	0	0	11
416	Sumatera	25-35	Male	Postgraduate	Permanent staff	Yes	No	0	0	0	0	0	0	0	0	0	0	0	0	1	1	0	0	0	0	2
417	Sumatera	25-35	Male	Bachelor	Entrepreneur	No	No	1	0	1	0	1	0	0	1	0	0	0	0	0	1	0	0	0	0	5
418	Sumatera	25-35	Female	Bachelor	Permanent staff	Yes	No	1	1	1	1	1	1	1	0	1	1	1	0	1	1	0	1	0	1	14
419	Sumatera	25-35	Female	Postgraduate	Not working	Yes	Yes	1	1	1	1	1	1	1	1	1	1	1	0	1	1	1	1	1	0	16
420	Sumatera	25-35	Male	Postgraduate	Permanent staff	No	No	0	1	1	1	1	1	1	0	1	1	1	1	1	1	0	1	1	0	14
421	Sumatera	25-35	Female	Bachelor	Permanent staff	No	No	1	1	1	0	1	1	1	1	1	1	1	0	1	1	1	1	1	0	15
422	Sumatera	25-35	Female	Postgraduate	Permanent staff	Yes	Yes	0	0	1	0	1	0	0	1	0	1	1	1	1	1	0	0	1	1	10
423	Sumatera	25-35	Male	Bachelor	Entrepreneur	No	No	1	1	0	1	0	0	0	0	0	0	0	0	0	1	0	0	0	0	4
424	Sumatera	25-35	Male	Bachelor	Entrepreneur	No	Yes	0	1	1	1	0	1	1	0	0	1	0	0	0	1	1	1	0	1	10
425	Sumatera	25-35	Male	Bachelor	Permanent staff	No	Yes	1	1	1	1	1	1	1	1	1	1	0	1	1	1	1	1	1	1	17
426	Sumatera	25-35	Male	Postgraduate	Permanent staff	Yes	No	1	0	0	1	1	0	1	0	0	1	0	0	1	1	0	1	1	0	9
427	Sumatera	25-35	Female	Postgraduate	Permanent staff	No	No	0	0	0	0	0	0	1	0	0	1	0	0	1	1	0	0	1	0	5
428	Sumatera	25-35	Male	Postgraduate	Permanent staff	No	No	1	1	0	0	0	0	0	1	1	1	1	0	1	1	0	1	0	0	9
429	Sumatera	25-35	Female	Up to senior high school	Entrepreneur	No	No	1	0	1	0	0	0	0	0	0	0	0	0	0	1	0	1	1	0	5
430	Sumatera	25-35	Male	Postgraduate	Permanent staff	No	Yes	0	1	1	0	1	1	1	0	0	1	0	1	1	0	1	1	0	1	11
431	Sumatera	25-35	Female	Postgraduate	Permanent staff	No	No	1	0	1	1	1	1	1	1	0	1	0	0	1	1	1	0	1	1	13
432	Sumatera	25-35	Male	Postgraduate	Permanent staff	No	Yes	1	1	0	0	1	0	1	1	0	1	1	0	1	1	0	1	1	1	12
433	Sumatera	25-35	Female	Postgraduate	Permanent staff	No	No	1	1	0	1	1	0	1	1	1	1	0	0	0	1	0	1	1	0	11
434	Sumatera	25-35	Male	Bachelor	Entrepreneur	No	No	1	0	1	1	0	0	0	0	0	1	0	0	1	1	1	1	1	1	10
435	Sumatera	25-35	Male	Postgraduate	Permanent staff	No	No	1	1	1	0	0	0	0	1	0	0	1	1	1	1	0	0	1	0	9
436	Sumatera	25-35	Male	Bachelor	Permanent staff	No	Yes	0	1	0	0	1	0	0	0	1	1	1	0	1	1	0	1	0	1	9
437	Sumatera	25-35	Female	Bachelor	Not working	No	No	0	0	0	1	0	0	0	0	0	0	0	0	1	1	0	0	0	0	3
438	Sumatera	25-35	Female	Bachelor	Permanent staff	Yes	No	0	1	1	1	1	0	0	1	1	1	1	1	1	1	0	1	1	1	14
439	Sumatera	25-35	Female	Bachelor	Entrepreneur	No	No	1	0	0	1	0	0	0	0	0	0	1	0	0	1	0	0	1	0	5
440	Sumatera	25-35	Male	Bachelor	Entrepreneur	No	No	1	1	1	1	1	1	1	1	0	1	1	0	0	1	1	1	1	1	15
441	Sumatera	25-35	Male	Bachelor	Entrepreneur	No	No	0	0	0	0	1	1	0	0	0	1	0	0	1	1	1	1	1	1	9
442	Sumatera	25-35	Male	Bachelor	Not working	Yes	Yes	1	1	1	1	0	0	1	0	0	1	1	0	0	1	0	1	1	0	10
443	Sumatera	25-35	Female	Bachelor	Entrepreneur	No	No	1	1	0	0	0	0	1	0	0	0	1	0	1	1	1	1	0	1	9
444	Sumatera	25-35	Male	Bachelor	Entrepreneur	No	No	1	0	0	1	0	0	0	0	0	0	0	0	0	0	0	0	0	0	2
445	Sumatera	25-35	Female	Bachelor	Entrepreneur	No	No	1	1	0	1	0	1	0	1	1	0	1	0	0	1	0	1	0	0	9
446	Sumatera	25-35	Female	Postgraduate	Permanent staff	No	No	1	1	0	0	0	0	0	0	1	1	1	0	1	1	0	1	0	0	8
447	Sumatera	25-35	Female	Postgraduate	Permanent staff	No	No	0	0	1	1	1	1	1	0	1	1	0	1	1	1	1	1	0	1	13
448	Sumatera	25-35	Male	Bachelor	Permanent staff	No	Yes	1	1	1	1	1	1	0	1	0	1	0	0	1	1	0	1	1	1	13
449	Sumatera	25-35	Female	Up to senior high school	Not working	No	No	1	0	1	1	0	0	0	1	0	1	1	1	0	1	0	1	0	0	9
450	Sumatera	25-35	Female	Bachelor	Permanent staff	Yes	Yes	1	1	1	0	1	1	1	1	0	1	0	0	1	1	0	0	1	1	12
451	Sumatera	25-35	Female	Bachelor	Entrepreneur	Yes	Yes	0	1	0	1	1	1	1	1	1	1	1	0	1	1	1	1	0	1	14
452	Sumatera	25-35	Female	Bachelor	Entrepreneur	Yes	No	1	1	1	1	1	1	1	1	1	1	1	1	1	1	0	1	1	1	17
453	Sumatera	25-35	Female	Bachelor	Entrepreneur	Yes	No	0	0	1	1	1	1	1	0	0	1	0	0	1	1	1	0	1	1	11
454	Sumatera	25-35	Female	Bachelor	Entrepreneur	Yes	Yes	1	0	1	1	1	0	1	1	0	1	0	0	0	1	0	1	1	0	10
455	Sumatera	25-35	Female	Bachelor	Not working	No	No	0	1	0	1	1	0	0	0	0	0	0	0	0	1	0	1	1	0	6
456	Sumatera	25-35	Male	Up to senior high school	Entrepreneur	No	No	0	0	0	1	0	0	1	0	0	1	0	1	0	1	1	1	0	0	7
457	Sumatera	25-35	Male	Bachelor	Permanent staff	Yes	No	1	1	0	0	1	0	1	0	0	1	1	0	1	1	0	1	0	1	10
458	Sumatera	25-35	Female	Bachelor	Not working	No	Yes	1	1	1	0	1	0	1	1	0	1	0	0	0	1	0	1	0	1	10
459	Sumatera	25-35	Female	Bachelor	Permanent staff	Yes	Yes	1	1	0	0	1	0	1	0	1	1	1	0	1	1	0	1	0	0	10
460	Sumatera	25-35	Female	Bachelor	Permanent staff	No	Yes	1	1	1	1	1	1	1	1	1	1	1	1	1	1	1	1	1	1	18
461	Sumatera	25-35	Female	Bachelor	Entrepreneur	No	Yes	1	1	1	1	1	1	1	1	1	1	1	1	1	1	1	1	1	1	18
462	Sumatera	25-35	Female	Postgraduate	Entrepreneur	Yes	Yes	1	1	1	1	1	1	1	1	0	1	0	0	1	1	1	1	1	1	15
463	Sumatera	25-35	Female	Postgraduate	Permanent staff	No	No	1	0	1	1	1	1	0	1	0	1	0	1	1	1	0	0	1	1	12
464	Sumatera	25-35	Female	Postgraduate	Entrepreneur	No	No	1	1	1	1	1	0	0	1	1	1	0	0	1	1	0	1	1	0	12
465	Sumatera	25-35	Female	Bachelor	Not working	No	No	1	0	0	0	0	0	0	0	0	0	0	0	0	1	0	0	0	0	2
466	Sumatera	25-35	Male	Bachelor	Not working	Yes	Yes	1	0	1	1	1	0	0	0	0	1	1	0	0	0	0	0	1	1	8
467	Sumatera	25-35	Male	Bachelor	Entrepreneur	Yes	Yes	0	1	1	1	0	0	0	1	0	1	1	1	1	1	1	1	1	1	13
468	Sumatera	25-35	Male	Bachelor	Entrepreneur	Yes	Yes	1	1	1	1	1	0	1	1	1	1	1	0	1	1	1	1	1	1	16
469	Sumatera	25-35	Female	Postgraduate	Permanent staff	Yes	No	1	0	0	1	0	0	0	0	0	1	0	0	1	1	0	0	1	0	6
470	Sumatera	25-35	Male	Bachelor	Entrepreneur	No	No	1	1	1	1	0	0	1	1	0	1	0	0	1	1	1	1	1	1	13
471	Sumatera	25-35	Male	Bachelor	Entrepreneur	No	No	0	1	1	1	0	1	1	1	0	1	0	0	1	1	0	1	1	1	12
472	Sumatera	25-35	Female	Bachelor	Entrepreneur	No	No	1	1	1	1	1	1	1	0	0	1	0	0	0	1	0	1	1	1	12
473	Sumatera	25-35	Male	Up to senior high school	Entrepreneur	No	No	1	0	1	1	0	0	1	1	0	1	1	1	1	1	1	1	1	1	14
474	Sumatera	25-35	Male	Postgraduate	Permanent staff	No	Yes	1	1	1	1	1	1	1	1	0	1	0	0	1	1	1	1	1	1	15
475	Sumatera	25-35	Male	Bachelor	Entrepreneur	No	No	1	1	1	0	0	0	1	1	0	0	0	0	0	1	0	1	1	0	8
476	Sumatera	25-35	Female	Bachelor	Permanent staff	Yes	No	1	1	0	0	0	0	1	0	0	0	1	0	1	1	0	1	1	0	8
477	Sumatera	25-35	Female	Postgraduate	Permanent staff	No	No	0	1	0	1	1	1	1	0	1	1	1	0	1	1	1	1	1	1	14
478	Sumatera	25-35	Female	Postgraduate	Permanent staff	No	No	1	1	1	1	1	1	1	1	1	1	0	0	0	1	1	1	1	0	14
479	Sumatera	25-35	Male	Bachelor	Entrepreneur	No	No	1	1	1	0	1	0	0	0	0	1	1	0	0	1	0	1	1	0	9
480	Sumatera	25-35	Male	Bachelor	Permanent staff	Yes	No	1	1	1	0	0	1	1	1	0	1	1	0	1	1	0	1	0	1	12
481	Sumatera	25-35	Female	Bachelor	Entrepreneur	Yes	No	1	1	1	1	1	1	1	1	0	1	1	0	1	1	1	1	1	1	16
482	Sumatera	25-35	Female	Bachelor	Entrepreneur	Yes	No	1	1	0	1	0	0	0	1	0	1	1	0	1	1	1	1	1	1	12
483	Sumatera	25-35	Male	Bachelor	Permanent staff	No	Yes	1	1	1	1	0	0	1	1	1	1	1	0	1	1	1	1	1	1	15
484	Sumatera	25-35	Female	Bachelor	Not working	No	Yes	1	1	1	1	1	0	0	1	1	1	1	0	1	1	0	1	1	0	13
485	Sumatera	25-35	Female	Bachelor	Permanent staff	No	No	1	1	1	1	0	0	1	0	1	1	0	0	1	1	0	1	0	0	10
486	Sumatera	25-35	Male	Bachelor	Permanent staff	No	No	1	1	1	1	1	0	0	1	1	1	0	0	1	1	1	1	0	0	12
487	Sumatera	25-35	Female	Bachelor	Not working	No	Yes	1	1	1	1	1	1	1	1	1	1	1	1	1	1	1	1	1	1	18
488	Sumatera	25-35	Female	Bachelor	Entrepreneur	No	Yes	1	0	1	1	1	1	1	1	1	1	1	1	1	1	1	1	1	1	17
489	Sumatera	25-35	Female	Bachelor	Entrepreneur	No	Yes	1	1	1	1	1	1	1	1	1	1	1	1	1	1	1	1	1	1	18
490	Sumatera	25-35	Female	Bachelor	Permanent staff	Yes	Yes	1	1	1	1	1	1	1	1	1	1	1	1	1	1	1	1	1	1	18
491	Sumatera	25-35	Female	Bachelor	Permanent staff	No	Yes	1	0	0	0	0	0	0	1	1	0	1	0	0	1	0	1	0	1	7
492	Sumatera	25-35	Female	Up to senior high school	Not working	No	No	0	1	0	0	0	0	0	0	1	1	0	0	0	1	0	1	1	0	6
493	Sumatera	25-35	Female	Bachelor	Permanent staff	Yes	Yes	1	1	0	1	0	1	1	1	1	1	1	0	1	1	1	1	1	1	15
494	Sumatera	25-35	Female	Bachelor	Permanent staff	Yes	Yes	0	1	0	1	1	0	1	1	0	1	1	0	1	1	0	0	1	1	11
495	Sumatera	25-35	Female	Bachelor	Permanent staff	Yes	No	1	1	0	1	1	0	1	0	0	1	1	0	1	1	0	1	1	1	12
496	Sumatera	25-35	Male	Bachelor	Permanent staff	No	No	0	1	1	0	0	0	0	1	0	1	0	0	0	1	0	1	0	0	6
497	Sumatera	25-35	Female	Bachelor	Not working	No	No	1	1	0	1	1	0	1	1	1	0	1	0	1	1	1	1	0	1	13
498	Sumatera	25-35	Male	Up to senior high school	Entrepreneur	No	No	0	0	0	1	0	0	0	1	0	1	1	0	0	1	1	0	1	1	8
499	Sumatera	25-35	Male	Bachelor	Entrepreneur	Yes	No	1	1	1	1	1	1	1	1	1	1	1	0	1	1	1	1	1	1	17
500	Sumatera	25-35	Female	Postgraduate	Permanent staff	Yes	No	1	0	1	1	1	1	1	1	1	1	1	0	1	1	1	1	1	0	15
501	Sumatera	25-35	Female	Bachelor	Entrepreneur	No	No	1	1	0	1	0	0	0	0	1	1	0	0	0	1	0	1	0	0	7
502	Sumatera	25-35	Male	Bachelor	Entrepreneur	No	No	1	0	1	1	1	0	1	0	0	1	0	0	1	1	0	1	1	1	11
503	Sumatera	25-35	Female	Postgraduate	Permanent staff	No	No	0	0	0	0	0	0	0	0	0	0	0	0	0	1	0	0	1	0	2
504	Sumatera	25-35	Male	Bachelor	Permanent staff	No	No	1	0	0	1	0	0	0	1	0	0	1	0	0	1	0	0	1	0	6
505	Sumatera	25-35	Male	Postgraduate	Permanent staff	Yes	No	1	1	0	1	1	1	1	1	0	1	0	1	1	1	0	1	1	1	14
506	Sumatera	25-35	Female	Postgraduate	Permanent staff	Yes	No	1	1	0	0	0	1	1	1	0	1	1	0	1	1	0	1	1	0	11
507	Sumatera	25-35	Female	Bachelor	Not working	No	No	1	1	1	1	1	0	0	0	0	1	0	0	0	1	0	0	0	0	7
508	Sumatera	25-35	Male	Bachelor	Permanent staff	No	No	1	1	0	1	0	0	1	1	0	0	0	1	0	1	1	1	1	1	11
509	Sumatera	25-35	Male	Bachelor	Not working	Yes	Yes	1	1	1	1	1	1	1	1	1	1	0	1	1	1	1	1	0	1	16
510	Sumatera	25-35	Female	Bachelor	Not working	Yes	No	1	1	1	1	1	1	1	1	1	1	1	0	1	1	1	1	1	0	16
511	Sumatera	25-35	Female	Bachelor	Permanent staff	Yes	Yes	1	1	1	1	1	0	1	1	0	0	0	0	1	1	0	0	1	0	10
512	Sumatera	25-35	Female	Bachelor	Not working	Yes	No	1	0	1	1	1	0	0	0	0	0	0	0	0	1	0	0	1	0	6
513	Sumatera	25-35	Female	Bachelor	Permanent staff	Yes	Yes	1	1	0	0	1	1	1	1	1	1	1	1	1	1	1	1	0	1	15
514	Sumatera	25-35	Male	Postgraduate	Permanent staff	Yes	Yes	1	1	1	1	0	1	1	1	1	1	0	1	1	1	1	1	0	1	15
515	Sumatera	25-35	Female	Bachelor	Permanent staff	Yes	Yes	1	1	0	1	1	0	0	0	0	0	0	0	0	1	1	1	1	0	8
516	Sumatera	25-35	Female	Bachelor	Permanent staff	No	No	1	1	0	1	1	1	1	1	0	1	1	0	1	1	0	1	0	1	13
517	Sumatera	25-35	Male	Bachelor	Entrepreneur	No	No	0	0	1	1	0	0	0	0	0	1	0	0	0	1	0	0	0	0	4
518	Sumatera	25-35	Male	Bachelor	Entrepreneur	No	No	1	1	1	0	1	0	0	1	1	1	1	0	1	1	0	1	0	1	12
519	Sumatera	25-35	Male	Bachelor	Permanent staff	No	No	1	1	1	0	1	0	0	1	1	0	0	0	0	1	0	1	0	0	8
520	Sumatera	25-35	Female	Bachelor	Permanent staff	Yes	No	1	1	1	1	1	1	1	0	0	1	0	1	1	1	1	1	1	1	15
521	Sumatera	25-35	Male	Bachelor	Permanent staff	No	Yes	0	1	1	0	0	1	1	1	1	1	1	1	1	1	1	1	1	1	15
522	Sumatera	25-35	Male	Postgraduate	Permanent staff	No	No	1	0	1	1	1	0	1	1	0	1	0	0	1	1	0	0	0	1	10
523	Sumatera	25-35	Female	Bachelor	Permanent staff	No	No	1	1	0	1	1	0	0	1	0	1	0	0	0	1	0	0	0	0	7
524	Sumatera	25-35	Female	Bachelor	Entrepreneur	Yes	No	1	1	1	1	1	1	1	0	0	1	0	1	1	1	0	1	1	1	14
525	Sumatera	25-35	Female	Bachelor	Permanent staff	Yes	No	1	1	1	1	1	1	1	0	0	1	1	0	1	1	1	1	1	0	14
526	Sumatera	25-35	Male	Postgraduate	Permanent staff	Yes	Yes	1	0	1	1	1	1	1	1	0	1	1	0	1	1	1	1	0	1	14
527	Sumatera	25-35	Male	Postgraduate	Permanent staff	No	No	1	1	0	0	0	0	0	1	1	0	1	0	1	1	0	1	1	1	10
528	Sumatera	25-35	Male	Up to senior high school	Entrepreneur	No	No	0	0	1	0	0	1	1	1	1	1	1	0	1	1	0	1	1	0	11
529	Sumatera	25-35	Male	Bachelor	Entrepreneur	No	No	0	0	0	0	0	0	0	0	0	0	0	0	0	0	0	0	0	0	0
530	Sumatera	25-35	Male	Up to senior high school	Entrepreneur	No	No	0	1	1	1	1	0	0	0	0	0	1	0	0	1	0	1	1	0	8
531	Sumatera	25-35	Female	Bachelor	Entrepreneur	No	Yes	1	1	1	1	1	1	1	1	1	1	1	1	1	1	1	1	1	1	18
532	Sumatera	25-35	Male	Up to senior high school	Entrepreneur	No	No	0	0	1	1	0	0	0	0	0	1	0	0	0	1	0	0	0	0	4
533	Sumatera	25-35	Female	Postgraduate	Permanent staff	Yes	No	1	1	1	1	1	1	1	1	0	0	1	0	0	1	0	0	1	1	12
534	Sumatera	25-35	Female	Bachelor	Entrepreneur	No	No	0	0	0	1	1	0	0	1	0	1	0	0	0	1	0	0	1	0	6
535	Sumatera	25-35	Female	Bachelor	Permanent staff	No	No	0	0	1	0	0	0	0	0	0	0	0	0	0	1	0	0	1	0	3
536	Sumatera	25-35	Female	Bachelor	Entrepreneur	No	No	1	1	1	1	0	1	0	1	0	1	1	0	1	1	0	0	1	0	11
537	Sumatera	25-35	Male	Bachelor	Entrepreneur	No	No	1	1	0	1	0	0	0	0	0	0	0	0	0	1	0	0	1	0	5
538	Sumatera	25-35	Female	Bachelor	Not working	Yes	No	1	1	1	1	1	1	1	1	1	1	1	0	1	1	0	1	0	1	15
539	Sumatera	25-35	Female	Postgraduate	Permanent staff	Yes	No	0	1	1	1	1	1	1	0	1	1	1	0	1	1	1	1	0	0	13
540	Sumatera	25-35	Male	Up to senior high school	Entrepreneur	No	No	1	0	0	0	0	0	0	0	1	0	0	0	0	1	0	0	0	0	3
541	Sumatera	25-35	Female	Bachelor	Not working	No	No	0	1	1	1	1	1	1	1	0	0	0	0	1	1	1	1	0	1	12
542	Sumatera	25-35	Female	Bachelor	Permanent staff	Yes	No	0	1	0	1	1	0	0	1	1	1	1	0	1	1	1	1	0	0	11
543	Sumatera	25-35	Male	Up to senior high school	Entrepreneur	No	No	0	0	1	1	0	0	1	1	0	1	0	0	1	1	0	1	1	1	10
544	Sumatera	25-35	Female	Bachelor	Not working	Yes	No	1	1	1	1	0	1	1	0	1	1	0	0	1	1	0	1	1	0	12
545	Sumatera	25-35	Female	Bachelor	Permanent staff	Yes	No	1	1	0	0	0	0	1	1	0	1	0	0	1	1	0	1	1	0	9
546	Sumatera	25-35	Female	Bachelor	Not working	Yes	No	1	1	1	1	0	1	1	0	1	1	0	0	1	1	1	1	1	1	14
547	Sumatera	25-35	Female	Bachelor	Not working	No	Yes	1	1	1	1	1	1	1	1	1	1	1	1	1	1	1	1	1	1	18
548	Sumatera	25-35	Male	Bachelor	Permanent staff	Yes	Yes	1	1	1	0	1	1	1	1	1	1	1	1	1	1	1	1	0	1	16
549	Sumatera	25-35	Male	Bachelor	Entrepreneur	No	No	0	0	0	1	0	0	0	0	0	0	0	0	0	1	0	0	1	0	3
550	Sumatera	25-35	Female	Bachelor	Not working	Yes	Yes	1	1	1	1	1	1	1	0	0	1	0	0	1	1	1	1	0	1	13
551	Sumatera	25-35	Female	Bachelor	Permanent staff	Yes	No	1	1	0	1	1	0	0	1	1	1	0	0	1	1	0	0	1	0	10
552	Sumatera	25-35	Female	Bachelor	Permanent staff	Yes	No	1	1	1	1	1	0	1	0	1	1	1	0	1	1	0	1	1	1	14
553	Sumatera	25-35	Female	Postgraduate	Permanent staff	Yes	No	0	0	1	1	1	1	1	1	0	1	1	0	1	1	1	1	1	1	14
554	Sumatera	25-35	Female	Bachelor	Entrepreneur	No	No	1	1	1	1	1	0	0	1	0	0	0	0	0	1	0	1	1	1	10
555	Sumatera	25-35	Male	Bachelor	Entrepreneur	No	No	0	0	1	0	0	0	0	0	0	0	0	0	0	1	0	0	0	0	2
556	Sumatera	25-35	Male	Bachelor	Entrepreneur	No	No	1	1	0	1	0	0	0	0	0	0	0	0	0	1	0	0	0	0	4
557	Sumatera	25-35	Male	Bachelor	Entrepreneur	No	No	1	1	0	1	0	0	0	0	0	0	0	0	0	1	0	1	1	0	6
558	Sumatera	25-35	Male	Bachelor	Permanent staff	No	No	0	0	1	1	1	0	1	0	0	0	0	0	0	1	0	0	0	0	5
559	Sumatera	25-35	Female	Bachelor	Permanent staff	Yes	No	1	1	0	1	1	1	1	1	1	1	0	0	1	1	1	1	1	0	14
560	Sumatera	25-35	Male	Postgraduate	Permanent staff	No	Yes	0	0	1	1	1	0	1	1	0	1	0	0	1	1	0	1	1	0	10
561	Sumatera	25-35	Male	Postgraduate	Entrepreneur	No	No	1	1	1	1	1	0	1	1	1	1	0	0	1	1	0	1	0	1	13
562	Sumatera	25-35	Male	Bachelor	Entrepreneur	No	No	0	0	0	0	0	0	0	1	0	0	0	0	0	1	0	1	0	0	3
563	Sumatera	25-35	Male	Bachelor	Entrepreneur	No	No	0	0	0	0	0	0	0	1	0	1	1	1	1	1	0	0	1	0	7
564	Sumatera	25-35	Male	Bachelor	Not working	No	No	1	0	0	0	0	0	0	0	0	0	0	0	0	1	0	0	0	0	2
565	Sumatera	25-35	Female	Postgraduate	Permanent staff	Yes	No	1	0	1	1	1	1	1	1	0	1	1	0	1	1	1	1	1	1	15
566	Sumatera	25-35	Female	Postgraduate	Permanent staff	Yes	No	1	1	1	1	1	1	1	1	0	1	0	0	1	1	0	1	1	0	13
567	Sumatera	25-35	Male	Bachelor	Entrepreneur	No	No	1	1	1	0	1	0	0	0	1	1	1	1	1	1	0	1	0	0	11
568	Sumatera	25-35	Female	Postgraduate	Permanent staff	Yes	No	1	1	1	1	1	1	1	1	1	1	0	1	1	1	1	1	1	1	17
569	Sumatera	25-35	Female	Bachelor	Entrepreneur	No	No	0	1	1	1	1	1	1	1	0	1	0	0	1	1	1	1	1	1	14
570	Sumatera	25-35	Female	Up to senior high school	Not working	No	No	1	1	1	1	0	0	0	0	0	1	1	0	1	1	0	0	0	0	8
571	Sumatera	25-35	Female	Postgraduate	Not working	No	No	1	1	0	1	1	1	1	0	1	0	0	0	1	1	0	1	0	0	10
572	Sumatera	25-35	Female	Bachelor	Entrepreneur	No	No	1	1	1	0	1	0	0	1	0	1	0	0	1	1	0	1	1	0	10
573	Sumatera	25-35	Female	Bachelor	Permanent staff	Yes	No	1	1	1	1	1	1	1	1	0	1	1	1	1	1	1	1	0	1	16
574	Sumatera	25-35	Male	Bachelor	Entrepreneur	No	No	1	1	0	0	1	0	0	0	0	0	0	0	1	1	0	0	1	0	6
575	Sumatera	25-35	Female	Bachelor	Not working	No	No	1	1	0	0	0	0	0	0	0	0	0	0	0	1	0	0	0	0	3
576	Sumatera	25-35	Female	Up to senior high school	Not working	No	No	0	0	0	0	0	0	0	0	0	0	1	0	0	1	0	0	0	0	2
577	Sumatera	25-35	Male	Bachelor	Entrepreneur	No	No	0	0	1	0	0	0	0	0	0	0	0	0	0	1	0	0	1	0	3
578	Sumatera	25-35	Male	Up to senior high school	Entrepreneur	No	No	0	0	1	1	1	1	0	1	0	1	1	0	1	1	0	1	0	0	10
579	Sumatera	25-35	Female	Bachelor	Permanent staff	No	No	0	0	0	1	1	0	0	0	0	1	0	0	1	1	0	1	1	0	7
580	Sumatera	25-35	Male	Bachelor	Permanent staff	Yes	No	1	0	1	1	1	1	1	1	0	1	1	1	1	1	0	1	1	1	15
581	Sumatera	25-35	Female	Bachelor	Permanent staff	Yes	Yes	1	1	1	1	1	0	1	1	0	1	1	0	1	1	1	1	1	1	15
582	Sumatera	25-35	Male	Postgraduate	Permanent staff	Yes	Yes	1	1	0	1	1	0	0	1	1	1	1	1	1	1	0	1	1	1	14
583	Sumatera	35-45	Female	Postgraduate	Entrepreneur	Yes	No	1	1	1	0	1	1	1	1	1	1	0	0	1	1	0	1	0	1	13
584	Sumatera	35-45	Male	Bachelor	Permanent staff	No	No	1	0	0	1	1	0	0	0	0	0	0	0	0	1	0	0	0	0	4
585	Sumatera	35-45	Female	Postgraduate	Permanent staff	No	No	0	1	1	1	1	0	0	0	0	1	1	0	1	1	0	1	1	1	11
586	Sumatera	35-45	Male	Bachelor	Entrepreneur	No	No	0	1	0	0	0	0	1	0	0	0	0	0	1	1	0	1	0	1	6
587	Sumatera	35-45	Female	Postgraduate	Permanent staff	No	No	0	0	0	0	1	0	0	1	0	1	0	0	1	1	0	1	0	0	6
588	Sumatera	35-45	Female	Bachelor	Permanent staff	No	Yes	1	1	1	1	1	0	0	0	0	1	1	0	1	1	1	1	1	0	12
589	Sumatera	35-45	Female	Postgraduate	Permanent staff	No	No	1	1	1	1	1	1	1	1	0	1	0	1	1	1	0	1	1	1	15
590	Sumatera	35-45	Male	Postgraduate	Permanent staff	No	No	1	1	1	1	0	0	0	1	1	1	1	0	1	1	0	1	1	0	12
591	Sumatera	35-45	Female	Bachelor	Not working	No	No	0	1	1	1	1	1	1	0	0	1	0	0	1	1	0	1	1	1	12
592	Sumatera	35-45	Female	Bachelor	Permanent staff	Yes	No	1	1	1	1	1	1	1	1	1	1	1	1	1	1	1	1	1	1	18
593	Sumatera	35-45	Female	Postgraduate	Permanent staff	No	No	0	0	1	0	0	0	0	0	0	1	0	0	0	1	0	0	0	0	3
594	Sumatera	35-45	Male	Bachelor	Permanent staff	Yes	Yes	1	1	1	1	1	1	1	1	1	1	1	1	1	1	1	1	0	1	17
595	Sumatera	35-45	Female	Bachelor	Permanent staff	Yes	No	1	1	1	1	1	1	1	1	0	1	1	1	1	1	1	1	1	1	17
596	Sumatera	35-45	Female	Bachelor	Permanent staff	Yes	Yes	1	1	0	0	1	0	1	0	0	1	1	1	1	1	0	1	0	1	11
597	Sumatera	35-45	Female	Postgraduate	Permanent staff	Yes	No	0	1	1	1	1	1	1	1	0	1	1	1	1	1	1	1	1	1	16
598	Sumatera	35-45	Male	Bachelor	Entrepreneur	No	No	1	0	1	1	1	0	1	1	0	1	1	0	1	1	0	1	1	1	13
599	Sumatera	35-45	Female	Bachelor	Entrepreneur	No	No	0	0	1	1	0	0	0	1	0	1	0	0	0	1	0	0	0	0	5
600	Sumatera	35-45	Male	Bachelor	Entrepreneur	No	No	1	1	1	1	0	0	0	0	1	1	0	0	0	1	0	0	0	0	7
601	Sumatera	35-45	Male	Bachelor	Entrepreneur	No	Yes	1	0	1	1	1	1	0	1	0	1	1	0	1	1	0	1	1	1	13
602	Sumatera	35-45	Male	Bachelor	Entrepreneur	No	No	0	0	0	0	0	0	0	0	0	0	0	0	0	1	0	0	0	0	1
603	Sumatera	35-45	Female	Bachelor	Entrepreneur	No	No	0	0	0	0	0	0	0	0	0	1	0	0	0	1	0	0	1	0	3
604	Sumatera	35-45	Male	Postgraduate	Permanent staff	No	No	1	1	1	1	1	0	1	1	1	1	1	0	1	1	1	1	0	1	15
605	Sumatera	35-45	Female	Bachelor	Permanent staff	Yes	Yes	1	1	0	1	1	1	1	1	1	1	1	1	1	1	1	1	1	1	17
606	Sumatera	35-45	Male	Postgraduate	Permanent staff	No	Yes	1	1	0	1	1	1	1	1	1	1	1	1	1	1	1	1	0	1	16
607	Sumatera	35-45	Male	Bachelor	Permanent staff	No	No	1	1	1	0	1	0	0	1	1	1	1	0	1	1	0	1	0	1	12
608	Sumatera	35-45	Female	Bachelor	Permanent staff	No	No	1	1	0	1	0	0	0	0	1	1	0	0	0	1	0	1	1	0	8
609	Sumatera	35-45	Female	Postgraduate	Permanent staff	No	No	0	0	0	1	0	0	0	0	0	1	0	0	0	1	0	0	1	0	4
610	Sumatera	35-45	Male	Postgraduate	Permanent staff	No	No	1	0	1	1	1	0	1	1	0	1	0	0	0	1	0	1	1	0	10
611	Sumatera	35-45	Male	Up to senior high school	Entrepreneur	No	No	1	0	1	0	0	0	0	0	0	0	1	0	0	1	0	0	0	0	4
612	Sumatera	35-45	Male	Bachelor	Permanent staff	No	No	0	0	1	0	0	0	0	0	0	1	0	0	1	1	0	0	0	0	4
613	Sumatera	35-45	Male	Postgraduate	Permanent staff	Yes	No	1	1	1	1	1	1	1	1	1	1	1	1	1	1	1	1	1	1	18
614	Sumatera	35-45	Male	Bachelor	Entrepreneur	No	No	1	1	1	0	1	1	1	0	1	1	1	1	1	1	0	1	0	1	14
615	Sumatera	35-45	Male	Up to senior high school	Entrepreneur	No	No	1	1	1	1	1	1	1	1	1	1	1	0	1	1	0	1	1	0	15
616	Sumatera	35-45	Female	Bachelor	Not working	Yes	Yes	1	1	1	1	1	1	1	1	1	1	0	0	1	1	0	1	1	1	15
617	Sumatera	35-45	Female	Postgraduate	Permanent staff	Yes	No	1	1	1	1	1	0	1	1	0	1	0	0	1	1	1	1	1	0	13
618	Sumatera	35-45	Female	Bachelor	Permanent staff	Yes	No	1	1	0	1	1	1	1	1	1	1	1	0	1	1	1	1	1	1	16
619	Sumatera	35-45	Female	Bachelor	Permanent staff	Yes	Yes	1	1	0	1	0	0	0	0	0	1	1	0	0	1	0	1	1	1	9
620	Sumatera	35-45	Female	Bachelor	Permanent staff	No	No	1	0	0	1	0	0	1	0	0	0	1	0	1	1	1	1	1	0	9
621	Sumatera	35-45	Female	Up to senior high school	Not working	No	No	1	0	0	0	0	0	0	1	0	0	1	0	1	1	0	0	1	0	6
622	Sumatera	35-45	Female	Bachelor	Not working	No	No	0	1	0	0	0	0	0	0	0	0	0	0	0	1	0	0	0	0	2
623	Sumatera	35-45	Male	Up to senior high school	Entrepreneur	No	No	1	0	1	1	1	0	0	0	0	1	0	0	1	1	1	0	0	1	9
624	Sumatera	35-45	Male	Postgraduate	Permanent staff	No	No	1	0	1	0	0	0	1	0	0	1	1	0	1	1	0	0	0	1	8
625	Sumatera	35-45	Male	Up to senior high school	Entrepreneur	No	Yes	1	1	1	1	1	0	1	1	1	1	1	1	1	1	1	1	1	1	17
626	Sumatera	35-45	Male	Postgraduate	Permanent staff	Yes	Yes	1	1	1	1	1	1	1	1	1	1	1	0	1	1	1	1	1	1	17
627	Sumatera	35-45	Female	Bachelor	Entrepreneur	No	No	0	0	0	0	0	0	0	0	0	0	0	0	0	1	0	0	0	0	1
628	Sumatera	35-45	Male	Bachelor	Permanent staff	No	No	1	1	1	1	1	1	1	1	0	1	0	0	1	1	1	1	1	1	15
629	Sumatera	35-45	Male	Bachelor	Permanent staff	Yes	No	1	1	1	0	1	1	1	1	1	1	0	1	1	1	0	1	1	1	15
630	Sumatera	35-45	Female	Bachelor	Permanent staff	No	No	1	0	1	1	1	1	1	1	0	1	0	1	1	1	0	1	1	1	14
631	Sumatera	35-45	Female	Postgraduate	Permanent staff	No	Yes	1	1	1	0	0	0	0	0	1	1	0	0	1	1	0	1	0	0	8
632	Sumatera	35-45	Female	Postgraduate	Permanent staff	No	Yes	1	1	0	1	0	1	1	0	1	1	1	0	1	1	0	1	0	1	12
633	Sumatera	35-45	Female	Postgraduate	Permanent staff	No	No	1	1	1	0	0	0	1	0	0	1	0	0	0	1	0	1	0	0	7
634	Sumatera	35-45	Female	Bachelor	Permanent staff	No	No	0	0	1	1	1	1	1	1	0	1	1	0	1	1	1	1	1	0	13
635	Sumatera	35-45	Male	Up to senior high school	Entrepreneur	No	No	1	1	1	0	1	1	1	1	1	1	0	1	1	1	0	1	0	1	14
636	Sumatera	35-45	Male	Up to senior high school	Entrepreneur	No	No	1	0	1	1	1	0	1	1	0	1	0	1	1	1	0	1	1	1	13
637	Sumatera	35-45	Male	Bachelor	Entrepreneur	No	No	1	0	0	1	0	0	0	0	0	0	0	0	1	1	0	1	1	1	7
638	Sumatera	35-45	Female	Postgraduate	Permanent staff	No	No	1	1	0	0	0	0	0	0	0	0	0	0	0	0	0	0	0	0	2
639	Sumatera	35-45	Female	Postgraduate	Permanent staff	Yes	No	1	1	1	1	1	0	1	1	1	1	0	1	1	1	1	1	0	1	15
640	Sumatera	35-45	Male	Postgraduate	Permanent staff	Yes	No	1	1	1	1	1	1	0	1	0	1	0	0	1	1	1	1	1	0	13
641	Sumatera	35-45	Female	Bachelor	Entrepreneur	Yes	No	1	1	1	1	1	1	1	1	1	1	0	1	1	1	0	1	1	1	16
642	Sumatera	35-45	Female	Bachelor	Not working	Yes	No	1	1	1	1	1	0	1	1	0	1	1	0	1	1	0	0	1	1	13
643	Sumatera	35-45	Female	Bachelor	Permanent staff	Yes	No	1	1	1	1	1	0	1	0	0	1	0	0	1	1	0	1	1	0	11
644	Sumatera	35-45	Female	Bachelor	Permanent staff	No	No	1	1	1	0	1	0	0	0	0	1	0	0	1	1	0	0	1	1	9
645	Sumatera	35-45	Female	Postgraduate	Permanent staff	Yes	Yes	1	1	0	1	1	1	1	1	1	1	1	0	1	1	1	1	0	1	15
646	Sumatera	35-45	Female	Bachelor	Not working	No	No	0	0	0	1	1	0	0	1	0	1	0	0	1	1	0	1	1	1	9
647	Sumatera	35-45	Female	Bachelor	Permanent staff	Yes	Yes	1	1	1	1	1	1	1	1	0	1	1	0	1	1	1	0	1	1	15
648	Sumatera	35-45	Male	Bachelor	Entrepreneur	No	Yes	0	1	1	1	1	1	1	0	0	1	1	1	1	1	1	1	1	0	14
649	Sumatera	35-45	Male	Postgraduate	Permanent staff	Yes	No	1	1	1	1	1	1	1	1	0	1	1	1	1	1	0	1	1	1	16
650	Sumatera	35-45	Male	Bachelor	Entrepreneur	No	No	1	1	1	1	1	1	1	1	1	1	0	1	1	1	0	1	0	1	15
651	Sumatera	35-45	Male	Up to senior high school	Entrepreneur	No	No	0	0	1	1	1	1	1	1	0	1	0	1	1	1	0	1	1	1	13
652	Sumatera	35-45	Male	Bachelor	Permanent staff	No	No	0	1	1	0	0	0	0	0	0	0	0	0	0	1	0	0	0	0	3
653	Sumatera	35-45	Male	Bachelor	Entrepreneur	No	No	1	0	1	1	1	0	0	1	0	1	1	0	1	1	0	1	1	0	11
654	Sumatera	35-45	Female	Bachelor	Permanent staff	No	No	1	1	0	0	0	0	0	0	1	1	0	0	0	1	0	1	1	0	7
655	Sumatera	35-45	Male	Bachelor	Permanent staff	No	No	0	0	0	0	0	0	0	1	0	1	0	0	1	1	0	0	0	0	4
656	Sumatera	35-45	Male	Postgraduate	Permanent staff	Yes	No	1	1	1	1	1	1	1	1	1	1	1	0	1	1	0	1	1	1	16
657	Sumatera	35-45	Female	Bachelor	Not working	No	No	0	1	1	1	1	0	1	1	1	1	0	0	1	1	0	1	1	1	13
658	Sumatera	35-45	Female	Postgraduate	Permanent staff	Yes	Yes	1	1	1	1	1	1	1	1	1	1	1	1	1	1	1	1	1	1	18
659	Sumatera	35-45	Female	Bachelor	Permanent staff	Yes	Yes	1	1	1	1	1	0	1	1	0	1	1	1	1	1	1	1	1	0	15
660	Sumatera	35-45	Female	Bachelor	Permanent staff	Yes	No	1	1	1	1	1	0	1	1	0	1	1	1	1	1	0	1	1	1	15
661	Sumatera	35-45	Male	Up to senior high school	Permanent staff	No	No	0	1	1	0	0	0	0	0	0	1	0	0	0	1	0	0	1	1	6
662	Sumatera	35-45	Female	Bachelor	Permanent staff	Yes	No	0	1	1	1	1	0	1	1	1	1	0	0	1	1	0	1	0	0	11
663	Sumatera	35-45	Female	Bachelor	Permanent staff	Yes	Yes	1	1	1	1	1	0	1	1	0	1	1	0	1	1	1	1	1	1	15
664	Sumatera	35-45	Female	Bachelor	Permanent staff	No	No	1	0	1	1	1	0	1	1	0	1	0	0	1	1	0	1	1	1	12
665	Sumatera	35-45	Female	Bachelor	Entrepreneur	No	No	0	1	1	1	1	0	0	1	0	1	0	1	1	1	0	1	0	1	11
666	Sumatera	35-45	Male	Bachelor	Entrepreneur	No	No	1	1	1	0	1	0	0	1	1	1	1	1	1	1	0	0	0	0	11
667	Sumatera	35-45	Male	Bachelor	Permanent staff	No	No	1	1	1	1	1	1	1	1	1	1	0	0	1	1	0	1	1	0	14
668	Sumatera	35-45	Female	Bachelor	Permanent staff	Yes	No	1	1	1	1	1	1	1	1	1	1	1	1	1	1	0	1	1	1	17
669	Sumatera	35-45	Male	Postgraduate	Permanent staff	No	No	1	1	1	0	0	0	0	1	0	1	0	0	1	1	0	0	1	1	9
670	Sumatera	35-45	Female	Bachelor	Permanent staff	No	No	1	1	1	1	1	1	1	0	1	0	0	0	1	1	0	1	1	0	12
671	Sumatera	35-45	Male	Up to senior high school	Entrepreneur	No	No	1	1	1	1	1	1	1	1	1	1	0	1	1	1	1	1	0	1	16
672	Sumatera	35-45	Male	Up to senior high school	Entrepreneur	No	No	1	1	1	0	1	0	0	1	1	1	0	0	1	1	1	1	1	1	13
673	Sumatera	35-45	Female	Bachelor	Not working	No	No	1	1	1	0	0	0	0	0	1	1	0	0	1	1	0	1	0	0	8
674	Sumatera	35-45	Female	Postgraduate	Permanent staff	No	Yes	1	1	0	1	0	1	1	1	1	1	1	1	1	1	1	1	0	1	15
675	Sumatera	35-45	Male	Postgraduate	Permanent staff	No	No	1	1	1	1	0	0	1	1	0	0	1	0	1	1	0	1	0	0	10
676	Sumatera	35-45	Female	Bachelor	Not working	No	No	0	1	1	1	0	0	0	1	1	1	1	0	1	1	0	1	1	1	12
677	Sumatera	35-45	Female	Up to senior high school	Not working	No	No	0	0	0	0	0	0	0	0	0	0	0	0	0	0	0	0	1	0	1
678	Sumatera	35-45	Male	Bachelor	Permanent staff	Yes	No	1	1	1	1	1	1	1	1	1	1	0	0	1	1	1	1	0	0	14
679	Sumatera	35-45	Male	Postgraduate	Entrepreneur	No	No	0	1	1	1	1	0	0	1	1	1	1	0	1	1	0	1	1	1	13
680	Sumatera	35-45	Female	Postgraduate	Permanent staff	No	No	1	1	1	1	1	1	1	1	1	1	1	1	1	1	1	1	1	1	18
681	Sumatera	35-45	Male	Postgraduate	Entrepreneur	No	No	1	1	1	1	1	1	1	1	1	0	1	0	0	1	1	1	1	1	15
682	Sumatera	35-45	Male	Bachelor	Entrepreneur	No	Yes	1	1	1	1	1	0	0	1	1	1	0	1	1	1	1	0	0	1	13
683	Sumatera	35-45	Female	Postgraduate	Permanent staff	Yes	No	1	1	1	1	1	0	1	1	0	1	1	0	0	1	1	1	1	1	14
684	Sumatera	35-45	Male	Postgraduate	Permanent staff	No	No	0	1	0	0	0	0	0	1	0	0	0	0	0	1	0	0	1	0	4
685	Sumatera	35-45	Female	Postgraduate	Entrepreneur	Yes	Yes	0	1	1	1	1	1	1	1	1	1	1	0	1	1	1	1	0	1	15
686	Sumatera	35-45	Male	Postgraduate	Permanent staff	No	No	1	1	1	1	0	0	1	1	0	1	1	0	1	1	1	1	1	1	14
687	Sumatera	35-45	Female	Postgraduate	Permanent staff	No	No	1	1	1	0	1	1	0	0	1	1	0	0	0	1	0	1	1	0	10
688	Sumatera	35-45	Male	Postgraduate	Permanent staff	No	No	1	0	1	1	1	0	0	1	0	1	0	1	1	1	1	1	1	0	12
689	Sumatera	35-45	Female	Postgraduate	Entrepreneur	No	No	1	1	0	0	1	0	0	0	0	0	0	0	1	1	0	1	1	0	7
690	Sumatera	35-45	Female	Up to senior high school	Not working	No	No	0	1	1	1	1	0	1	0	1	0	1	0	1	1	0	1	1	0	11
691	Sumatera	35-45	Male	Up to senior high school	Permanent staff	No	No	0	0	1	0	0	0	0	0	0	1	0	0	1	1	1	0	1	1	7
692	Sumatera	35-45	Female	Bachelor	Permanent staff	Yes	No	1	0	0	0	1	0	1	1	1	1	0	0	1	1	1	1	1	1	12
693	Sumatera	35-45	Female	Bachelor	Permanent staff	No	No	0	1	1	1	1	0	0	0	0	1	0	0	1	1	0	0	1	1	9
694	Sumatera	35-45	Female	Bachelor	Permanent staff	Yes	Yes	0	0	1	1	1	1	1	0	0	1	0	0	1	1	1	1	1	0	11
695	Sumatera	35-45	Female	Bachelor	Permanent staff	Yes	Yes	1	1	0	1	1	0	0	1	1	1	1	0	1	1	1	1	1	1	14
696	Sumatera	35-45	Male	Up to senior high school	Entrepreneur	No	Yes	0	1	1	0	0	0	0	0	1	1	1	0	0	1	0	0	1	0	7
697	Sumatera	35-45	Male	Bachelor	Permanent staff	No	No	1	1	0	1	1	0	1	1	0	1	1	0	1	1	1	1	0	0	12
698	Sumatera	35-45	Female	Bachelor	Entrepreneur	Yes	No	1	1	0	1	0	0	0	0	0	1	1	0	1	1	0	1	1	0	9
699	Sumatera	35-45	Male	Postgraduate	Permanent staff	No	No	1	1	1	1	1	1	1	1	1	1	1	1	1	1	0	1	0	1	16
700	Sumatera	35-45	Female	Bachelor	Entrepreneur	No	No	1	1	1	1	0	0	0	1	0	1	1	0	1	1	0	1	0	0	10
701	Sumatera	35-45	Female	Up to senior high school	Not working	No	No	0	0	1	1	0	0	0	0	0	1	0	1	0	1	0	0	1	0	6
702	Sumatera	35-45	Male	Bachelor	Entrepreneur	No	No	0	0	0	0	0	0	0	0	0	0	0	0	0	0	0	0	0	0	0
703	Sumatera	35-45	Male	Bachelor	Entrepreneur	No	No	1	1	1	1	0	1	1	0	1	1	1	0	1	1	1	1	1	0	14
704	Sumatera	35-45	Male	Postgraduate	Permanent staff	Yes	No	1	1	0	1	1	1	1	1	1	1	1	1	1	1	1	1	1	1	17
705	Sumatera	35-45	Female	Up to senior high school	Entrepreneur	No	No	1	1	1	1	1	0	1	1	0	1	0	1	1	1	0	1	0	1	13
706	Sumatera	35-45	Male	Bachelor	Permanent staff	No	No	1	1	0	1	1	1	1	0	1	1	1	0	1	1	1	1	1	0	14
707	Sumatera	35-45	Female	Postgraduate	Permanent staff	No	No	1	0	0	1	0	0	0	0	0	1	1	0	0	1	0	1	1	0	7
708	Sumatera	35-45	Male	Bachelor	Entrepreneur	No	No	1	1	0	0	0	0	0	0	0	0	1	0	0	1	0	0	1	0	5
709	Sumatera	35-45	Male	Postgraduate	Entrepreneur	Yes	Yes	1	1	1	1	1	1	1	1	1	1	1	1	1	1	1	1	1	1	18
710	Sumatera	>45	Male	Postgraduate	Permanent staff	Yes	Yes	1	1	1	1	1	1	1	1	0	1	0	1	1	1	1	1	1	1	16
711	Sumatera	>45	Female	Bachelor	Permanent staff	Yes	No	1	1	1	1	1	0	1	1	0	1	0	1	1	1	1	1	0	1	14
712	Sumatera	>45	Male	Up to senior high school	Entrepreneur	No	No	1	1	0	1	1	0	1	1	0	1	0	1	1	1	0	1	1	0	12
713	Sumatera	>45	Male	Up to senior high school	Entrepreneur	No	No	1	1	1	1	1	1	1	1	1	1	1	1	1	1	1	1	1	1	18
714	Sumatera	>45	Male	Bachelor	Entrepreneur	No	No	1	1	1	1	1	1	1	1	1	1	1	1	1	1	1	1	1	1	18
715	Sumatera	>45	Female	Bachelor	Permanent staff	Yes	Yes	1	1	0	0	1	1	1	1	1	1	1	0	1	1	1	1	1	0	14
716	Sumatera	>45	Female	Bachelor	Permanent staff	No	No	1	0	1	1	0	0	0	1	0	0	0	0	1	1	0	1	0	1	8
717	Sumatera	>45	Male	Bachelor	Entrepreneur	No	No	1	1	1	1	1	1	1	1	1	1	0	0	0	1	1	1	1	0	14
718	Sumatera	>45	Male	Up to senior high school	Entrepreneur	No	No	1	1	0	0	1	0	1	0	0	0	1	0	0	1	0	1	0	1	8
719	Sumatera	>45	Male	Bachelor	Entrepreneur	No	No	1	0	1	1	0	0	0	0	0	1	0	0	0	1	0	0	0	0	5
720	Sumatera	>45	Female	Bachelor	Permanent staff	No	No	1	1	1	1	0	1	1	0	1	1	0	0	1	1	0	1	1	0	12
721	Sumatera	>45	Male	Postgraduate	Permanent staff	No	No	1	1	1	1	1	1	1	1	0	1	1	0	1	1	1	1	1	0	15
722	Sumatera	>45	Male	Postgraduate	Entrepreneur	No	Yes	1	1	1	1	0	1	0	0	1	1	1	1	1	1	0	1	0	0	12
723	Sumatera	>45	Male	Postgraduate	Permanent staff	No	No	0	0	0	0	0	0	0	0	0	0	0	0	0	1	0	0	0	0	1
724	Sumatera	>45	Male	Postgraduate	Permanent staff	No	No	0	0	0	0	0	0	0	0	0	0	0	0	0	0	0	0	0	0	0
725	Sumatera	>45	Male	Postgraduate	Entrepreneur	No	No	0	0	1	1	1	0	0	1	0	1	0	0	1	1	0	0	1	0	8
726	Sumatera	>45	Male	Bachelor	Entrepreneur	No	No	0	0	1	1	0	1	1	1	0	1	1	0	0	1	0	1	1	0	10
727	Sumatera	>45	Female	Up to senior high school	Not working	No	No	1	0	0	0	0	0	1	1	0	1	0	0	1	1	1	1	1	0	9
728	Sumatera	>45	Female	Bachelor	Permanent staff	No	No	1	1	1	1	1	1	1	1	0	1	0	0	1	1	0	0	1	0	12
729	Sumatera	>45	Male	Postgraduate	Permanent staff	No	No	1	1	1	1	1	1	1	1	0	1	0	1	1	1	1	1	1	1	16
730	Sumatera	>45	Male	Bachelor	Entrepreneur	No	No	1	0	1	0	1	1	0	1	0	0	0	0	0	1	0	1	0	0	7
731	Sumatera	>45	Male	Bachelor	Entrepreneur	No	No	0	0	0	1	0	0	0	0	0	1	1	0	1	1	0	1	1	0	7
732	Sumatera	>45	Female	Bachelor	Permanent staff	No	No	1	1	0	0	0	0	0	0	0	0	1	0	0	1	0	0	0	0	4
733	Sumatera	>45	Male	Postgraduate	Entrepreneur	No	No	1	1	0	0	1	0	0	0	0	1	0	0	0	1	1	1	0	0	7
734	Sumatera	>45	Male	Bachelor	Entrepreneur	No	No	0	0	0	1	1	0	1	1	0	1	0	1	0	1	1	0	1	0	9
735	Sumatera	>45	Female	Bachelor	Permanent staff	No	No	0	0	1	1	1	0	1	1	0	1	0	1	1	1	0	0	1	1	11
736	Sumatera	>45	Female	Postgraduate	Permanent staff	Yes	Yes	1	1	1	1	1	1	1	1	0	1	0	0	1	1	1	0	1	1	14
737	Sumatera	>45	Female	Up to senior high school	Not working	No	Yes	1	1	1	1	1	1	1	1	1	1	1	1	0	1	1	1	1	1	17
738	Sumatera	>45	Male	Up to senior high school	Permanent staff	No	No	1	0	1	1	1	1	1	1	0	1	0	0	1	1	0	0	1	0	11
739	Sumatera	>45	Female	Up to senior high school	Entrepreneur	No	No	0	1	1	1	1	1	1	1	0	1	1	1	1	1	1	1	1	1	16
740	Sumatera	>45	Female	Bachelor	Entrepreneur	No	No	0	0	0	0	0	0	0	0	0	0	0	0	0	0	0	0	0	0	0
741	Sumatera	>45	Male	Bachelor	Entrepreneur	No	No	1	1	1	1	0	0	1	0	0	0	0	0	0	1	0	1	0	0	7
742	Sumatera	>45	Male	Bachelor	Permanent staff	No	No	0	0	0	0	0	0	0	1	0	0	1	0	0	1	0	0	0	0	3
743	Sumatera	>45	Female	Bachelor	Entrepreneur	No	No	1	0	0	0	1	0	0	0	0	1	0	0	1	1	0	1	1	0	7
744	Sumatera	>45	Female	Postgraduate	Permanent staff	Yes	Yes	1	1	1	1	1	0	0	1	1	1	1	1	1	1	1	1	0	1	15
745	Sumatera	>45	Male	Bachelor	Entrepreneur	No	No	1	1	0	1	1	0	0	0	0	0	1	1	1	1	0	1	1	0	10
746	Sumatera	>45	Male	Bachelor	Entrepreneur	No	No	1	0	0	0	0	0	0	1	0	1	1	0	0	1	0	1	1	0	7
747	Sumatera	>45	Male	Postgraduate	Permanent staff	No	No	0	0	1	1	1	0	0	1	0	1	1	0	1	1	0	0	0	1	9
748	Sumatera	>45	Female	Bachelor	Permanent staff	No	No	0	0	0	0	0	0	0	0	0	1	0	1	1	1	0	0	1	0	5
749	Sumatera	>45	Male	Bachelor	Entrepreneur	No	No	1	0	1	0	1	1	1	0	0	1	1	0	0	1	0	0	1	0	9
750	Sumatera	>45	Male	Postgraduate	Permanent staff	No	No	1	0	1	1	0	0	1	1	0	1	1	1	1	1	0	1	1	0	12
751	Sumatera	>45	Male	Postgraduate	Permanent staff	No	No	1	0	1	1	1	0	0	1	1	1	1	1	1	1	0	1	1	0	13
752	Sumatera	>45	Female	Bachelor	Permanent staff	No	No	1	0	0	1	0	0	1	0	0	0	0	0	0	1	0	0	1	0	5
753	Sumatera	>45	Female	Bachelor	Permanent staff	No	No	0	0	0	0	0	0	0	0	0	0	0	0	0	0	0	0	0	0	0
754	Sumatera	>45	Male	Postgraduate	Permanent staff	No	No	1	1	1	1	0	1	1	1	0	1	0	0	1	1	0	0	0	1	11
755	Sumatera	>45	Female	Bachelor	Permanent staff	No	No	0	1	1	1	1	1	1	1	0	1	1	1	1	1	1	1	1	1	16
756	Sumatera	>45	Male	Bachelor	Permanent staff	No	No	0	0	1	0	0	0	0	0	0	1	1	0	0	1	1	0	1	0	6
757	Sumatera	>45	Male	Bachelor	Permanent staff	No	Yes	1	1	1	1	1	1	1	1	1	1	1	1	1	1	1	1	1	1	18
758	Sumatera	>45	Female	Up to senior high school	Not working	No	No	0	1	1	1	1	0	1	1	0	1	1	1	1	1	1	1	1	1	15
759	Sumatera	>45	Male	Bachelor	Not working	No	No	0	1	1	1	1	1	1	1	0	1	0	1	1	1	1	1	1	1	15
760	Sumatera	18-25	Female	Up to senior high school	Not working	No	No	0	0	1	1	1	0	0	0	0	1	0	0	1	1	0	0	1	0	7
761	Sumatera		Female	Bachelor	Entrepreneur	Yes	No	1	1	0	1	0	0	1	1	1	1	1	0	1	1	0	0	1	1	12
762	Sumatera		Female	Bachelor	Not working	No	Yes	1	0	0	1	0	0	0	0	0	0	0	0	0	1	0	0	1	0	4
763	Sumatera	25-35	Male	Bachelor	Permanent staff	No	No	1	1	1	1	0	0	0	0	0	1	0	1	1	1	0	1	1	1	11
764	Sumatera	18-25	Male	Bachelor	Permanent staff	No	No	0	0	1	0	0	0	1	1	0	1	0	1	1	1	0	1	0	1	9
765	Sumatera	25-35	Female	Bachelor	Not working	No	No	0	1	1	0	1	0	1	0	1	0	0	0	0	1	0	1	0	0	7
766	Sumatera	18-25	Male	Bachelor	Not working	No	No	1	0	0	1	0	0	0	0	0	0	1	0	0	1	0	0	0	0	4
767	Sumatera	18-25	Male	Bachelor	Not working	No	No	0	0	1	0	0	0	0	0	0	1	0	0	0	1	0	1	0	1	5
768	Sumatera	25-35	Female	Postgraduate	Not working	Yes	Yes	0	0	1	0	1	1	1	1	0	1	1	1	1	1	1	1	1	0	13
769	Sumatera	18-25	Female	Postgraduate	Not working	Yes	Yes	1	1	1	1	1	0	1	0	0	1	0	0	1	1	0	1	1	0	11
770	Sumatera	18-25	Male	Up to senior high school	Not working	Yes	Yes	0	1	1	1	1	0	0	1	0	1	1	0	1	1	0	1	0	1	11
771	Sumatera	18-25	Male	Bachelor	Not working	No	Yes	1	0	0	1	0	0	0	0	0	0	1	0	0	1	0	0	1	0	5
772	Sumatera	18-25	Female	Bachelor	Not working	Yes	No	1	0	0	0	1	0	0	0	0	1	0	0	0	1	0	0	0	0	4
773	Sumatera	25-35	Female	Bachelor	Permanent staff	No	Yes	1	1	1	1	1	0	1	1	1	1	0	1	1	1	1	1	0	1	15
774	Sumatera	18-25	Female	Bachelor	Not working	No	No	1	1	0	0	0	0	0	0	1	1	0	0	0	1	0	0	0	0	5
775	Sumatera	18-25	Female	Bachelor	Not working	Yes	Yes	1	0	1	1	0	0	0	0	0	1	1	0	1	1	0	0	1	0	8
776	Sumatera	18-25	Female	Up to senior high school	Entrepreneur	No	No	1	1	1	1	1	0	0	0	0	1	1	0	1	1	0	1	1	1	12
777	Sumatera	18-25	Female	Bachelor	Not working	Yes	No	0	1	1	1	1	0	0	1	0	1	0	0	1	1	0	1	1	1	11
778	Sumatera	18-25	Male	Up to senior high school	Not working	No	No	0	0	1	1	0	1	1	1	0	1	0	0	1	1	1	1	1	1	12
779	Sumatera	25-35	Female	Postgraduate	Permanent staff	Yes	Yes	0	1	1	1	1	0	1	1	1	1	1	0	1	1	0	1	0	1	13
780	Sumatera	25-35	Male	Postgraduate	Permanent staff	Yes	No	1	1	1	1	1	0	0	0	0	1	1	0	0	1	0	1	1	1	11
781	Sumatera	18-25	Male	Up to senior high school	Not working	Yes	No	1	1	0	1	0	0	0	0	1	1	0	1	0	1	0	1	1	0	9
782	Sumatera	25-35	Male	Postgraduate	Permanent staff	Yes	Yes	1	0	1	1	0	0	1	1	0	1	0	1	0	1	1	1	1	1	12
783	Sumatera	18-25	Female	Bachelor	Not working	No	Yes	1	0	1	1	1	0	0	0	0	1	0	1	0	1	0	1	1	0	9
784	Sumatera	18-25	Female	Bachelor	Not working	Yes	Yes	1	1	0	0	0	0	1	0	0	1	0	0	0	1	0	1	0	0	6
785	Sumatera	18-25	Female	Bachelor	Not working	No	Yes	0	0	0	0	0	0	1	1	0	0	0	0	0	1	0	0	0	0	3
786	Sumatera	18-25	Male	Bachelor	Not working	No	No	1	1	0	1	0	1	0	0	1	0	0	0	0	1	0	1	0	0	7
787	Sumatera	18-25	Male	Bachelor	Not working	No	Yes	1	0	1	0	1	0	0	1	0	0	0	0	0	1	0	0	1	0	6
788	Sumatera	25-35	Female	Postgraduate	Not working	No	No	1	1	1	1	1	0	1	0	0	1	1	0	0	1	1	1	1	0	12
789	Sumatera	>45	Female	Up to senior high school	Not working	No	No	0	1	0	1	0	0	0	0	0	0	0	0	0	1	0	1	1	0	5
790	Sumatera	18-25	Female	Up to senior high school	Not working	Yes	Yes	1	1	0	1	0	0	1	1	0	1	0	0	1	1	1	1	1	0	11
791	Sumatera	18-25	Male	Bachelor	Entrepreneur	No	No	1	1	1	1	1	0	1	1	1	1	0	0	1	1	0	1	1	1	14
792	Java	18-25	Male	Up to senior high school	Not working	No	No	1	1	0	0	1	1	1	1	1	1	0	1	1	1	0	1	0	0	12
793	Java	18-25	Female	Up to senior high school	Entrepreneur	No	Yes	1	0	1	1	0	0	0	0	0	1	1	0	0	1	0	1	1	1	9
794	Java	18-25	Female	Bachelor	Not working	Yes	No	1	0	0	0	0	0	0	0	0	0	0	0	0	1	0	0	1	0	3
795	Java	18-25	Female	Bachelor	Not working	Yes	No	0	0	0	1	0	0	0	0	0	1	1	0	1	1	0	0	1	0	6
796	Java	18-25	Female	Up to senior high school	Entrepreneur	No	Yes	1	0	0	1	0	0	0	0	0	0	0	0	0	1	0	0	0	0	3
797	Java	18-25	Male	Up to senior high school	Entrepreneur	No	No	0	0	0	0	0	0	1	0	0	1	1	0	0	1	0	1	0	0	5
798	Java	18-25	Male	Up to senior high school	Not working	No	No	1	1	0	0	1	1	1	1	1	1	0	1	1	1	0	1	0	0	12
799	Java	18-25	Female	Up to senior high school	Entrepreneur	No	Yes	1	0	0	1	0	0	0	0	0	0	1	0	0	1	0	0	0	1	5
800	Java	18-25	Female	Up to senior high school	Not working	Yes	No	1	0	1	1	1	0	1	1	0	1	0	0	1	1	0	0	1	0	10
801	Java	18-25	Female	Bachelor	Not working	No	Yes	1	0	1	0	1	0	0	0	0	1	0	1	0	1	0	1	0	1	8
802	Java	18-25	Female	Bachelor	Not working	No	No	1	1	1	1	1	1	0	1	1	1	0	1	1	1	0	1	1	1	15
803	Java	18-25	Female	Bachelor	Not working	No	No	1	0	0	0	0	0	0	1	0	0	0	0	0	1	0	0	0	0	3
804	Java	18-25	Male	Up to senior high school	Not working	No	No	1	1	1	1	0	0	1	1	1	1	1	0	1	1	0	1	0	0	12
805	Java	18-25	Female	Bachelor	Not working	Yes	No	1	0	0	1	0	0	0	0	0	0	0	0	0	1	0	0	1	0	4
806	Java	18-25	Female	Bachelor	Not working	Yes	Yes	1	1	0	1	1	0	0	0	1	1	0	0	0	1	0	1	1	0	9
807	Java	18-25	Female	Bachelor	Not working	Yes	No	0	1	0	1	0	0	1	1	1	1	1	0	1	1	1	1	1	0	12
808	Java	18-25	Female	Up to senior high school	Not working	Yes	No	0	1	0	1	0	0	0	0	1	0	0	0	0	1	0	0	0	0	4
809	Java	18-25	Female	Bachelor	Not working	Yes	Yes	1	0	0	0	0	0	0	1	1	0	0	0	0	1	0	1	1	0	6
810	Java	18-25	Female	Bachelor	Not working	Yes	No	0	1	0	0	0	0	0	0	1	0	0	0	0	1	0	1	0	0	4
811	Java	18-25	Male	Up to senior high school	Not working	No	No	1	1	1	0	0	0	1	0	0	0	1	0	1	1	0	1	0	0	8
812	Java	18-25	Female	Bachelor	Not working	Yes	No	1	1	0	0	0	0	1	0	0	0	0	0	0	1	0	1	1	0	6
813	Java	18-25	Female	Bachelor	Not working	Yes	Yes	1	0	1	0	0	0	0	0	0	0	1	0	0	1	0	0	1	0	5
814	Java	18-25	Male	Up to senior high school	Not working	No	No	0	0	0	0	0	0	0	0	0	0	0	0	0	0	0	0	0	0	0
815	Java	18-25	Male	Bachelor	Not working	Yes	No	1	0	1	1	1	1	0	1	1	1	1	0	1	1	1	1	1	1	15
816	Java	18-25	Female	Up to senior high school	Not working	Yes	No	0	1	1	1	0	0	1	0	0	1	1	0	0	1	1	1	1	1	11
817	Java	18-25	Female	Bachelor	Not working	Yes	Yes	1	0	1	1	1	0	1	0	0	0	1	0	0	1	1	1	1	1	11
818	Java	18-25	Female	Up to senior high school	Not working	Yes	No	0	0	0	0	1	0	0	0	0	1	0	0	0	1	0	0	1	0	4
819	Java	18-25	Male	Bachelor	Not working	No	No	0	0	0	0	1	0	0	1	0	1	0	0	0	1	0	0	0	0	4
820	Java	18-25	Male	Up to senior high school	Not working	No	No	1	1	1	1	1	1	1	0	1	1	0	1	0	1	1	1	1	1	15
821	Java	18-25	Male	Up to senior high school	Not working	No	No	0	0	1	1	1	0	0	0	0	1	0	0	0	1	0	0	0	0	5
822	Java	18-25	Female	Bachelor	Not working	Yes	Yes	1	1	0	1	1	1	1	1	1	1	0	0	1	1	0	1	0	1	13
823	Java	18-25	Male	Bachelor	Not working	Yes	No	1	1	1	1	1	1	0	1	0	1	1	0	0	1	0	0	1	0	11
824	Java	18-25	Male	Bachelor	Not working	No	No	0	0	1	0	1	0	0	0	0	0	1	0	0	1	0	1	0	0	5
825	Java	18-25	Female	Bachelor	Not working	Yes	No	1	1	1	0	1	0	0	0	1	0	1	0	0	1	0	1	0	0	8
826	Java	18-25	Male	Up to senior high school	Not working	No	No	0	0	1	1	1	1	1	1	0	1	0	0	1	1	0	1	1	0	11
827	Java	18-25	Female	Bachelor	Not working	Yes	Yes	0	1	0	1	1	0	0	0	0	1	1	1	0	1	0	1	1	1	10
828	Java	18-25	Male	Up to senior high school	Entrepreneur	No	No	0	1	1	0	0	0	0	0	0	1	0	0	1	1	0	0	1	1	7
829	Java	18-25	Female	Bachelor	Permanent staff	No	Yes	1	1	1	1	1	0	1	0	0	1	0	0	1	1	0	1	1	1	12
830	Java	18-25	Female	Bachelor	Not working	No	No	1	1	0	1	0	0	1	0	0	1	0	0	1	1	1	1	0	0	9
831	Java	18-25	Female	Up to senior high school	Entrepreneur	No	No	1	0	0	1	1	0	1	1	0	1	1	0	0	1	0	0	1	0	9
832	Java	18-25	Female	Bachelor	Not working	No	No	0	0	0	1	0	0	1	1	0	1	0	1	1	1	0	1	1	1	10
833	Java	18-25	Female	Bachelor	Not working	Yes	No	1	1	0	1	1	1	1	1	1	1	1	0	1	1	1	1	0	1	15
834	Java	18-25	Female	Up to senior high school	Not working	Yes	No	1	1	0	0	1	1	1	1	1	1	0	0	1	1	1	1	0	1	13
835	Java	18-25	Female	Bachelor	Not working	No	Yes	1	1	1	1	1	0	1	1	1	1	0	1	1	1	1	0	1	1	15
836	Java	18-25	Female	Bachelor	Not working	Yes	No	1	1	0	1	0	0	1	1	1	1	0	1	1	1	0	1	0	1	12
837	Java	18-25	Male	Up to senior high school	Not working	Yes	No	0	1	1	0	0	0	0	0	1	0	0	0	0	1	0	1	0	0	5
838	Java	18-25	Female	Bachelor	Not working	Yes	No	1	0	1	1	1	0	0	0	0	1	0	0	0	1	0	0	1	0	7
839	Java	18-25	Male	Bachelor	Not working	Yes	No	1	1	0	0	0	0	1	0	1	1	1	0	0	1	0	1	0	0	8
840	Java	18-25	Female	Up to senior high school	Not working	Yes	Yes	1	0	0	0	0	0	1	1	1	0	0	0	0	1	0	0	1	0	6
841	Java	18-25	Female	Up to senior high school	Not working	No	Yes	1	0	1	0	1	0	1	1	0	1	0	0	1	1	1	0	0	1	10
842	Java	18-25	Male	Bachelor	Not working	Yes	No	0	0	0	1	1	0	0	1	1	1	0	0	1	1	0	1	0	0	8
843	Java	18-25	Female	Bachelor	Not working	Yes	Yes	0	0	0	1	1	0	1	1	0	1	0	0	1	1	0	1	1	0	9
844	Java	18-25	Female	Bachelor	Not working	No	Yes	1	1	1	1	1	1	1	1	1	1	1	0	1	1	1	1	1	1	17
845	Java	18-25	Male	Bachelor	Not working	No	No	1	1	0	1	0	0	1	1	0	0	1	0	0	1	1	1	1	0	10
846	Java	18-25	Male	Up to senior high school	Not working	No	No	1	1	1	1	1	1	1	1	1	1	1	1	1	1	0	1	1	1	17
847	Java	18-25	Male	Up to senior high school	Not working	No	No	1	0	1	1	0	0	0	0	0	1	0	0	1	1	0	1	1	0	8
848	Java	18-25	Female	Bachelor	Not working	Yes	Yes	1	1	0	1	0	0	1	0	0	1	1	0	1	1	0	1	1	1	11
849	Java	18-25	Female	Up to senior high school	Not working	Yes	No	0	0	1	1	1	0	0	1	0	1	0	0	0	1	1	1	0	1	9
850	Java	18-25	Female	Bachelor	Not working	Yes	No	1	0	0	1	0	0	1	1	0	1	1	0	1	1	1	0	1	0	10
851	Java	18-25	Female	Up to senior high school	Not working	Yes	Yes	1	1	1	1	0	0	1	0	1	1	1	0	0	1	0	1	1	0	11
852	Java	18-25	Female	Up to senior high school	Not working	Yes	No	1	0	1	1	0	1	1	1	0	1	0	0	1	0	0	1	1	1	11
853	Java	18-25	Female	Up to senior high school	Not working	No	Yes	0	1	0	1	1	0	0	1	1	0	1	0	1	1	0	1	1	0	10
854	Java	18-25	Female	Bachelor	Not working	No	No	1	1	1	0	0	0	1	1	1	1	0	0	1	1	0	0	1	1	11
855	Java	18-25	Male	Bachelor	Not working	No	Yes	1	0	1	0	0	0	0	0	0	1	1	1	0	1	0	1	1	0	8
856	Java	18-25	Female	Bachelor	Not working	Yes	No	1	0	1	1	1	0	1	0	1	1	0	0	1	1	1	1	0	0	11
857	Java	18-25	Female	Bachelor	Not working	Yes	No	1	1	0	1	0	1	1	0	0	1	1	0	1	1	0	0	1	0	10
858	Java	18-25	Male	Bachelor	Not working	Yes	No	0	1	1	1	1	1	1	0	1	1	1	0	1	1	0	1	1	0	13
859	Java	18-25	Female	Bachelor	Not working	Yes	No	1	1	1	0	0	0	1	1	1	1	1	0	1	1	0	1	1	0	12
860	Java	18-25	Female	Bachelor	Not working	Yes	No	1	1	1	1	0	1	1	1	0	1	1	0	1	1	1	1	0	1	14
861	Java	18-25	Female	Bachelor	Not working	Yes	No	1	1	1	1	1	0	1	1	0	1	0	0	1	1	0	0	1	0	11
862	Java	18-25	Female	Bachelor	Not working	Yes	No	1	1	1	1	1	1	1	1	1	0	0	0	1	1	0	1	1	0	13
863	Java	18-25	Male	Up to senior high school	Not working	Yes	No	1	0	1	1	1	0	1	0	0	1	0	0	1	1	0	1	1	1	11
864	Java	18-25	Female	Up to senior high school	Not working	No	Yes	1	1	0	1	0	0	0	0	0	0	0	0	0	1	0	0	1	0	5
865	Java	18-25	Male	Bachelor	Not working	No	Yes	1	1	1	1	1	1	1	1	1	1	0	0	1	1	1	1	0	1	15
866	Java	18-25	Female	Up to senior high school	Not working	No	No	0	1	0	0	0	0	0	1	0	1	0	0	1	1	1	0	0	1	7
867	Java	18-25	Female	Bachelor	Not working	No	Yes	1	0	0	0	0	0	0	0	0	0	0	0	1	1	0	0	0	0	3
868	Java	18-25	Male	Bachelor	Not working	No	Yes	0	1	1	1	0	0	1	0	1	1	1	1	1	1	1	1	1	0	13
869	Java	18-25	Male	Bachelor	Not working	Yes	Yes	1	1	1	1	1	0	1	1	1	1	1	1	1	1	1	1	0	1	16
870	Java	18-25	Female	Bachelor	Not working	Yes	Yes	0	1	1	1	0	0	0	1	1	1	1	0	1	1	0	1	1	0	11
871	Java	18-25	Female	Bachelor	Not working	Yes	Yes	1	1	1	1	1	0	1	1	1	0	1	0	1	1	0	1	0	0	12
872	Java	18-25	Female	Bachelor	Not working	Yes	No	1	1	0	1	1	0	1	0	0	1	1	0	1	1	1	1	1	0	12
873	Java	18-25	Female	Bachelor	Not working	Yes	No	0	1	0	0	0	0	0	1	0	1	1	0	1	1	0	0	1	0	7
874	Java	18-25	Male	Bachelor	Not working	Yes	No	1	1	0	0	0	0	1	1	1	0	0	0	1	1	1	1	0	1	10
875	Java	18-25	Female	Bachelor	Not working	Yes	No	1	1	0	1	1	0	1	1	0	0	0	0	1	1	0	1	1	1	11
876	Java	18-25	Male	Up to senior high school	Not working	No	No	1	1	0	1	1	1	1	0	1	0	0	1	1	1	1	1	1	1	14
877	Java	18-25	Male	Bachelor	Not working	Yes	No	1	1	0	0	0	0	0	0	1	1	1	0	1	1	0	1	0	0	8
878	Java	18-25	Female	Bachelor	Not working	Yes	No	1	1	0	0	0	0	1	0	0	0	0	0	1	1	0	1	1	1	8
879	Java	18-25	Female	Bachelor	Not working	Yes	No	0	0	0	0	1	0	1	1	0	1	0	0	1	1	0	0	0	1	7
880	Java	18-25	Male	Up to senior high school	Not working	No	Yes	1	1	1	1	0	0	0	1	0	0	0	0	1	1	0	1	0	0	8
881	Java	18-25	Female	Bachelor	Not working	Yes	No	0	0	0	1	0	0	0	0	0	0	0	0	1	1	0	1	1	0	5
882	Java	18-25	Female	Bachelor	Not working	No	Yes	0	0	1	1	1	1	0	0	0	1	1	0	1	1	0	0	1	1	10
883	Java	18-25	Male	Up to senior high school	Not working	Yes	Yes	1	1	1	1	0	0	1	1	0	1	0	0	1	1	0	1	1	1	12
884	Java	18-25	Male	Bachelor	Not working	Yes	No	1	1	0	0	1	1	1	1	1	0	1	0	1	1	1	1	1	1	14
885	Java	18-25	Female	Bachelor	Not working	No	No	0	0	1	0	1	0	0	1	0	0	0	1	1	1	0	0	1	0	7
886	Java	18-25	Male	Up to senior high school	Not working	Yes	Yes	1	0	1	1	1	0	0	1	0	1	0	0	1	1	0	1	1	0	10
887	Java	18-25	Female	Bachelor	Not working	Yes	Yes	0	1	0	1	0	0	1	0	1	1	0	0	0	1	0	1	0	0	7
888	Java	18-25	Female	Bachelor	Not working	Yes	No	0	1	1	1	0	0	0	0	0	1	1	0	1	1	0	1	1	1	10
889	Java	18-25	Female	Bachelor	Not working	Yes	No	0	1	0	1	1	0	1	1	0	1	1	0	1	1	1	1	1	0	12
890	Java	18-25	Female	Bachelor	Not working	No	Yes	1	1	1	0	1	0	0	0	1	1	1	0	0	1	0	1	0	0	9
891	Java	18-25	Female	Up to senior high school	Not working	Yes	No	1	0	0	1	0	0	1	1	1	1	1	0	0	0	0	0	0	0	7
892	Java	18-25	Female	Bachelor	Not working	Yes	No	1	1	0	1	0	0	1	1	0	1	0	0	1	1	0	0	1	0	9
893	Java	18-25	Female	Bachelor	Not working	Yes	No	1	1	0	1	1	1	1	0	0	1	1	0	1	1	1	1	1	0	13
894	Java	18-25	Male	Up to senior high school	Not working	Yes	No	0	0	1	1	0	0	0	1	0	1	0	0	0	1	0	0	1	1	7
895	Java	18-25	Female	Bachelor	Not working	Yes	Yes	1	0	0	1	0	0	0	1	0	1	0	0	0	1	0	0	0	0	5
896	Java	18-25	Male	Up to senior high school	Not working	No	No	1	1	0	1	1	1	1	1	1	1	1	1	1	1	1	1	1	0	16
897	Java	18-25	Female	Bachelor	Not working	Yes	No	1	0	0	1	0	0	0	0	0	0	0	0	1	1	0	0	1	1	6
898	Java	18-25	Female	Bachelor	Not working	Yes	Yes	1	1	1	1	0	1	0	0	0	0	0	0	0	1	0	1	1	0	8
899	Java	18-25	Female	Bachelor	Not working	Yes	Yes	1	1	1	1	1	0	0	0	1	1	0	0	1	1	1	1	1	1	13
900	Java	18-25	Female	Bachelor	Not working	No	Yes	1	1	1	0	1	0	1	1	1	1	1	1	1	1	0	1	0	0	13
901	Java	18-25	Female	Bachelor	Not working	Yes	Yes	0	1	0	1	0	0	0	0	0	1	1	0	0	1	0	1	1	0	7
902	Java	18-25	Female	Bachelor	Not working	Yes	Yes	1	1	1	0	1	0	0	0	0	1	0	1	0	1	0	0	0	1	8
903	Java	18-25	Female	Bachelor	Not working	Yes	No	0	0	1	1	0	0	1	1	0	1	1	1	1	1	0	1	1	1	12
904	Java	18-25	Female	Bachelor	Not working	No	No	1	1	1	0	1	0	1	0	0	1	1	0	1	1	0	1	0	0	10
905	Java	18-25	Male	Bachelor	Not working	Yes	No	1	1	1	0	0	0	1	0	1	1	1	0	1	1	1	0	0	1	11
906	Java	18-25	Female	Up to senior high school	Not working	Yes	Yes	1	1	0	1	0	0	1	1	1	1	1	0	1	1	1	1	1	1	14
907	Java	18-25	Female	Bachelor	Not working	Yes	Yes	0	1	0	1	1	0	0	1	1	1	1	0	0	1	1	1	1	1	12
908	Java	18-25	Female	Bachelor	Not working	Yes	Yes	0	1	1	0	0	0	1	0	1	1	1	0	1	1	0	1	1	1	11
909	Java	18-25	Female	Bachelor	Not working	Yes	Yes	1	1	1	0	0	0	1	0	1	1	1	0	1	1	0	1	1	1	12
910	Java	18-25	Female	Bachelor	Not working	Yes	No	1	1	1	1	1	1	1	1	1	1	0	0	1	1	0	1	0	1	14
911	Java	18-25	Female	Bachelor	Not working	Yes	Yes	1	1	0	1	0	0	1	1	0	0	0	0	0	1	0	0	1	0	7
912	Java	18-25	Female	Bachelor	Not working	Yes	No	1	1	0	0	1	0	0	0	0	1	0	0	1	1	0	0	1	0	7
913	Java	18-25	Female	Bachelor	Not working	Yes	No	1	1	1	1	1	0	1	1	1	1	1	0	0	1	0	1	1	0	13
914	Java	18-25	Female	Bachelor	Not working	Yes	No	1	1	1	1	1	0	1	1	1	1	1	0	1	1	0	1	1	1	15
915	Java	18-25	Female	Bachelor	Not working	Yes	No	1	1	0	1	1	0	1	0	0	1	1	0	1	1	0	1	1	1	12
916	Java	18-25	Female	Up to senior high school	Not working	Yes	Yes	1	1	0	1	1	0	1	1	1	1	1	0	1	1	0	1	1	0	13
917	Java	18-25	Female	Up to senior high school	Entrepreneur	No	No	0	0	0	0	0	0	0	0	0	0	0	0	0	0	0	0	0	0	0
918	Java	18-25	Female	Up to senior high school	Not working	Yes	Yes	0	1	1	1	1	0	1	1	1	1	1	1	1	1	1	1	1	1	16
919	Java	18-25	Male	Bachelor	Not working	No	No	1	1	1	1	0	0	0	1	0	1	1	0	1	1	0	1	1	1	12
920	Java	18-25	Female	Up to senior high school	Not working	Yes	No	1	1	1	1	1	1	1	1	1	1	0	1	1	1	0	1	1	0	15
921	Java	18-25	Female	Up to senior high school	Not working	Yes	No	1	0	0	1	0	0	0	0	0	1	0	0	0	1	0	0	1	0	5
922	Java	18-25	Female	Bachelor	Not working	Yes	Yes	1	1	0	1	0	0	0	0	0	1	1	0	1	1	1	0	0	0	8
923	Java	18-25	Female	Bachelor	Not working	Yes	No	0	0	0	1	0	0	0	0	0	1	1	0	1	1	0	0	1	1	7
924	Java	18-25	Male	Bachelor	Not working	Yes	No	1	1	0	1	0	0	0	1	1	1	1	0	1	1	0	1	0	0	10
925	Java	18-25	Female	Bachelor	Not working	No	No	1	0	1	0	0	0	0	0	0	0	1	1	1	1	0	0	1	1	8
926	Java	18-25	Female	Bachelor	Not working	No	No	1	1	0	0	1	0	1	0	1	0	0	0	1	1	1	0	0	1	9
927	Java	18-25	Male	Up to senior high school	Not working	No	No	0	1	1	1	0	0	0	0	0	1	0	0	0	1	0	0	1	1	7
928	Java	18-25	Male	Up to senior high school	Not working	No	No	1	1	1	1	1	1	1	1	1	1	1	0	1	1	1	1	1	0	16
929	Java	18-25	Male	Bachelor	Entrepreneur	No	Yes	1	1	1	0	0	0	0	0	1	1	1	0	1	1	0	1	0	1	10
930	Java	18-25	Male	Bachelor	Not working	No	Yes	1	1	1	1	1	1	1	1	1	1	1	1	1	1	1	1	1	1	18
931	Java	18-25	Female	Bachelor	Not working	No	No	0	1	0	0	1	0	1	1	0	1	0	0	1	1	1	1	1	0	10
932	Java	18-25	Male	Bachelor	Not working	No	No	0	1	1	1	0	0	0	0	0	1	0	0	0	1	0	1	1	0	7
933	Java	18-25	Female	Bachelor	Not working	No	No	1	0	0	1	0	0	1	0	0	0	0	0	1	1	0	1	0	0	6
934	Java	18-25	Female	Bachelor	Not working	No	Yes	1	0	0	1	0	0	0	1	0	0	1	0	0	1	0	1	1	0	7
935	Java	18-25	Female	Up to senior high school	Not working	Yes	No	1	1	1	0	1	1	1	0	1	1	1	0	1	1	0	1	1	1	14
936	Java	18-25	Female	Up to senior high school	Not working	Yes	Yes	1	1	1	1	1	1	1	0	1	1	1	1	1	1	1	1	1	1	17
937	Java	18-25	Male	Up to senior high school	Not working	Yes	No	1	1	1	1	1	1	1	1	1	1	1	1	1	1	1	1	0	1	17
938	Java	18-25	Female	Bachelor	Not working	Yes	No	1	1	1	1	1	1	0	1	1	0	0	0	0	1	0	0	1	0	10
939	Java	18-25	Male	Postgraduate	Not working	Yes	Yes	1	1	1	0	0	1	1	0	0	1	1	0	1	1	1	1	0	0	11
940	Java	18-25	Male	Up to senior high school	Not working	Yes	Yes	1	1	0	1	1	1	1	1	0	1	0	1	1	1	0	1	0	0	12
941	Java	18-25	Female	Bachelor	Not working	Yes	No	1	0	0	0	0	0	0	0	0	1	0	0	0	1	0	0	1	0	4
942	Java	18-25	Male	Bachelor	Not working	Yes	Yes	1	1	1	0	1	0	1	1	1	1	1	0	1	1	0	1	0	0	12
943	Java	18-25	Female	Bachelor	Not working	Yes	No	1	0	1	0	1	0	0	1	0	1	1	0	1	1	0	0	0	0	8
944	Java	18-25	Female	Bachelor	Not working	Yes	No	1	1	1	1	1	1	0	1	1	0	0	0	0	1	0	0	1	0	10
945	Java	18-25	Female	Bachelor	Not working	Yes	Yes	0	1	1	0	0	0	1	1	1	1	0	0	1	1	0	1	1	0	10
946	Java	18-25	Female	Bachelor	Not working	Yes	No	0	0	0	1	0	0	0	1	1	1	1	0	1	1	0	1	1	0	9
947	Java	18-25	Female	Up to senior high school	Not working	Yes	No	1	1	1	1	0	0	0	0	0	1	1	0	0	1	0	1	1	0	9
948	Java	18-25	Female	Bachelor	Not working	Yes	No	1	0	1	1	0	1	0	0	0	0	0	0	0	1	0	0	1	0	6
949	Java	18-25	Female	Bachelor	Permanent staff	Yes	No	1	1	0	0	1	0	1	1	1	0	0	0	1	1	1	1	0	1	11
950	Java	18-25	Female	Bachelor	Not working	Yes	No	1	1	1	0	0	0	0	1	0	0	0	0	1	1	0	0	1	0	7
951	Java	18-25	Female	Bachelor	Not working	Yes	No	1	1	0	1	0	0	0	0	1	0	0	0	1	1	0	1	1	0	8
952	Java	18-25	Female	Bachelor	Not working	Yes	No	1	1	0	1	0	0	0	1	1	1	1	0	1	1	0	0	0	0	9
953	Java	18-25	Female	Bachelor	Not working	Yes	No	1	1	1	0	0	0	0	1	0	1	1	0	1	1	0	1	1	1	11
954	Java	18-25	Female	Bachelor	Not working	Yes	No	1	1	1	0	0	0	0	1	0	1	1	0	1	1	0	1	1	1	11
955	Java	18-25	Female	Bachelor	Not working	Yes	No	1	1	0	0	0	0	0	0	0	0	1	0	0	1	0	1	0	0	5
956	Java	18-25	Female	Bachelor	Not working	Yes	No	0	1	0	1	0	0	1	1	0	1	1	0	1	1	0	1	0	0	9
957	Java	18-25	Female	Bachelor	Not working	Yes	No	1	1	1	1	0	1	1	1	0	1	0	1	1	1	0	1	1	0	13
958	Java	18-25	Female	Up to senior high school	Not working	Yes	No	0	0	0	1	0	1	1	1	0	1	1	0	1	1	1	1	1	1	12
959	Java	18-25	Female	Bachelor	Not working	Yes	No	1	0	0	1	0	0	0	1	0	1	1	0	0	1	0	0	1	1	8
960	Java	18-25	Female	Bachelor	Not working	Yes	No	0	0	0	1	1	0	0	1	0	1	0	0	1	1	0	0	1	0	7
961	Java	18-25	Female	Up to senior high school	Not working	Yes	Yes	1	1	1	1	1	0	1	1	1	1	0	0	1	1	1	1	0	1	14
962	Java	18-25	Female	Up to senior high school	Not working	No	Yes	1	0	1	0	0	0	0	0	0	0	0	0	0	1	0	0	1	0	4
963	Java	18-25	Male	Bachelor	Entrepreneur	No	Yes	1	1	1	1	1	0	1	0	1	1	0	0	1	1	1	1	1	1	14
964	Java	18-25	Male	Bachelor	Not working	No	No	1	0	1	0	1	0	0	1	0	1	0	0	0	1	1	0	0	0	7
965	Java	18-25	Male	Bachelor	Not working	No	No	0	1	1	1	1	0	1	0	0	1	1	0	1	1	0	0	1	0	10
966	Java	18-25	Female	Bachelor	Not working	Yes	No	1	1	1	1	1	1	0	1	1	1	1	0	1	1	1	1	0	1	15
967	Java	18-25	Female	Up to senior high school	Not working	No	No	1	1	1	1	1	1	1	1	1	1	0	0	1	1	1	0	0	0	13
968	Java	18-25	Female	Bachelor	Not working	Yes	No	1	1	1	0	0	0	1	0	0	1	1	0	1	1	1	0	1	1	11
969	Java	18-25	Male	Up to senior high school	Entrepreneur	No	No	1	1	0	0	0	0	0	0	1	0	0	0	0	1	0	0	0	0	4
970	Java	18-25	Female	Bachelor	Entrepreneur	No	Yes	0	1	1	0	1	0	1	1	1	1	0	1	1	1	0	1	0	0	11
971	Java	18-25	Female	Bachelor	Not working	No	No	1	0	0	1	0	0	0	0	0	0	0	0	0	1	0	0	1	0	4
972	Java	18-25	Female	Bachelor	Not working	Yes	No	1	1	0	1	1	0	0	1	1	1	0	0	1	1	0	1	1	1	12
973	Java	18-25	Female	Up to senior high school	Entrepreneur	No	No	1	1	0	1	0	0	0	1	0	0	0	0	0	1	0	1	0	0	6
974	Java	18-25	Female	Bachelor	Not working	Yes	No	1	0	1	1	0	0	1	1	1	1	1	0	1	1	0	1	1	0	12
975	Java	18-25	Female	Up to senior high school	Not working	No	Yes	1	0	1	0	1	0	1	0	0	0	0	1	0	1	1	1	0	0	8
976	Java	18-25	Female	Bachelor	Not working	Yes	No	1	1	1	0	1	1	1	1	0	1	1	0	1	1	0	1	1	0	13
977	Java	18-25	Female	Bachelor	Not working	Yes	No	1	1	0	1	1	0	1	1	1	0	0	0	1	1	0	1	1	0	11
978	Java	18-25	Female	Bachelor	Not working	Yes	Yes	0	1	1	1	1	1	1	1	1	1	0	0	1	1	1	1	1	1	15
979	Java	18-25	Female	Bachelor	Not working	Yes	No	1	0	1	0	1	0	1	1	0	1	0	0	1	1	0	1	1	0	10
980	Java	18-25	Male	Bachelor	Not working	Yes	No	1	1	0	1	0	0	1	0	0	1	0	0	0	1	1	1	1	0	9
981	Java	18-25	Female	Bachelor	Not working	Yes	No	1	1	0	0	1	0	1	1	1	1	1	0	1	1	0	1	0	0	11
982	Java	18-25	Male	Up to senior high school	Not working	Yes	Yes	1	1	0	1	0	0	0	1	1	1	1	0	0	1	0	1	1	1	11
983	Java	18-25	Male	Bachelor	Not working	Yes	No	0	1	1	1	1	1	1	1	1	1	1	1	1	1	0	1	0	0	14
984	Java	18-25	Female	Bachelor	Not working	No	No	0	0	0	0	0	0	0	0	0	0	0	0	0	0	0	0	0	0	0
985	Java	18-25	Female	Bachelor	Not working	Yes	No	1	1	1	1	1	1	1	1	1	1	1	0	1	1	1	1	0	1	16
986	Java	18-25	Male	Bachelor	Not working	No	No	1	0	1	1	1	0	0	1	0	1	1	1	1	1	0	1	1	0	12
987	Java	18-25	Female	Up to senior high school	Not working	Yes	Yes	1	0	0	0	0	0	0	0	0	1	0	0	0	1	0	0	1	0	4
988	Java	18-25	Female	Bachelor	Entrepreneur	Yes	No	1	1	1	0	0	0	0	1	0	1	1	0	1	1	0	1	0	1	10
989	Java	18-25	Female	Up to senior high school	Not working	Yes	Yes	1	0	0	1	0	1	1	0	1	1	0	1	1	1	1	1	0	1	12
990	Java	18-25	Female	Bachelor	Not working	Yes	Yes	0	0	0	1	0	1	0	1	1	1	0	0	1	1	0	0	1	0	8
991	Java	18-25	Female	Up to senior high school	Not working	Yes	No	1	1	0	1	1	0	1	0	0	1	1	0	1	1	0	1	0	1	11
992	Java	18-25	Female	Bachelor	Not working	Yes	No	1	1	0	1	1	0	1	1	1	0	0	0	1	1	1	1	1	1	13
993	Java	18-25	Female	Bachelor	Not working	Yes	Yes	0	0	1	1	1	0	1	1	0	1	1	0	0	1	0	1	1	0	10
994	Java	18-25	Male	Up to senior high school	Not working	No	Yes	1	1	0	1	1	0	1	1	0	1	1	0	1	1	0	1	0	0	11
995	Java	18-25	Male	Bachelor	Entrepreneur	Yes	Yes	1	1	0	1	1	1	1	1	1	1	1	1	1	1	1	1	0	1	16
996	Java	18-25	Female	Up to senior high school	Not working	Yes	No	0	1	0	0	1	0	1	1	1	0	0	0	1	1	0	1	1	0	9
997	Java	18-25	Male	Up to senior high school	Entrepreneur	No	No	0	0	1	1	1	0	1	1	0	1	0	0	0	1	1	0	1	0	9
998	Java	18-25	Female	Bachelor	Permanent staff	Yes	No	0	1	0	0	0	1	1	0	0	1	1	0	1	1	0	1	1	1	10
999	Java	18-25	Female	Bachelor	Not working	Yes	No	1	1	1	1	0	1	1	1	1	1	0	0	1	1	0	0	0	1	12
1000	Java	18-25	Female	Bachelor	Not working	No	No	0	0	0	1	0	0	0	0	0	0	0	0	0	1	0	0	0	0	2
1001	Java	18-25	Male	Up to senior high school	Not working	No	Yes	0	1	0	0	0	0	1	0	1	0	1	0	1	1	0	1	0	1	8
1002	Java	18-25	Female	Bachelor	Entrepreneur	Yes	Yes	1	1	1	1	0	1	1	0	0	1	1	0	1	1	1	0	0	0	11
1003	Java	18-25	Male	Bachelor	Not working	No	No	1	1	0	0	0	0	1	0	1	1	1	0	1	1	0	0	1	1	10
1004	Java	18-25	Female	Bachelor	Not working	Yes	No	1	1	1	0	1	1	1	1	1	1	1	1	1	1	1	1	0	1	16
1005	Java	18-25	Female	Up to senior high school	Entrepreneur	No	No	1	1	1	0	1	1	1	1	1	0	1	0	1	1	0	1	1	1	14
1006	Java	18-25	Male	Bachelor	Not working	No	Yes	1	1	0	1	1	1	1	1	1	1	1	0	1	1	1	1	1	1	16
1007	Java	18-25	Male	Bachelor	Entrepreneur	Yes	Yes	1	1	1	1	1	0	0	1	1	1	1	0	1	1	1	1	1	1	15
1008	Java	18-25	Male	Bachelor	Entrepreneur	Yes	Yes	0	0	1	1	0	0	1	1	0	1	0	1	1	1	0	1	1	1	11
1009	Java	18-25	Female	Bachelor	Not working	Yes	Yes	0	1	1	1	0	0	1	0	1	0	1	0	1	1	0	1	1	0	10
1010	Java	18-25	Male	Bachelor	Not working	No	No	1	0	1	1	1	0	0	1	0	1	0	0	1	1	0	0	1	1	10
1011	Java	18-25	Female	Bachelor	Entrepreneur	Yes	Yes	1	1	0	1	0	0	1	1	1	1	1	1	1	1	1	1	1	0	14
1012	Java	18-25	Female	Bachelor	Entrepreneur	Yes	No	1	1	1	0	0	1	1	0	0	1	1	0	1	1	1	1	1	0	12
1013	Java	18-25	Female	Up to senior high school	Not working	No	No	1	1	0	0	0	0	0	0	0	0	0	0	0	0	0	0	0	0	2
1014	Java	18-25	Female	Bachelor	Permanent staff	No	Yes	1	0	0	1	0	0	0	0	0	1	0	0	0	1	0	0	1	0	5
1015	Java	18-25	Female	Bachelor	Not working	Yes	Yes	0	0	1	1	1	0	0	0	0	1	0	1	1	1	1	1	1	1	11
1016	Java	18-25	Female	Bachelor	Not working	Yes	No	0	1	1	1	1	0	1	1	1	1	0	0	1	1	0	1	0	0	11
1017	Java	18-25	Female	Bachelor	Not working	Yes	No	1	1	1	1	1	0	0	1	1	1	1	0	1	1	0	1	0	1	13
1018	Java	18-25	Female	Bachelor	Not working	Yes	No	1	1	1	1	1	0	1	0	1	1	1	0	1	1	0	1	0	1	13
1019	Java	18-25	Female	Bachelor	Not working	Yes	Yes	1	1	1	1	1	0	1	0	1	1	1	0	1	1	0	1	0	0	12
1020	Java	18-25	Female	Bachelor	Not working	Yes	No	0	1	1	1	1	1	1	1	1	1	1	1	1	1	1	1	1	1	17
1021	Java	18-25	Female	Bachelor	Not working	Yes	Yes	1	1	0	1	1	1	1	0	1	1	1	0	1	1	0	1	0	0	12
1022	Java	18-25	Female	Bachelor	Not working	Yes	No	0	0	0	1	0	0	0	0	0	1	0	0	0	1	0	0	1	0	4
1023	Java	18-25	Female	Bachelor	Entrepreneur	Yes	No	1	1	0	0	0	1	1	1	1	0	1	0	1	1	1	1	0	0	11
1024	Java	18-25	Female	Up to senior high school	Not working	Yes	No	1	1	1	1	0	0	0	0	0	1	1	0	0	1	0	1	1	1	10
1025	Java	18-25	Female	Bachelor	Not working	No	No	1	1	1	1	1	0	1	1	0	1	0	0	1	1	0	1	1	0	12
1026	Java	18-25	Female	Bachelor	Not working	Yes	Yes	0	1	0	1	0	0	0	1	1	1	0	0	1	1	0	1	0	0	8
1027	Java	18-25	Male	Bachelor	Entrepreneur	Yes	Yes	0	1	1	1	1	1	1	1	0	1	1	0	1	1	0	1	1	0	13
1028	Java	18-25	Male	Bachelor	Not working	Yes	Yes	1	1	1	1	1	0	0	1	1	1	1	1	1	1	0	1	1	1	15
1029	Java	18-25	Female	Bachelor	Not working	Yes	No	0	1	0	1	0	0	0	0	0	1	0	1	1	1	0	1	1	0	8
1030	Java	18-25	Female	Bachelor	Not working	Yes	Yes	1	0	1	1	0	0	0	1	0	1	1	1	1	1	0	0	1	1	11
1031	Java	18-25	Male	Up to senior high school	Entrepreneur	No	Yes	0	1	0	1	0	0	1	1	1	0	1	0	1	1	0	1	1	1	11
1032	Java	18-25	Male	Up to senior high school	Entrepreneur	No	No	1	1	1	1	0	1	1	0	1	1	1	0	1	1	1	1	1	1	15
1033	Java	18-25	Female	Bachelor	Entrepreneur	Yes	Yes	1	1	1	0	1	1	1	1	1	1	1	1	1	1	1	1	1	1	17
1034	Java	18-25	Female	Bachelor	Not working	Yes	No	1	1	0	1	1	0	0	1	1	0	0	0	0	1	1	1	1	0	10
1035	Java	18-25	Female	Bachelor	Permanent staff	No	Yes	1	1	1	1	1	1	1	1	0	1	1	0	1	1	0	1	1	1	15
1036	Java	18-25	Male	Up to senior high school	Entrepreneur	No	No	1	1	1	0	0	0	0	0	0	1	0	1	0	1	0	1	0	1	8
1037	Java	18-25	Male	Bachelor	Entrepreneur	Yes	No	0	0	0	1	0	1	1	1	0	1	0	0	1	1	0	1	1	0	9
1038	Java	18-25	Male	Bachelor	Entrepreneur	No	No	0	0	0	1	0	0	0	1	0	0	1	0	0	1	0	0	1	1	6
1039	Java	18-25	Male	Up to senior high school	Permanent staff	No	No	1	1	1	1	0	0	1	1	0	1	1	0	0	1	0	1	1	0	11
1040	Java	18-25	Male	Bachelor	Permanent staff	No	No	0	0	1	0	1	0	1	0	0	0	1	0	0	1	0	1	1	0	7
1041	Java	18-25	Male	Bachelor	Permanent staff	No	No	0	0	1	1	0	0	1	1	0	0	0	0	1	0	0	0	1	0	6
1042	Java	18-25	Female	Bachelor	Permanent staff	No	No	1	1	1	0	0	0	0	0	0	1	0	0	0	1	0	1	0	0	6
1043	Java	18-25	Female	Postgraduate	Not working	No	No	0	0	0	1	1	0	1	1	0	1	0	0	1	1	0	1	1	1	10
1044	Java	18-25	Female	Bachelor	Entrepreneur	No	Yes	0	1	0	1	1	0	1	1	0	0	0	0	0	1	1	0	0	0	7
1045	Java	18-25	Male	Bachelor	Not working	No	No	1	1	1	1	0	0	1	1	0	1	1	1	1	1	0	1	0	0	12
1046	Java	18-25	Male	Bachelor	Not working	No	Yes	1	1	1	1	1	0	1	1	0	1	1	0	0	0	0	1	1	0	11
1047	Java	18-25	Female	Bachelor	Entrepreneur	Yes	No	1	1	1	1	1	0	1	1	1	1	0	0	1	1	1	1	1	0	14
1048	Java	18-25	Male	Bachelor	Entrepreneur	Yes	Yes	1	1	1	1	1	1	1	1	1	1	1	1	1	1	1	1	1	1	18
1049	Java	18-25	Male	Bachelor	Not working	No	No	1	1	1	0	1	1	1	1	1	1	1	1	1	1	1	1	1	1	17
1050	Java	18-25	Female	Postgraduate	Not working	Yes	No	1	1	0	1	0	0	1	1	1	1	0	0	0	1	1	1	1	0	11
1051	Java	18-25	Female	Postgraduate	Not working	No	Yes	1	1	1	1	1	1	1	0	1	1	0	0	0	1	0	1	1	0	12
1052	Java	18-25	Male	Bachelor	Not working	Yes	Yes	1	1	1	1	1	1	1	1	1	1	0	0	1	1	0	1	1	1	15
1053	Java	18-25	Male	Bachelor	Not working	Yes	No	1	1	1	1	0	0	1	1	0	1	1	0	1	1	1	1	1	1	14
1054	Java	18-25	Male	Bachelor	Permanent staff	Yes	Yes	1	1	1	1	0	0	1	1	1	1	1	1	1	1	1	1	1	1	16
1055	Java	18-25	Female	Bachelor	Not working	Yes	No	1	1	0	0	1	0	1	1	1	0	0	0	1	1	0	1	1	1	11
1056	Java	18-25	Female	Bachelor	Entrepreneur	Yes	Yes	1	1	1	1	1	0	0	1	1	1	1	0	1	1	0	1	1	1	14
1057	Java	18-25	Female	Bachelor	Entrepreneur	Yes	Yes	1	1	1	1	1	0	1	1	0	1	1	1	1	1	1	1	1	1	16
1058	Java	18-25	Female	Bachelor	Entrepreneur	Yes	Yes	1	1	1	1	1	0	1	1	1	1	1	1	1	1	0	1	0	0	14
1059	Java	18-25	Female	Bachelor	Entrepreneur	Yes	Yes	1	1	1	1	1	1	1	1	1	1	0	1	1	1	1	1	0	1	16
1060	Java	18-25	Female	Bachelor	Entrepreneur	Yes	Yes	1	1	0	0	1	1	1	1	1	0	1	0	1	1	0	1	0	0	11
1061	Java	18-25	Male	Bachelor	Entrepreneur	Yes	No	0	0	1	0	1	0	0	1	0	1	1	0	1	1	0	1	1	1	10
1062	Java	18-25	Male	Bachelor	Entrepreneur	Yes	Yes	0	1	1	1	0	0	1	1	0	1	0	0	1	1	1	1	1	0	11
1063	Java	18-25	Female	Bachelor	Entrepreneur	Yes	Yes	1	1	0	1	0	0	1	1	0	1	1	0	1	1	1	1	1	0	12
1064	Java	18-25	Female	Bachelor	Entrepreneur	No	Yes	1	1	1	0	1	0	1	0	1	1	1	0	0	1	0	1	0	0	10
1065	Java	18-25	Male	Bachelor	Not working	Yes	Yes	1	0	1	1	1	0	0	0	0	1	0	1	1	1	0	1	1	1	11
1066	Java	18-25	Male	Bachelor	Not working	No	Yes	1	1	1	0	0	0	1	0	0	0	0	0	1	1	1	0	0	0	7
1067	Java	18-25	Female	Bachelor	Entrepreneur	Yes	No	1	1	1	1	1	1	1	1	0	1	0	0	1	1	1	1	1	1	15
1068	Java	18-25	Male	Bachelor	Entrepreneur	No	Yes	1	0	0	1	0	0	0	0	0	0	1	0	0	1	0	0	0	0	4
1069	Java	18-25	Male	Bachelor	Entrepreneur	No	No	0	0	0	1	0	0	0	0	0	0	0	0	0	1	0	0	1	0	3
1070	Java	18-25	Male	Bachelor	Entrepreneur	No	No	1	1	1	1	1	0	0	1	1	1	0	1	1	1	0	1	0	1	13
1071	Java	18-25	Female	Bachelor	Permanent staff	No	No	1	1	0	0	0	0	1	0	0	0	0	0	1	1	1	0	0	0	6
1072	Java	18-25	Male	Up to senior high school	Entrepreneur	No	No	1	1	1	1	1	1	1	1	1	1	0	0	1	1	1	1	1	1	16
1073	Java	18-25	Female	Bachelor	Not working	No	Yes	1	1	1	1	1	1	1	1	1	0	1	1	1	1	1	1	1	1	17
1074	Java	18-25	Male	Bachelor	Permanent staff	No	Yes	1	1	1	1	1	1	1	1	1	1	0	1	1	1	0	1	1	1	16
1075	Java	18-25	Male	Bachelor	Entrepreneur	No	Yes	1	1	1	1	1	1	1	1	1	1	1	1	1	1	1	1	1	0	17
1076	Java	18-25	Female	Up to senior high school	Entrepreneur	No	No	1	1	0	1	1	1	1	0	1	1	1	0	1	1	0	1	1	1	14
1077	Java	18-25	Male	Bachelor	Entrepreneur	Yes	No	1	0	0	1	0	0	0	0	0	1	0	0	1	1	0	1	1	0	7
1078	Java	18-25	Male	Bachelor	Permanent staff	No	No	1	1	1	1	1	0	1	1	1	1	1	0	1	1	0	1	1	0	14
1079	Java	18-25	Male	Bachelor	Entrepreneur	No	Yes	0	0	1	1	1	1	1	1	0	0	0	0	1	1	0	1	1	1	11
1080	Java	18-25	Male	Bachelor	Entrepreneur	No	No	1	1	0	1	0	0	1	1	0	0	1	0	1	1	0	1	0	0	9
1081	Java	18-25	Male	Up to senior high school	Permanent staff	No	No	0	0	0	0	1	1	1	1	0	1	1	1	1	1	0	1	1	1	12
1082	Java	18-25	Female	Bachelor	Entrepreneur	Yes	No	1	1	1	1	0	1	1	1	1	1	1	1	1	1	0	1	1	0	15
1083	Java	18-25	Female	Bachelor	Entrepreneur	Yes	Yes	1	1	1	1	1	1	1	1	0	1	0	0	1	1	1	1	1	0	14
1084	Java	18-25	Male	Postgraduate	Permanent staff	No	No	1	1	1	1	1	0	0	1	0	1	1	0	1	1	1	1	1	0	13
1085	Java	18-25	Male	Bachelor	Entrepreneur	Yes	Yes	1	1	1	1	0	0	0	1	1	1	1	0	1	1	0	1	0	1	12
1086	Java	18-25	Female	Bachelor	Entrepreneur	No	No	1	0	1	0	1	0	0	0	0	1	1	0	0	1	0	0	0	0	6
1087	Java	18-25	Male	Bachelor	Entrepreneur	No	Yes	1	1	0	1	1	0	1	1	0	0	1	0	1	1	1	1	1	1	13
1088	Java	18-25	Female	Bachelor	Not working	Yes	Yes	1	1	1	1	0	1	1	1	1	1	0	0	1	1	1	1	1	1	15
1089	Java	18-25	Male	Bachelor	Entrepreneur	Yes	Yes	1	1	0	1	1	1	1	1	1	1	1	0	1	1	1	1	1	1	16
1090	Java	18-25	Female	Postgraduate	Not working	Yes	Yes	0	1	1	1	1	0	1	0	1	1	1	0	1	1	1	1	1	0	13
1091	Java	18-25	Female	Bachelor	Entrepreneur	No	No	0	0	0	0	0	0	0	0	0	0	0	0	0	1	0	0	0	0	1
1092	Java	18-25	Female	Bachelor	Not working	Yes	No	1	1	1	1	1	0	1	1	1	1	0	1	1	1	1	1	1	1	16
1093	Java	18-25	Male	Bachelor	Permanent staff	No	Yes	0	0	0	0	0	0	1	1	0	0	1	0	0	1	1	0	1	0	6
1094	Java	18-25	Female	Bachelor	Entrepreneur	No	No	1	1	1	0	0	1	1	0	0	1	1	0	0	1	1	1	1	0	11
1095	Java	18-25	Female	Bachelor	Not working	Yes	No	1	1	1	1	1	1	1	0	0	1	0	0	0	1	0	0	0	1	10
1096	Java	18-25	Female	Bachelor	Not working	Yes	No	1	1	1	1	1	0	1	1	1	1	1	1	1	1	1	1	1	0	16
1097	Java	18-25	Female	Bachelor	Not working	No	No	1	1	1	1	1	0	0	0	0	1	0	0	0	1	0	0	1	0	8
1098	Java	18-25	Male	Up to senior high school	Entrepreneur	No	No	1	0	0	1	0	0	0	0	0	0	0	0	0	0	0	0	0	0	2
1099	Java	18-25	Male	Bachelor	Entrepreneur	Yes	No	1	1	0	1	0	0	1	0	1	1	1	0	1	1	0	1	1	1	12
1100	Java	18-25	Male	Bachelor	Entrepreneur	No	No	1	1	1	1	1	1	1	1	1	1	1	1	1	1	1	1	1	1	18
1101	Java	18-25	Male	Bachelor	Entrepreneur	Yes	No	1	1	1	1	1	0	1	1	0	1	0	1	1	1	0	1	1	1	14
1102	Java	18-25	Female	Bachelor	Not working	Yes	No	1	1	1	1	1	0	0	1	0	1	1	1	1	1	1	1	1	1	15
1103	Java	18-25	Female	Bachelor	Entrepreneur	Yes	No	1	1	1	1	1	0	1	1	1	1	1	0	1	1	1	1	1	1	16
1104	Java	18-25	Male	Up to senior high school	Entrepreneur	No	Yes	1	0	1	1	0	0	1	1	0	1	0	0	1	1	0	1	0	1	10
1105	Java	18-25	Male	Bachelor	Entrepreneur	Yes	Yes	1	1	0	1	0	0	0	0	1	1	0	1	1	1	0	1	1	1	11
1106	Java	18-25	Female	Bachelor	Entrepreneur	Yes	No	0	0	0	0	1	1	1	1	0	1	0	0	1	1	0	1	1	0	9
1107	Java	18-25	Female	Bachelor	Permanent staff	Yes	No	1	1	1	1	1	0	1	1	1	1	1	0	1	1	1	1	0	0	14
1108	Java	18-25	Female	Bachelor	Entrepreneur	Yes	No	0	0	1	0	1	0	1	1	0	1	1	0	1	1	0	1	1	1	11
1109	Java	18-25	Female	Bachelor	Not working	Yes	Yes	1	1	0	1	0	0	0	1	1	1	0	0	1	1	1	1	0	1	11
1110	Java	18-25	Female	Bachelor	Permanent staff	Yes	Yes	0	1	0	0	0	0	1	0	1	1	1	0	1	1	1	1	0	1	10
1111	Java	25-35	Female	Postgraduate	Permanent staff	No	No	1	1	0	1	0	1	1	1	0	1	0	0	1	1	0	1	1	1	12
1112	Java	25-35	Female	Bachelor	Entrepreneur	No	No	0	0	0	1	1	0	1	0	0	1	0	0	1	1	1	0	1	1	9
1113	Java	25-35	Male	Bachelor	Not working	Yes	Yes	1	1	1	1	1	1	1	1	1	1	0	1	1	1	1	1	1	1	17
1114	Java	25-35	Female	Bachelor	Permanent staff	No	Yes	1	1	1	1	1	1	1	1	0	1	1	0	1	1	0	1	0	1	14
1115	Java	25-35	Male	Up to senior high school	Entrepreneur	No	No	1	1	0	0	0	0	1	1	1	1	1	0	1	1	1	1	0	1	12
1116	Java	25-35	Female	Bachelor	Permanent staff	Yes	Yes	1	1	1	1	0	0	1	1	1	1	1	0	1	1	1	1	0	1	14
1117	Java	25-35	Male	Bachelor	Permanent staff	No	No	1	1	1	1	1	1	1	1	1	1	0	1	1	1	0	1	1	0	15
1118	Java	25-35	Female	Bachelor	Entrepreneur	No	No	0	0	1	1	1	1	1	1	0	1	1	0	1	1	0	1	1	1	13
1119	Java	25-35	Male	Postgraduate	Permanent staff	No	No	1	0	1	1	0	1	1	0	1	1	1	0	1	1	1	1	1	1	14
1120	Java	25-35	Male	Bachelor	Permanent staff	No	Yes	1	1	1	1	1	1	1	0	1	1	1	0	0	1	1	1	0	0	13
1121	Java	25-35	Male	Bachelor	Entrepreneur	No	Yes	1	1	0	0	0	1	1	1	1	1	1	0	1	1	1	1	1	0	13
1122	Java	25-35	Female	Postgraduate	Entrepreneur	No	Yes	1	1	1	1	1	0	1	1	1	1	1	0	1	1	1	1	1	1	16
1123	Java	25-35	Male	Postgraduate	Permanent staff	Yes	No	1	1	1	1	1	1	1	0	1	1	1	0	1	1	1	1	1	0	15
1124	Java	25-35	Female	Bachelor	Entrepreneur	Yes	Yes	1	1	1	1	0	0	1	1	0	1	1	1	1	1	1	1	1	1	15
1125	Java	25-35	Male	Bachelor	Entrepreneur	No	No	0	1	1	1	1	1	1	1	0	1	1	0	1	1	0	1	1	1	14
1126	Java	25-35	Female	Bachelor	Entrepreneur	Yes	No	1	1	1	1	1	1	0	0	0	1	1	0	1	1	0	1	1	1	13
1127	Java	25-35	Female	Bachelor	Entrepreneur	Yes	No	0	0	0	1	1	0	1	1	0	1	1	0	1	1	0	1	1	0	10
1128	Java	25-35	Male	Bachelor	Entrepreneur	No	No	1	1	1	1	0	1	1	1	1	1	0	0	1	1	1	1	1	1	15
1129	Java	25-35	Male	Postgraduate	Entrepreneur	No	Yes	1	1	1	0	1	0	1	1	1	1	1	0	1	1	0	1	0	0	12
1130	Java	25-35	Male	Bachelor	Not working	Yes	No	1	1	1	1	1	1	1	1	1	1	1	1	1	1	1	1	1	1	18
1131	Java	25-35	Female	Bachelor	Entrepreneur	Yes	No	1	1	1	1	1	1	1	1	1	1	1	0	1	1	1	1	0	1	16
1132	Java	25-35	Female	Bachelor	Not working	Yes	Yes	1	1	1	1	1	1	1	1	1	1	1	0	1	1	1	1	1	1	17
1133	Java	25-35	Female	Bachelor	Entrepreneur	Yes	No	1	1	1	1	1	1	1	1	1	1	1	1	1	1	1	1	1	1	18
1134	Java	25-35	Male	Postgraduate	Permanent staff	Yes	No	1	1	1	1	1	0	0	1	0	1	1	0	1	1	1	1	1	1	14
1135	Java	25-35	Male	Postgraduate	Not working	No	Yes	1	1	1	1	1	0	0	1	1	1	1	1	1	1	0	0	1	1	14
1136	Java	25-35	Female	Postgraduate	Permanent staff	Yes	Yes	0	1	1	1	1	0	1	0	0	1	1	0	1	1	0	0	1	1	11
1137	Java	25-35	Female	Postgraduate	Permanent staff	Yes	No	1	1	1	1	1	0	1	1	1	1	1	1	1	1	1	1	1	1	17
1138	Java	25-35	Female	Bachelor	Not working	Yes	Yes	1	1	0	1	1	1	1	1	1	1	1	0	1	1	0	1	1	1	15
1139	Java	25-35	Female	Bachelor	Not working	Yes	Yes	1	1	1	1	1	1	1	0	1	1	0	0	1	1	0	1	1	0	13
1140	Java	25-35	Female	Bachelor	Not working	Yes	No	1	1	1	1	1	1	1	1	1	1	1	1	1	1	1	1	0	1	17
1141	Java	25-35	Female	Postgraduate	Permanent staff	No	No	1	1	1	1	1	1	1	0	1	1	1	0	1	1	0	0	1	1	14
1142	Java	25-35	Male	Bachelor	Not working	No	No	1	0	1	1	1	0	0	1	0	1	0	1	0	1	0	1	1	1	11
1143	Java	25-35	Male	Bachelor	Not working	Yes	No	1	1	1	1	1	0	1	1	1	1	1	1	1	1	1	1	1	1	17
1144	Java	25-35	Male	Bachelor	Entrepreneur	No	No	1	1	0	1	0	0	1	0	1	0	0	0	0	1	1	1	1	1	10
1145	Java	25-35	Female	Bachelor	Entrepreneur	No	No	1	1	1	0	1	0	1	1	1	1	0	0	1	1	1	1	1	1	14
1146	Java	25-35	Male	Bachelor	Entrepreneur	No	No	0	1	1	1	1	1	1	1	0	1	1	0	1	1	1	1	1	1	15
1147	Java	25-35	Male	Up to senior high school	Permanent staff	No	Yes	0	0	0	1	0	0	1	1	1	1	1	0	0	1	0	0	1	1	9
1148	Java	25-35	Male	Bachelor	Not working	No	Yes	0	0	1	0	0	1	0	1	0	1	1	0	1	1	0	1	1	1	10
1149	Java	25-35	Male	Bachelor	Not working	Yes	Yes	1	1	1	1	1	1	1	1	1	1	1	0	1	1	1	1	1	0	16
1150	Java	25-35	Female	Postgraduate	Entrepreneur	No	Yes	0	1	0	1	1	0	1	0	0	1	1	0	1	1	0	1	0	0	9
1151	Java	25-35	Male	Bachelor	Permanent staff	No	No	1	0	1	1	0	0	0	1	0	1	0	0	1	1	0	1	0	0	8
1152	Java	25-35	Male	Up to senior high school	Permanent staff	No	No	1	1	1	1	0	1	1	1	1	1	0	0	0	1	0	1	1	0	12
1153	Java	25-35	Male	Bachelor	Entrepreneur	No	Yes	0	1	1	0	0	0	1	1	1	1	0	0	1	1	0	1	0	0	9
1154	Java	25-35	Female	Bachelor	Entrepreneur	Yes	Yes	1	1	1	1	1	0	1	1	1	1	0	0	1	1	1	1	0	1	14
1155	Java	25-35	Male	Bachelor	Entrepreneur	No	No	1	1	1	0	1	1	1	1	1	1	0	1	1	1	1	1	1	1	16
1156	Java	25-35	Male	Bachelor	Entrepreneur	No	No	1	1	1	0	0	1	1	0	1	1	1	0	1	1	1	1	1	1	14
1157	Java	25-35	Female	Bachelor	Not working	Yes	Yes	1	1	1	0	1	0	1	1	0	1	1	0	1	1	1	0	0	1	12
1158	Java	25-35	Female	Bachelor	Entrepreneur	Yes	Yes	1	1	1	1	1	1	1	1	0	1	0	0	1	0	1	1	1	1	14
1159	Java	25-35	Female	Bachelor	Entrepreneur	Yes	No	1	1	1	1	1	1	1	1	1	1	1	0	1	1	1	1	0	1	16
1160	Java	25-35	Female	Bachelor	Not working	Yes	No	1	1	1	1	1	0	1	0	0	1	1	0	1	1	1	1	1	1	14
1161	Java	25-35	Female	Bachelor	Entrepreneur	Yes	No	1	1	1	1	1	1	0	1	1	1	1	1	1	1	1	1	1	0	16
1162	Java	25-35	Male	Bachelor	Entrepreneur	Yes	Yes	1	1	1	1	1	1	1	1	1	1	1	1	1	1	1	1	1	1	18
1163	Java	25-35	Male	Bachelor	Entrepreneur	Yes	No	1	1	1	1	1	1	1	1	1	1	0	0	1	1	1	1	1	0	15
1164	Java	25-35	Female	Bachelor	Entrepreneur	No	No	1	1	1	1	1	0	1	1	0	1	1	0	1	1	0	1	1	1	14
1165	Java	25-35	Male	Bachelor	Not working	No	No	1	1	1	0	1	1	1	1	1	1	1	1	1	1	1	1	1	1	17
1166	Java	25-35	Male	Postgraduate	Permanent staff	No	No	1	1	1	1	1	1	1	1	1	1	1	1	1	1	0	1	1	1	17
1167	Java	25-35	Female	Bachelor	Permanent staff	No	No	1	1	1	1	1	0	0	0	0	1	0	0	1	1	0	0	1	1	10
1168	Java	25-35	Female	Bachelor	Permanent staff	No	No	1	1	0	1	1	1	1	1	0	1	0	0	1	1	1	1	1	1	14
1169	Java	25-35	Male	Postgraduate	Permanent staff	Yes	No	1	1	1	1	1	1	1	0	0	1	1	1	1	1	0	1	1	0	14
1170	Java	25-35	Male	Bachelor	Entrepreneur	Yes	Yes	0	1	0	1	0	0	0	1	0	0	1	0	1	1	0	1	1	0	8
1171	Java	25-35	Male	Postgraduate	Permanent staff	Yes	No	1	1	1	1	0	1	1	1	1	1	1	1	1	1	1	1	1	0	16
1172	Java	25-35	Male	Bachelor	Entrepreneur	Yes	No	1	1	1	1	1	1	0	1	1	1	1	0	1	1	0	1	0	1	14
1173	Java	25-35	Male	Bachelor	Entrepreneur	No	No	1	1	0	1	0	0	0	0	0	0	0	0	1	1	0	0	0	1	6
1174	Java	25-35	Male	Bachelor	Not working	Yes	No	1	1	1	0	0	0	1	0	1	0	1	0	1	1	0	1	1	0	10
1175	Java	25-35	Male	Bachelor	Entrepreneur	Yes	Yes	0	1	0	1	1	1	1	1	0	1	1	1	1	1	0	1	1	0	13
1176	Java	25-35	Male	Bachelor	Entrepreneur	Yes	Yes	1	0	1	0	1	0	1	1	0	1	1	1	1	1	1	1	1	1	14
1177	Java	25-35	Male	Bachelor	Entrepreneur	Yes	No	0	1	1	1	1	1	1	1	1	1	1	0	1	1	1	1	1	0	15
1178	Java	25-35	Male	Bachelor	Entrepreneur	Yes	Yes	1	1	1	1	1	1	1	1	0	1	1	0	1	1	1	1	1	1	16
1179	Java	25-35	Female	Postgraduate	Entrepreneur	Yes	No	1	1	1	1	1	0	0	1	1	1	0	0	1	1	0	1	1	0	12
1180	Java	25-35	Male	Bachelor	Permanent staff	No	No	1	0	0	1	1	0	1	1	0	1	0	0	1	1	1	1	1	1	12
1181	Java	25-35	Male	Postgraduate	Entrepreneur	No	No	1	1	0	1	0	0	0	1	1	1	1	0	1	1	0	1	1	0	11
1182	Java	25-35	Female	Up to senior high school	Entrepreneur	No	No	1	1	0	0	1	0	0	0	1	0	1	0	1	1	1	1	0	1	10
1183	Java	25-35	Male	Bachelor	Entrepreneur	No	Yes	1	1	1	1	0	1	1	1	0	1	1	0	1	1	1	1	1	0	14
1184	Java	25-35	Male	Bachelor	Entrepreneur	No	Yes	1	1	1	1	1	0	1	0	1	1	1	0	1	1	0	1	0	1	13
1185	Java	25-35	Female	Postgraduate	Permanent staff	Yes	Yes	1	1	1	1	1	1	1	1	0	1	1	0	1	1	1	1	1	0	15
1186	Java	25-35	Male	Bachelor	Permanent staff	Yes	No	1	1	1	1	1	0	1	1	1	1	1	0	1	1	1	1	1	1	16
1187	Java	25-35	Male	Postgraduate	Permanent staff	No	No	1	1	1	1	1	1	1	1	1	1	0	1	1	1	1	1	0	1	16
1188	Java	25-35	Female	Bachelor	Entrepreneur	Yes	No	1	1	1	1	1	0	0	1	0	1	1	0	1	1	1	1	1	1	14
1189	Java	25-35	Female	Up to senior high school	Not working	No	No	0	0	0	1	0	0	0	0	0	0	1	0	0	1	0	0	1	1	5
1190	Java	25-35	Female	Postgraduate	Not working	No	No	1	1	1	1	0	1	1	1	1	1	1	0	1	1	0	0	1	0	13
1191	Java	25-35	Female	Postgraduate	Entrepreneur	Yes	Yes	1	1	1	1	1	1	1	1	1	1	1	0	1	1	1	1	1	1	17
1192	Java	25-35	Male	Bachelor	Permanent staff	Yes	No	1	1	1	1	1	1	1	1	1	1	1	0	1	1	0	1	1	1	16
1193	Java	25-35	Male	Up to senior high school	Entrepreneur	No	No	1	1	0	1	1	0	1	1	1	1	1	1	1	1	0	1	1	1	15
1194	Java	25-35	Female	Bachelor	Entrepreneur	Yes	Yes	1	1	0	1	0	0	1	1	0	0	1	0	1	1	1	0	1	1	11
1195	Java	25-35	Male	Up to senior high school	Entrepreneur	No	No	0	0	1	1	0	0	1	1	0	1	1	1	0	1	0	0	0	0	8
1196	Java	25-35	Female	Bachelor	Entrepreneur	Yes	No	1	1	1	1	1	0	0	1	0	1	0	0	1	1	1	1	1	1	13
1197	Java	25-35	Female	Bachelor	Entrepreneur	Yes	No	1	1	1	1	1	1	1	1	0	1	1	0	1	1	1	1	1	1	16
1198	Java	25-35	Female	Bachelor	Entrepreneur	Yes	No	1	1	0	1	1	1	1	1	1	1	1	0	1	1	1	1	1	0	15
1199	Java	25-35	Male	Bachelor	Entrepreneur	No	No	0	1	0	0	0	1	1	1	0	0	0	0	0	1	0	0	1	0	6
1200	Java	25-35	Female	Bachelor	Not working	Yes	No	1	1	1	0	1	1	1	1	1	1	1	0	1	1	0	1	0	0	13
1201	Java	25-35	Female	Bachelor	Not working	No	No	1	1	1	1	1	0	1	0	1	1	1	0	0	1	0	1	1	0	12
1202	Java	25-35	Male	Postgraduate	Entrepreneur	No	No	1	1	1	1	1	0	1	1	0	1	1	1	1	1	0	1	1	1	15
1203	Java	25-35	Male	Bachelor	Entrepreneur	No	No	1	1	0	0	0	0	1	0	0	0	0	0	1	1	1	1	1	0	8
1204	Java	25-35	Male	Postgraduate	Permanent staff	Yes	No	0	1	0	0	0	0	0	0	1	0	0	0	0	1	0	0	1	0	4
1205	Java	25-35	Male	Postgraduate	Permanent staff	Yes	No	1	1	0	1	0	0	0	0	0	1	1	0	1	1	0	1	1	1	10
1206	Java	25-35	Male	Postgraduate	Permanent staff	No	No	0	0	0	0	0	0	0	0	0	0	0	0	0	0	0	0	0	0	0
1207	Java	25-35	Male	Up to senior high school	Entrepreneur	No	No	0	0	0	1	0	0	0	0	0	1	0	0	1	1	0	1	1	0	6
1208	Java	25-35	Male	Bachelor	Entrepreneur	No	No	0	0	1	0	1	0	0	0	0	1	0	0	1	1	0	0	1	1	7
1209	Java	25-35	Male	Bachelor	Entrepreneur	Yes	No	1	1	1	1	1	0	1	0	1	0	0	0	1	1	1	1	1	1	13
1210	Java	25-35	Female	Postgraduate	Permanent staff	No	Yes	1	1	0	1	1	1	1	1	0	1	1	0	1	1	0	1	1	0	13
1211	Java	25-35	Female	Bachelor	Permanent staff	Yes	Yes	1	1	1	1	1	1	1	1	0	1	0	1	1	1	1	1	1	1	16
1212	Java	25-35	Female	Postgraduate	Permanent staff	No	No	1	1	0	1	0	0	1	0	1	1	1	0	1	1	0	1	1	1	12
1213	Java	25-35	Male	Postgraduate	Entrepreneur	No	Yes	1	1	0	0	1	0	1	0	1	1	0	0	0	1	1	1	0	1	10
1214	Java	25-35	Male	Postgraduate	Permanent staff	Yes	Yes	1	1	1	1	1	0	0	1	1	1	0	1	1	1	1	1	0	1	14
1215	Java	25-35	Female	Postgraduate	Not working	No	No	1	1	0	0	1	1	1	1	0	1	0	0	1	1	1	1	1	0	12
1216	Java	25-35	Male	Bachelor	Entrepreneur	Yes	No	1	1	1	1	1	1	1	1	1	1	1	0	1	1	1	1	1	0	16
1217	Java	25-35	Female	Postgraduate	Entrepreneur	No	No	1	1	1	1	1	0	0	1	1	1	0	1	1	1	1	1	1	1	15
1218	Java	25-35	Male	Bachelor	Entrepreneur	No	No	1	1	0	0	0	0	0	0	1	1	1	0	1	1	1	1	0	1	10
1219	Java	25-35	Male	Postgraduate	Permanent staff	No	No	1	1	0	1	0	0	1	1	1	1	1	0	1	1	0	1	0	0	11
1220	Java	25-35	Male	Bachelor	Entrepreneur	No	No	1	1	0	1	0	0	1	1	0	1	0	1	1	1	1	1	1	1	13
1221	Java	25-35	Female	Postgraduate	Permanent staff	Yes	No	1	0	1	1	1	1	1	1	1	0	1	0	1	1	0	1	1	1	14
1222	Java	25-35	Female	Bachelor	Entrepreneur	No	Yes	1	1	1	1	1	1	1	1	1	1	1	0	1	1	1	1	1	0	16
1223	Java	25-35	Male	Bachelor	Permanent staff	Yes	Yes	1	1	1	1	1	0	1	1	1	1	1	0	1	1	0	1	0	1	14
1224	Java	25-35	Male	Bachelor	Permanent staff	No	No	0	1	0	1	1	0	1	0	1	1	0	0	1	1	0	1	0	1	10
1225	Java	25-35	Male	Bachelor	Entrepreneur	No	No	1	1	1	1	1	0	0	1	1	1	0	0	1	1	1	1	1	0	13
1226	Java	25-35	Male	Postgraduate	Permanent staff	No	No	0	1	1	0	1	1	1	1	0	1	1	1	1	1	1	1	1	0	14
1227	Java	25-35	Male	Up to senior high school	Entrepreneur	No	Yes	0	0	1	1	1	1	1	0	0	1	1	0	1	1	1	1	0	0	11
1228	Java	25-35	Male	Postgraduate	Entrepreneur	No	No	1	1	1	1	1	0	0	1	1	1	1	0	1	1	1	1	0	1	14
1229	Java	25-35	Male	Postgraduate	Entrepreneur	No	No	0	1	1	1	0	0	0	1	0	1	1	0	1	1	0	1	1	1	11
1230	Java	25-35	Male	Up to senior high school	Entrepreneur	No	Yes	0	0	1	1	1	0	1	1	0	1	1	1	1	1	0	1	1	1	13
1231	Java	25-35	Male	Up to senior high school	Entrepreneur	No	Yes	0	0	1	1	1	0	1	1	0	1	0	1	1	1	0	1	1	1	12
1232	Java	25-35	Male	Bachelor	Entrepreneur	No	No	1	1	1	1	1	0	1	1	0	1	0	0	1	1	0	1	1	0	12
1233	Java	25-35	Male	Bachelor	Entrepreneur	Yes	No	1	0	1	1	0	0	1	0	0	0	1	0	1	1	0	1	1	0	9
1234	Java	25-35	Female	Postgraduate	Permanent staff	Yes	No	0	1	1	1	1	1	1	1	1	1	1	0	0	1	1	1	1	1	15
1235	Java	25-35	Male	Postgraduate	Entrepreneur	No	No	1	1	1	1	0	0	1	1	1	1	1	0	1	1	0	1	0	0	12
1236	Java	25-35	Female	Postgraduate	Not working	No	Yes	1	1	1	0	1	0	1	1	1	0	0	0	1	1	0	1	0	1	11
1237	Java	25-35	Female	Bachelor	Permanent staff	No	Yes	1	1	1	1	1	0	1	0	1	1	0	0	1	1	0	1	1	1	13
1238	Java	25-35	Female	Postgraduate	Entrepreneur	Yes	Yes	1	1	1	1	1	0	0	1	1	1	1	1	1	1	1	1	1	1	16
1239	Java	25-35	Female	Postgraduate	Permanent staff	Yes	Yes	1	1	1	1	1	1	1	1	1	1	1	0	1	1	1	1	1	1	17
1240	Java	25-35	Male	Bachelor	Not working	Yes	No	0	0	0	0	0	0	0	0	0	0	0	0	0	1	0	0	0	0	1
1241	Java	25-35	Male	Bachelor	Entrepreneur	Yes	No	0	1	1	1	1	0	1	0	1	1	1	1	1	1	0	1	0	1	13
1242	Java	25-35	Female	Bachelor	Entrepreneur	No	No	1	1	1	1	1	1	1	1	1	1	1	1	1	1	1	1	1	0	17
1243	Java	25-35	Female	Postgraduate	Permanent staff	No	No	1	0	0	0	0	0	0	0	0	0	1	0	0	1	0	0	0	0	3
1244	Java	25-35	Male	Bachelor	Permanent staff	Yes	No	1	0	1	1	0	1	1	1	0	1	1	1	1	1	1	1	1	1	15
1245	Java	25-35	Male	Bachelor	Entrepreneur	No	Yes	1	1	1	0	1	0	0	0	1	1	0	0	1	1	0	1	1	1	11
1246	Java	25-35	Male	Bachelor	Entrepreneur	No	No	0	1	0	0	0	0	0	0	0	0	0	0	0	1	0	0	0	0	2
1247	Java	25-35	Male	Bachelor	Entrepreneur	No	No	1	0	1	1	0	0	0	0	0	1	0	0	1	1	0	1	1	1	9
1248	Java	25-35	Male	Bachelor	Entrepreneur	No	No	1	1	1	1	1	1	1	1	1	1	1	1	1	1	1	1	0	0	16
1249	Java	25-35	Male	Bachelor	Entrepreneur	No	Yes	1	0	1	1	1	1	1	1	0	1	1	1	1	1	1	0	1	1	15
1250	Java	25-35	Male	Up to senior high school	Entrepreneur	No	No	0	0	0	0	0	0	0	1	0	0	0	0	0	1	0	0	1	0	3
1251	Java	25-35	Female	Postgraduate	Entrepreneur	No	No	1	1	0	1	1	0	1	1	1	1	0	0	0	1	0	1	0	1	11
1252	Java	25-35	Female	Bachelor	Not working	Yes	No	1	1	0	0	0	1	0	1	1	1	1	0	0	1	0	1	0	0	9
1253	Java	25-35	Male	Bachelor	Not working	Yes	No	1	0	1	1	1	0	0	1	0	1	0	0	1	1	1	1	1	1	12
1254	Java	25-35	Female	Bachelor	Not working	Yes	Yes	1	1	1	0	1	1	1	1	1	1	1	0	1	1	1	1	0	1	15
1255	Java	25-35	Female	Bachelor	Permanent staff	Yes	Yes	1	0	1	1	1	0	0	1	0	1	1	0	1	1	1	1	1	1	13
1256	Java	25-35	Female	Bachelor	Not working	No	No	0	1	1	1	1	0	0	0	1	0	1	0	0	1	0	1	0	0	8
1257	Java	25-35	Male	Bachelor	Entrepreneur	Yes	Yes	1	0	1	1	0	0	0	1	0	1	0	0	1	1	0	0	1	1	9
1258	Java	25-35	Male	Bachelor	Permanent staff	No	No	1	1	1	1	0	0	1	1	1	1	1	0	0	1	0	0	1	1	12
1259	Java	25-35	Male	Postgraduate	Entrepreneur	No	No	1	1	1	1	1	1	1	1	1	1	1	0	1	1	1	1	1	0	16
1260	Java	25-35	Female	Postgraduate	Permanent staff	No	Yes	1	1	0	0	1	0	1	1	1	1	1	0	1	1	1	1	1	1	14
1261	Java	25-35	Female	Postgraduate	Entrepreneur	No	No	1	1	1	1	1	1	1	1	0	1	0	1	1	1	0	1	1	1	15
1262	Java	25-35	Male	Postgraduate	Permanent staff	No	No	1	1	1	1	1	0	0	1	1	1	1	0	1	1	0	1	0	1	13
1263	Java	25-35	Female	Postgraduate	Permanent staff	Yes	Yes	1	1	1	1	1	0	1	1	0	1	0	1	1	1	1	1	1	1	15
1264	Java	25-35	Female	Bachelor	Entrepreneur	No	No	1	1	0	1	1	0	1	1	1	1	0	0	1	1	1	1	0	0	12
1265	Java	25-35	Female	Bachelor	Not working	Yes	No	1	1	1	0	1	1	1	1	1	1	1	0	1	1	0	1	0	1	14
1266	Java	25-35	Male	Up to senior high school	Entrepreneur	No	No	0	0	0	0	0	1	0	0	0	0	1	0	1	1	0	1	0	0	5
1267	Java	25-35	Female	Bachelor	Entrepreneur	No	No	0	0	0	0	0	0	0	0	0	0	0	0	0	1	0	0	1	0	2
1268	Java	25-35	Female	Bachelor	Entrepreneur	Yes	No	1	0	0	1	0	0	0	0	0	1	1	0	1	1	0	0	1	1	8
1269	Java	25-35	Male	Postgraduate	Permanent staff	No	No	1	0	0	1	1	1	1	1	0	1	0	0	1	1	0	1	1	0	11
1270	Java	25-35	Male	Bachelor	Entrepreneur	No	No	1	0	1	1	0	0	1	1	0	0	1	0	0	1	1	0	1	1	10
1271	Java	25-35	Male	Bachelor	Entrepreneur	No	No	1	1	0	1	0	0	1	1	1	1	0	1	1	1	1	1	1	1	14
1272	Java	25-35	Male	Bachelor	Entrepreneur	No	No	1	1	1	1	0	0	1	0	0	0	0	0	1	1	1	1	1	0	10
1273	Java	25-35	Male	Bachelor	Not working	No	No	1	1	1	1	0	1	1	1	1	0	1	1	0	1	1	1	1	1	15
1274	Java	25-35	Female	Bachelor	Entrepreneur	No	Yes	1	1	1	1	1	1	1	0	1	1	1	0	1	1	1	1	1	0	15
1275	Java	25-35	Male	Postgraduate	Permanent staff	No	No	1	1	1	1	1	1	1	1	0	1	0	0	1	1	1	1	1	0	14
1276	Java	25-35	Female	Bachelor	Not working	No	No	1	1	0	1	0	0	1	1	1	1	1	1	1	1	0	1	0	1	13
1277	Java	25-35	Female	Postgraduate	Not working	No	No	1	1	1	0	1	1	1	1	0	1	1	0	1	1	0	1	1	1	14
1278	Java	25-35	Female	Postgraduate	Permanent staff	No	Yes	0	1	1	1	1	0	1	0	1	1	0	1	1	1	0	1	1	1	13
1279	Java	25-35	Female	Postgraduate	Permanent staff	Yes	No	1	1	1	1	1	1	1	1	0	1	1	1	1	1	1	1	1	1	17
1280	Java	25-35	Female	Bachelor	Entrepreneur	No	No	1	1	1	0	0	0	1	1	1	1	0	0	1	1	0	1	0	0	10
1281	Java	25-35	Male	Bachelor	Entrepreneur	Yes	Yes	1	1	1	1	1	1	1	1	0	1	0	0	1	1	1	1	1	1	15
1282	Java	25-35	Female	Bachelor	Not working	Yes	No	1	1	1	1	1	0	0	1	0	1	1	0	1	1	0	1	0	0	11
1283	Java	25-35	Female	Bachelor	Entrepreneur	Yes	Yes	1	1	0	1	0	1	1	1	0	1	1	0	1	1	0	1	1	0	12
1284	Java	25-35	Female	Bachelor	Permanent staff	Yes	No	1	1	0	1	1	0	1	1	1	1	1	0	1	1	1	1	0	0	13
1285	Java	25-35	Female	Bachelor	Not working	No	No	0	0	1	0	1	0	1	0	0	1	0	0	1	1	0	0	1	1	8
1286	Java	25-35	Male	Bachelor	Entrepreneur	No	No	1	1	1	1	0	0	1	0	0	1	0	0	0	1	0	1	0	0	8
1287	Java	25-35	Female	Bachelor	Not working	No	No	1	0	0	1	0	0	1	0	0	1	0	0	0	1	0	0	0	0	5
1288	Java	25-35	Female	Bachelor	Entrepreneur	Yes	No	1	1	1	1	1	0	1	0	0	1	0	0	1	1	0	0	0	0	9
1289	Java	25-35	Female	Bachelor	Not working	No	No	0	0	0	0	0	0	0	0	0	0	1	0	0	1	0	0	0	0	2
1290	Java	25-35	Male	Bachelor	Permanent staff	No	Yes	0	1	1	0	1	1	1	1	0	1	0	0	1	1	0	1	1	0	11
1291	Java	25-35	Male	Postgraduate	Permanent staff	Yes	No	0	1	1	1	1	0	1	1	0	1	0	0	1	1	0	1	1	0	11
1292	Java	25-35	Male	Postgraduate	Permanent staff	Yes	No	1	1	1	1	0	0	0	1	1	1	1	0	1	1	0	1	1	1	13
1293	Java	25-35	Female	Postgraduate	Permanent staff	Yes	No	1	1	1	1	1	0	1	1	1	0	1	1	1	1	1	1	0	1	15
1294	Java	25-35	Male	Postgraduate	Permanent staff	No	No	0	1	0	1	0	0	1	0	1	1	0	1	0	1	0	1	1	0	9
1295	Java	25-35	Female	Postgraduate	Permanent staff	Yes	No	1	1	0	1	1	0	1	1	1	1	1	0	1	1	1	1	1	0	14
1296	Java	25-35	Male	Postgraduate	Entrepreneur	No	No	1	1	1	1	1	1	1	1	1	1	0	1	1	1	0	1	1	1	16
1297	Java	25-35	Male	Bachelor	Not working	No	No	0	0	0	0	0	0	1	0	0	1	0	1	0	1	0	0	1	1	6
1298	Java	25-35	Male	Bachelor	Entrepreneur	No	Yes	1	0	1	1	1	0	0	0	0	0	1	0	0	1	0	1	0	0	7
1299	Java	25-35	Male	Postgraduate	Permanent staff	No	No	1	1	1	0	1	0	0	1	1	0	0	0	0	1	0	1	1	0	9
1300	Java	25-35	Male	Postgraduate	Entrepreneur	No	No	1	0	1	1	0	1	1	0	0	1	0	0	1	1	0	1	1	1	11
1301	Java	25-35	Male	Postgraduate	Entrepreneur	No	No	0	0	0	1	1	0	0	1	1	1	1	0	1	1	1	1	0	1	11
1302	Java	25-35	Male	Postgraduate	Entrepreneur	No	Yes	0	0	1	1	0	0	0	1	0	1	1	0	1	1	0	0	0	0	7
1303	Java	25-35	Female	Postgraduate	Not working	No	No	1	1	1	1	1	0	0	1	1	1	1	0	1	1	0	1	0	1	13
1304	Java	25-35	Male	Postgraduate	Entrepreneur	Yes	No	1	1	1	0	1	1	1	1	1	0	1	0	1	1	0	1	0	1	13
1305	Java	25-35	Male	Postgraduate	Entrepreneur	No	No	0	0	1	1	1	0	0	1	1	0	0	0	0	1	0	1	1	1	9
1306	Java	25-35	Male	Bachelor	Entrepreneur	No	No	0	0	0	1	1	1	1	1	0	1	1	0	1	1	0	1	1	1	12
1307	Java	25-35	Female	Bachelor	Permanent staff	No	Yes	0	0	1	1	0	0	0	1	0	1	1	0	0	1	0	0	1	1	8
1308	Java	25-35	Female	Bachelor	Not working	Yes	No	1	1	1	1	1	1	1	1	1	1	1	0	1	1	1	0	1	1	16
1309	Java	25-35	Male	Bachelor	Permanent staff	No	No	1	0	0	1	0	0	0	1	0	1	0	0	0	1	0	1	1	0	7
1310	Java	25-35	Male	Bachelor	Permanent staff	No	No	1	1	1	1	1	1	1	1	1	1	1	0	1	1	0	1	0	1	15
1311	Java	25-35	Female	Bachelor	Entrepreneur	Yes	Yes	1	0	1	1	1	0	0	1	0	1	1	1	1	1	1	0	1	1	13
1312	Java	25-35	Male	Bachelor	Entrepreneur	Yes	Yes	1	1	1	1	1	0	0	1	1	1	1	1	1	1	1	1	1	0	15
1313	Java	25-35	Female	Postgraduate	Entrepreneur	No	No	0	0	1	0	1	0	0	0	0	1	1	0	1	1	0	0	1	1	8
1314	Java	25-35	Female	Bachelor	Not working	No	No	0	0	1	1	0	1	1	1	0	1	1	1	0	1	1	1	1	1	13
1315	Java	25-35	Female	Postgraduate	Permanent staff	No	No	1	1	1	1	1	1	1	1	1	1	0	0	1	1	0	1	1	1	15
1316	Java	25-35	Male	Postgraduate	Permanent staff	Yes	No	1	1	0	1	1	0	1	1	1	1	1	1	1	1	1	1	0	1	15
1317	Java	25-35	Male	Postgraduate	Permanent staff	Yes	Yes	1	1	1	1	1	0	1	1	0	1	0	0	1	1	1	1	1	1	14
1318	Java	25-35	Female	Postgraduate	Entrepreneur	Yes	No	1	1	0	1	1	0	1	1	1	1	0	0	1	1	1	1	1	1	14
1319	Java	25-35	Male	Bachelor	Entrepreneur	Yes	Yes	1	1	1	1	1	0	1	1	1	1	1	0	1	1	1	1	0	1	15
1320	Java	25-35	Female	Bachelor	Entrepreneur	Yes	No	1	1	0	1	1	0	1	0	1	1	0	0	1	1	0	1	1	0	11
1321	Java	25-35	Female	Postgraduate	Permanent staff	Yes	No	0	1	0	1	1	1	1	0	1	1	1	0	1	1	1	1	1	0	13
1322	Java	25-35	Female	Bachelor	Permanent staff	No	No	1	1	1	1	0	0	0	1	0	1	0	0	0	1	0	1	1	0	9
1323	Java	25-35	Female	Postgraduate	Permanent staff	No	No	1	1	0	0	1	1	1	1	1	0	1	0	0	1	0	1	0	0	10
1324	Java	25-35	Female	Postgraduate	Permanent staff	Yes	Yes	1	1	1	1	1	1	1	1	1	1	1	0	1	1	1	1	1	1	17
1325	Java	25-35	Male	Bachelor	Entrepreneur	No	Yes	1	1	0	1	1	0	1	1	0	1	1	1	1	1	0	1	1	0	13
1326	Java	25-35	Female	Postgraduate	Permanent staff	No	No	0	0	1	1	1	1	1	0	0	1	0	1	1	1	0	1	1	1	12
1327	Java	25-35	Female	Postgraduate	Entrepreneur	No	No	0	0	1	1	1	0	0	1	0	1	0	0	1	1	0	0	1	1	9
1328	Java	25-35	Female	Postgraduate	Entrepreneur	No	No	1	0	0	0	1	0	1	1	0	1	1	0	0	1	0	0	0	0	7
1329	Java	25-35	Female	Postgraduate	Entrepreneur	No	Yes	1	1	0	1	0	0	1	0	0	1	0	0	1	1	0	1	1	0	9
1330	Java	25-35	Male	Postgraduate	Entrepreneur	No	No	1	0	1	1	1	1	1	1	1	1	0	1	1	1	1	1	0	0	14
1331	Java	25-35	Female	Postgraduate	Not working	No	No	1	1	1	0	1	0	1	0	0	1	0	0	0	1	0	1	0	0	8
1332	Java	25-35	Female	Postgraduate	Not working	No	No	1	0	1	0	1	0	1	0	0	1	1	0	0	1	0	1	0	0	8
1333	Java	25-35	Male	Postgraduate	Entrepreneur	No	No	1	1	1	1	1	1	1	1	0	1	1	1	1	1	1	1	0	1	16
1334	Java	25-35	Male	Bachelor	Entrepreneur	No	No	1	1	1	0	1	1	0	0	1	0	1	0	0	1	0	1	0	0	9
1335	Java	25-35	Male	Postgraduate	Permanent staff	No	No	1	0	0	1	1	0	1	1	1	0	0	0	1	1	0	1	0	0	9
1336	Java	25-35	Female	Postgraduate	Permanent staff	No	No	1	1	1	1	1	0	1	0	0	1	1	1	1	1	0	1	1	1	14
1337	Java	25-35	Male	Bachelor	Permanent staff	Yes	No	1	1	1	1	1	1	1	1	1	1	1	1	1	1	1	1	1	1	18
1338	Java	25-35	Female	Postgraduate	Entrepreneur	Yes	No	1	1	1	1	0	0	1	1	0	0	0	0	1	1	1	0	1	1	11
1339	Java	25-35	Female	Bachelor	Not working	Yes	Yes	1	1	0	1	1	0	1	1	0	1	0	0	1	1	0	1	1	1	12
1340	Java	25-35	Male	Bachelor	Entrepreneur	Yes	No	1	1	1	1	0	1	1	1	1	1	1	0	1	1	1	1	1	0	15
1341	Java	25-35	Male	Bachelor	Permanent staff	Yes	Yes	1	1	1	1	1	1	1	1	1	1	1	1	1	1	1	1	1	1	18
1342	Java	25-35	Female	Bachelor	Entrepreneur	No	No	1	0	1	1	0	0	0	1	0	1	0	0	1	1	1	1	1	0	10
1343	Java	25-35	Female	Bachelor	Permanent staff	Yes	Yes	1	1	1	1	1	1	0	0	1	1	1	1	1	1	1	1	0	1	15
1344	Java	25-35	Female	Bachelor	Not working	No	No	1	1	1	1	1	1	1	1	1	1	0	1	1	1	0	1	1	1	16
1345	Java	25-35	Male	Bachelor	Permanent staff	Yes	Yes	1	1	1	1	0	0	1	1	1	1	1	1	1	1	1	1	1	1	16
1346	Java	25-35	Male	Bachelor	Permanent staff	Yes	Yes	0	1	1	1	1	1	1	1	1	1	1	1	1	1	1	1	0	1	16
1347	Java	25-35	Female	Postgraduate	Not working	No	No	1	1	1	0	1	0	1	0	1	1	1	1	1	1	1	1	1	1	15
1348	Java	25-35	Female	Postgraduate	Permanent staff	Yes	Yes	1	1	0	1	1	0	0	1	1	1	1	0	1	1	1	1	1	1	14
1349	Java	25-35	Female	Bachelor	Permanent staff	No	No	1	1	0	1	1	0	0	1	1	1	0	0	1	1	0	1	0	1	11
1350	Java	25-35	Female	Postgraduate	Not working	Yes	No	1	1	0	1	0	0	0	1	1	1	0	0	1	1	0	1	1	0	10
1351	Java	25-35	Female	Postgraduate	Permanent staff	Yes	No	1	1	1	0	1	0	1	1	0	1	1	0	1	1	0	1	0	0	11
1352	Java	25-35	Female	Up to senior high school	Not working	No	No	1	1	1	1	1	1	1	1	1	1	1	1	1	1	1	1	1	1	18
1353	Java	25-35	Female	Postgraduate	Permanent staff	Yes	No	1	1	1	1	1	1	1	1	1	1	0	1	1	1	1	1	1	1	17
1354	Java	25-35	Female	Postgraduate	Not working	Yes	No	1	1	0	1	0	0	1	0	1	1	0	0	1	1	1	1	1	1	12
1355	Java	25-35	Female	Postgraduate	Permanent staff	No	No	0	1	1	1	1	0	1	1	1	1	1	0	1	1	1	1	1	1	15
1356	Java	25-35	Male	Bachelor	Permanent staff	Yes	Yes	1	1	1	0	1	1	1	1	1	1	1	1	1	1	0	1	1	0	15
1357	Java	25-35	Male	Bachelor	Permanent staff	No	Yes	1	1	1	0	1	0	1	0	1	1	1	0	0	1	0	1	0	0	10
1358	Java	25-35	Female	Bachelor	Not working	Yes	No	1	1	1	1	1	0	0	0	0	1	0	0	1	1	0	1	1	1	11
1359	Java	25-35	Male	Postgraduate	Permanent staff	No	No	1	1	1	1	1	0	0	1	0	1	0	1	1	1	0	1	1	1	13
1360	Java	25-35	Male	Bachelor	Entrepreneur	No	No	1	1	1	1	1	0	0	0	0	0	1	0	1	1	1	1	1	1	12
1361	Java	25-35	Male	Postgraduate	Permanent staff	No	No	1	1	1	1	0	1	1	1	1	1	1	1	1	1	0	1	1	1	16
1362	Java	25-35	Male	Postgraduate	Permanent staff	No	Yes	0	1	1	1	1	1	1	1	0	1	1	1	1	1	1	1	1	1	16
1363	Java	25-35	Female	Up to senior high school	Not working	No	No	1	0	0	1	0	0	0	0	0	1	1	0	0	1	0	1	1	0	7
1364	Java	25-35	Male	Postgraduate	Entrepreneur	No	Yes	0	0	1	1	0	0	0	1	0	1	0	1	1	1	0	1	1	1	10
1365	Java	25-35	Female	Postgraduate	Permanent staff	No	No	1	1	1	1	1	1	1	1	0	0	0	1	1	1	0	1	1	1	14
1366	Java	25-35	Male	Postgraduate	Permanent staff	No	No	0	1	0	1	0	0	1	1	0	1	1	0	0	1	1	1	1	1	11
1367	Java	25-35	Male	Postgraduate	Entrepreneur	Yes	No	1	1	1	1	1	1	1	0	0	1	1	1	1	1	1	1	0	1	15
1368	Java	25-35	Female	Bachelor	Entrepreneur	Yes	Yes	1	1	1	1	1	0	1	1	1	1	1	1	1	1	1	1	0	1	16
1369	Java	25-35	Female	Bachelor	Entrepreneur	No	No	1	0	0	1	0	0	0	0	0	0	0	0	0	1	0	0	0	0	3
1370	Java	25-35	Female	Postgraduate	Permanent staff	Yes	Yes	0	1	1	1	1	1	1	1	1	1	1	1	1	1	0	1	1	0	15
1371	Java	25-35	Male	Up to senior high school	Permanent staff	No	No	1	1	1	0	0	0	0	1	1	1	0	0	1	1	0	1	0	0	9
1372	Java	25-35	Female	Bachelor	Entrepreneur	No	Yes	1	1	0	1	1	0	1	1	0	1	1	0	1	1	1	1	1	0	13
1373	Java	25-35	Male	Bachelor	Entrepreneur	Yes	Yes	1	1	1	0	1	1	1	1	0	1	0	0	1	1	0	1	1	1	13
1374	Java	25-35	Male	Bachelor	Permanent staff	No	No	1	1	1	1	1	0	1	1	0	1	0	0	1	1	1	1	0	0	12
1375	Java	25-35	Female	Postgraduate	Permanent staff	Yes	Yes	0	1	1	1	1	1	1	0	1	1	0	0	1	1	0	1	1	1	13
1376	Java	25-35	Female	Postgraduate	Permanent staff	Yes	Yes	1	1	0	1	1	0	1	1	1	1	0	1	1	1	0	1	1	0	13
1377	Java	25-35	Male	Bachelor	Entrepreneur	Yes	No	1	0	0	1	0	1	1	1	0	0	1	0	1	1	0	1	0	1	10
1378	Java	25-35	Female	Bachelor	Permanent staff	Yes	Yes	1	1	0	1	1	1	1	0	0	1	1	0	1	1	1	1	1	0	13
1379	Java	25-35	Female	Bachelor	Permanent staff	Yes	Yes	1	1	1	1	1	1	1	1	0	1	1	1	1	1	1	1	1	1	17
1380	Java	25-35	Female	Up to senior high school	Permanent staff	No	No	0	0	1	0	1	1	1	0	0	1	0	0	0	1	1	1	0	0	8
1381	Java	25-35	Female	Bachelor	Not working	Yes	No	1	1	1	1	1	1	1	1	0	1	0	0	1	1	0	1	1	1	14
1382	Java	25-35	Female	Bachelor	Not working	No	No	0	0	1	0	0	1	0	0	0	1	0	0	1	1	0	0	1	0	6
1383	Java	25-35	Female	Bachelor	Entrepreneur	No	No	1	1	1	1	1	1	1	0	1	0	1	0	1	1	0	1	1	0	13
1384	Java	25-35	Female	Postgraduate	Permanent staff	No	No	1	1	1	1	1	0	1	1	1	1	0	1	1	1	1	0	1	1	15
1385	Java	25-35	Male	Bachelor	Permanent staff	No	No	1	0	0	0	0	0	1	1	0	1	1	0	1	1	1	1	1	0	10
1386	Java	25-35	Female	Bachelor	Not working	Yes	Yes	1	1	0	1	1	1	0	1	0	1	1	0	1	1	0	0	1	0	11
1387	Java	25-35	Female	Bachelor	Entrepreneur	Yes	No	1	1	1	1	1	0	1	0	1	1	1	0	1	1	1	1	1	1	15
1388	Java	25-35	Male	Postgraduate	Permanent staff	Yes	Yes	1	1	1	1	1	1	1	1	0	1	0	1	1	1	1	1	1	1	16
1389	Java	25-35	Female	Postgraduate	Permanent staff	No	No	1	1	0	1	1	0	0	0	1	1	0	0	0	1	0	1	1	1	10
1390	Java	25-35	Female	Bachelor	Not working	No	No	1	1	1	1	1	0	1	1	1	1	0	0	1	1	0	1	1	0	13
1391	Java	25-35	Male	Postgraduate	Permanent staff	Yes	No	1	1	1	1	1	1	1	0	1	0	0	0	1	1	0	1	0	0	11
1392	Java	25-35	Female	Postgraduate	Permanent staff	Yes	No	1	1	1	1	1	1	1	1	1	1	1	0	1	1	0	1	1	1	16
1393	Java	25-35	Male	Bachelor	Permanent staff	No	No	1	0	1	1	0	0	0	0	0	1	1	0	0	1	0	1	0	0	7
1394	Java	25-35	Female	Postgraduate	Permanent staff	No	No	1	1	1	1	1	1	1	1	1	1	0	0	1	1	1	1	1	1	16
1395	Java	25-35	Female	Postgraduate	Permanent staff	Yes	No	1	1	1	1	1	0	1	1	1	1	1	1	1	1	1	1	1	1	17
1396	Java	25-35	Male	Postgraduate	Permanent staff	Yes	Yes	1	1	1	1	1	1	1	0	0	1	1	1	1	1	1	1	1	0	15
1397	Java	35-45	Female	Postgraduate	Permanent staff	Yes	No	1	1	1	1	1	1	1	1	0	1	0	0	1	1	1	1	1	1	15
1398	Java	35-45	Male	Bachelor	Permanent staff	Yes	No	1	1	1	0	1	0	0	1	1	1	0	1	1	1	0	1	0	0	11
1399	Java	35-45	Male	Bachelor	Entrepreneur	Yes	No	0	1	1	1	1	1	1	1	0	1	1	0	1	1	0	1	1	1	14
1400	Java	35-45	Female	Bachelor	Entrepreneur	Yes	No	1	1	1	1	1	1	1	0	1	1	1	1	1	1	1	1	0	1	16
1401	Java	35-45	Male	Bachelor	Entrepreneur	No	No	0	0	0	1	0	0	0	0	0	0	0	0	0	1	0	0	0	0	2
1402	Java	35-45	Male	Postgraduate	Permanent staff	Yes	Yes	0	0	1	1	1	1	1	1	0	1	1	1	1	1	0	1	1	1	14
1403	Java	35-45	Female	Up to senior high school	Not working	No	No	1	1	1	1	1	1	1	0	1	1	1	0	0	1	0	1	1	0	13
1404	Java	35-45	Male	Bachelor	Entrepreneur	No	No	1	0	1	1	1	1	0	1	0	1	0	0	1	1	1	0	1	1	12
1405	Java	35-45	Female	Bachelor	Permanent staff	Yes	Yes	1	1	1	1	1	1	1	1	1	1	1	1	1	1	1	1	0	1	17
1406	Java	35-45	Female	Postgraduate	Permanent staff	Yes	No	1	1	1	1	1	1	1	1	1	1	1	0	1	1	1	1	1	1	17
1407	Java	35-45	Male	Bachelor	Permanent staff	No	No	1	1	0	1	0	1	0	1	0	1	0	1	1	1	0	1	1	0	11
1408	Java	35-45	Male	Bachelor	Permanent staff	Yes	No	1	1	1	1	1	1	1	1	1	1	0	0	1	1	0	1	1	1	15
1409	Java	35-45	Male	Postgraduate	Permanent staff	No	No	1	0	1	1	1	1	1	1	0	1	1	1	1	1	0	1	1	0	14
1410	Java	35-45	Male	Postgraduate	Permanent staff	Yes	No	1	1	1	1	1	1	1	1	0	1	1	1	1	1	1	1	1	1	17
1411	Java	35-45	Female	Up to senior high school	Not working	No	No	0	1	1	0	1	0	0	0	1	1	0	0	1	1	0	1	1	0	9
1412	Java	35-45	Female	Up to senior high school	Not working	No	No	1	1	0	1	1	0	0	0	1	1	0	0	1	1	0	1	0	1	10
1413	Java	35-45	Male	Postgraduate	Permanent staff	No	No	1	1	1	1	1	0	0	1	1	1	1	0	1	1	1	1	0	1	14
1414	Java	35-45	Female	Postgraduate	Permanent staff	Yes	Yes	1	1	1	1	0	0	1	0	1	1	1	0	1	1	1	1	1	0	13
1415	Java	35-45	Male	Bachelor	Entrepreneur	No	No	0	1	0	1	1	0	1	0	0	1	0	0	1	1	0	0	0	0	7
1416	Java	35-45	Male	Postgraduate	Permanent staff	No	No	1	0	0	1	1	0	0	0	0	1	1	0	1	1	0	1	1	1	10
1417	Java	35-45	Female	Postgraduate	Entrepreneur	No	Yes	1	1	1	0	1	0	1	0	1	1	1	1	0	1	0	1	1	1	13
1418	Java	35-45	Female	Bachelor	Permanent staff	Yes	Yes	1	1	1	1	1	0	1	1	0	1	0	1	1	1	1	0	1	1	14
1419	Java	35-45	Female	Postgraduate	Permanent staff	No	No	1	1	1	1	1	0	0	1	0	1	0	0	1	1	0	0	0	0	9
1420	Java	35-45	Male	Bachelor	Entrepreneur	No	No	1	0	1	1	1	0	1	1	0	1	1	0	1	1	0	1	1	0	12
1421	Java	35-45	Male	Postgraduate	Permanent staff	Yes	No	1	1	1	1	0	0	1	1	1	1	1	1	1	1	0	1	1	1	15
1422	Java	35-45	Male	Bachelor	Entrepreneur	No	No	1	0	1	1	0	1	1	1	1	1	1	1	1	1	0	1	1	1	15
1423	Java	35-45	Female	Up to senior high school	Not working	No	No	1	0	0	1	0	0	0	0	0	0	0	0	0	1	0	0	0	0	3
1424	Java	35-45	Female	Postgraduate	Permanent staff	No	No	1	1	1	1	1	0	0	1	0	1	0	0	1	1	0	0	0	0	9
1425	Java	35-45	Female	Bachelor	Not working	No	No	0	0	1	1	0	0	0	0	0	1	1	0	0	1	0	0	1	0	6
1426	Java	35-45	Male	Bachelor	Permanent staff	No	No	0	0	1	1	1	0	0	1	0	0	0	0	1	1	0	0	1	1	8
1427	Java	35-45	Male	Bachelor	Permanent staff	No	Yes	0	1	1	0	1	0	0	1	1	1	1	0	1	1	0	1	1	0	11
1428	Java	35-45	Female	Bachelor	Permanent staff	No	No	0	1	1	1	1	1	1	0	1	1	0	0	1	1	0	0	1	1	12
1429	Java	35-45	Female	Postgraduate	Entrepreneur	Yes	Yes	0	1	0	1	0	1	0	1	0	1	0	1	1	1	1	1	1	1	12
1430	Java	35-45	Male	Bachelor	Permanent staff	No	No	1	1	1	1	1	1	1	1	1	1	1	0	1	1	1	0	1	1	16
1431	Java	35-45	Male	Bachelor	Entrepreneur	No	Yes	0	1	0	1	1	1	1	0	0	1	0	0	1	1	1	1	0	1	11
1432	Java	35-45	Female	Bachelor	Entrepreneur	Yes	No	0	1	0	0	1	0	1	0	0	1	0	0	1	1	0	1	0	0	7
1433	Java	35-45	Female	Postgraduate	Entrepreneur	Yes	No	0	1	0	1	1	1	1	1	1	1	0	0	1	1	1	1	1	1	14
1434	Java	35-45	Male	Bachelor	Entrepreneur	No	No	0	0	0	1	0	0	1	0	0	1	1	1	0	1	0	0	1	0	7
1435	Java	35-45	Female	Postgraduate	Permanent staff	No	No	0	0	1	1	1	1	1	0	0	1	0	0	0	1	0	0	1	0	8
1436	Java	35-45	Male	Postgraduate	Entrepreneur	No	No	1	1	1	1	0	0	0	0	1	1	0	0	0	1	0	1	0	0	8
1437	Java	35-45	Male	Bachelor	Entrepreneur	No	No	1	0	0	0	0	0	0	0	0	0	0	0	0	1	0	1	0	1	4
1438	Java	35-45	Female	Postgraduate	Entrepreneur	No	No	1	0	1	1	1	0	1	1	0	1	0	0	1	1	0	1	1	0	11
1439	Java	35-45	Male	Bachelor	Entrepreneur	No	No	1	1	1	1	1	0	0	0	1	1	1	0	1	1	0	1	1	1	13
1440	Java	35-45	Female	Bachelor	Entrepreneur	No	No	1	0	1	0	1	0	0	1	0	1	1	0	0	1	1	1	1	0	10
1441	Java	35-45	Male	Bachelor	Entrepreneur	No	No	1	1	1	0	1	0	0	0	1	1	0	0	1	1	0	1	1	0	10
1442	Java	35-45	Male	Bachelor	Entrepreneur	No	No	0	1	1	0	1	0	0	0	1	1	0	0	0	1	1	1	0	1	9
1443	Java	35-45	Male	Postgraduate	Permanent staff	No	No	0	0	1	1	1	0	0	0	0	1	0	0	1	1	0	1	1	0	8
1444	Java	35-45	Female	Postgraduate	Permanent staff	Yes	No	1	1	1	1	1	1	1	0	0	1	1	0	1	1	1	0	1	1	14
1445	Java	35-45	Female	Bachelor	Not working	No	No	1	0	1	1	1	0	1	1	1	0	1	0	1	1	0	0	1	0	11
1446	Java	35-45	Male	Bachelor	Entrepreneur	No	No	1	1	1	0	0	1	1	1	1	1	1	1	1	1	0	1	1	1	15
1447	Java	35-45	Female	Bachelor	Permanent staff	No	No	0	0	0	0	0	0	0	0	1	0	0	0	0	1	0	0	0	0	2
1448	Java	35-45	Male	Postgraduate	Permanent staff	No	No	1	0	0	0	0	0	0	0	0	0	1	0	0	1	0	0	0	0	3
1449	Java	35-45	Male	Postgraduate	Permanent staff	Yes	No	1	1	1	1	1	1	1	1	1	1	1	0	1	1	1	1	0	0	15
1450	Java	35-45	Female	Bachelor	Permanent staff	Yes	No	1	1	1	1	1	1	1	1	0	1	0	1	1	1	1	1	1	1	16
1451	Java	35-45	Female	Bachelor	Permanent staff	No	No	0	0	1	1	1	1	1	1	0	1	0	0	1	1	0	1	0	1	11
1452	Java	35-45	Female	Bachelor	Not working	No	No	0	0	1	1	1	0	0	1	0	1	0	0	0	1	0	0	1	1	8
1453	Java	35-45	Male	Up to senior high school	Entrepreneur	No	No	0	0	1	1	1	0	0	0	0	0	0	0	0	1	0	0	1	0	5
1454	Java	35-45	Male	Postgraduate	Permanent staff	No	No	1	1	1	1	0	1	1	1	1	1	1	1	1	1	1	1	1	1	17
1455	Java	35-45	Female	Postgraduate	Permanent staff	No	No	1	0	1	1	1	0	0	1	0	1	0	1	1	1	0	0	1	1	11
1456	Java	35-45	Male	Postgraduate	Permanent staff	No	No	1	1	1	1	1	1	1	0	1	1	1	1	1	1	1	1	1	1	17
1457	Java	35-45	Female	Postgraduate	Permanent staff	Yes	No	1	1	1	0	1	0	1	1	1	1	1	0	1	1	0	1	0	1	13
1458	Java	35-45	Male	Up to senior high school	Entrepreneur	No	No	1	1	1	1	0	0	0	0	0	1	0	0	1	1	0	1	1	0	9
1459	Java	35-45	Female	Up to senior high school	Entrepreneur	Yes	Yes	1	1	1	1	1	0	1	0	1	1	1	0	1	1	0	1	1	0	13
1460	Java	35-45	Female	Up to senior high school	Not working	No	No	1	1	0	1	1	0	0	0	1	1	1	1	0	1	0	1	1	0	11
1461	Java	35-45	Male	Up to senior high school	Entrepreneur	No	No	1	1	1	1	1	1	1	1	1	1	0	1	1	1	1	1	1	1	17
1462	Java	35-45	Female	Bachelor	Permanent staff	Yes	Yes	1	1	1	1	1	1	1	1	1	1	1	0	1	1	1	1	1	0	16
1463	Java	35-45	Male	Bachelor	Entrepreneur	No	No	1	1	0	1	0	0	0	1	0	0	1	0	1	1	0	1	1	0	9
1464	Java	35-45	Male	Bachelor	Not working	No	No	1	0	0	1	0	1	1	0	1	0	0	0	0	1	0	0	0	0	6
1465	Java	35-45	Male	Bachelor	Entrepreneur	No	No	1	1	1	1	1	1	1	1	0	1	1	0	1	1	0	1	1	0	14
1466	Java	35-45	Male	Bachelor	Entrepreneur	No	No	1	1	0	0	1	0	0	0	0	0	0	1	0	0	1	1	0	1	7
1467	Java	35-45	Female	Bachelor	Entrepreneur	No	Yes	1	0	1	1	1	0	0	1	0	1	1	0	0	1	0	1	1	1	11
1468	Java	35-45	Male	Bachelor	Entrepreneur	No	No	1	1	1	1	0	0	0	0	0	0	1	0	0	1	0	0	1	1	8
1469	Java	35-45	Male	Postgraduate	Permanent staff	Yes	Yes	1	1	1	1	1	1	1	1	1	1	1	1	1	1	0	1	1	1	17
1470	Java	35-45	Female	Bachelor	Not working	No	No	1	0	1	1	1	0	0	0	0	1	1	0	1	1	0	0	1	0	9
1471	Java	35-45	Female	Bachelor	Not working	No	No	1	1	1	1	1	0	0	1	1	1	1	0	1	1	0	1	0	0	12
1472	Java	35-45	Female	Bachelor	Not working	No	Yes	1	1	1	1	1	1	1	1	1	1	0	0	1	1	0	1	1	0	14
1473	Java	35-45	Female	Bachelor	Entrepreneur	No	No	1	0	1	1	1	0	0	0	0	0	1	0	1	1	0	0	1	0	8
1474	Java	35-45	Male	Postgraduate	Permanent staff	No	Yes	1	0	0	0	0	0	1	0	0	0	1	0	1	1	0	0	0	0	5
1475	Java	35-45	Male	Postgraduate	Permanent staff	Yes	Yes	0	1	1	1	1	0	1	1	1	1	1	0	1	1	1	1	1	1	15
1476	Java	35-45	Male	Postgraduate	Entrepreneur	No	No	1	1	1	0	1	1	1	1	1	1	1	0	1	1	1	1	1	1	16
1477	Java	35-45	Female	Bachelor	Permanent staff	No	Yes	0	1	1	1	1	1	1	1	1	1	1	0	1	1	1	1	1	0	15
1478	Java	35-45	Female	Bachelor	Entrepreneur	No	No	1	1	1	0	1	0	0	1	1	1	1	0	1	1	0	1	0	0	11
1479	Java	35-45	Male	Postgraduate	Permanent staff	No	No	1	0	1	0	0	0	0	0	0	1	0	0	1	1	0	1	0	0	6
1480	Java	35-45	Female	Bachelor	Not working	No	No	0	0	1	1	1	0	1	0	0	0	1	0	1	1	1	0	1	1	10
1481	Java	35-45	Male	Bachelor	Entrepreneur	No	No	1	1	0	1	0	0	0	0	1	0	1	0	0	1	0	1	1	0	8
1482	Java	35-45	Female	Bachelor	Entrepreneur	Yes	Yes	1	1	1	1	1	0	1	1	1	1	1	0	1	1	1	1	1	1	16
1483	Java	35-45	Female	Bachelor	Entrepreneur	No	No	1	1	1	1	1	0	0	0	0	1	1	1	1	1	0	1	1	0	12
1484	Java	35-45	Female	Bachelor	Permanent staff	No	No	1	0	0	0	0	0	0	0	0	0	1	0	1	1	0	0	1	0	5
1485	Java	35-45	Female	Postgraduate	Entrepreneur	Yes	Yes	1	1	1	1	1	1	1	1	0	1	0	1	1	1	1	1	1	1	16
1486	Java	35-45	Female	Bachelor	Entrepreneur	No	No	0	1	1	1	1	0	1	1	0	1	0	1	1	1	0	1	1	1	13
1487	Java	35-45	Female	Postgraduate	Permanent staff	Yes	No	1	1	1	1	1	1	1	1	1	1	1	1	1	1	1	1	1	1	18
1488	Java	35-45	Female	Bachelor	Entrepreneur	Yes	No	1	0	1	1	1	0	1	0	0	1	0	1	1	1	1	1	1	1	13
1489	Java	35-45	Male	Postgraduate	Permanent staff	No	Yes	1	1	1	1	1	1	1	1	1	1	1	0	1	1	1	1	1	0	16
1490	Java	35-45	Female	Bachelor	Entrepreneur	No	Yes	0	0	1	1	1	0	0	0	0	1	0	0	1	1	0	0	1	1	8
1491	Java	35-45	Female	Bachelor	Permanent staff	No	No	1	1	1	1	1	1	1	1	1	1	0	0	1	1	0	1	1	1	15
1492	Java	35-45	Female	Bachelor	Permanent staff	Yes	Yes	1	1	1	1	1	1	1	1	1	1	1	1	1	1	1	1	1	1	18
1493	Java	35-45	Male	Up to senior high school	Entrepreneur	No	No	1	0	0	1	0	0	0	0	0	0	0	0	1	1	0	0	1	0	5
1494	Java	35-45	Female	Postgraduate	Permanent staff	Yes	No	1	1	0	1	0	0	1	0	1	1	0	0	1	1	1	1	0	0	10
1495	Java	35-45	Female	Bachelor	Not working	Yes	No	1	1	1	1	1	0	1	1	1	1	1	0	1	1	1	1	0	1	15
1496	Java	35-45	Female	Postgraduate	Permanent staff	No	No	1	1	1	1	1	1	1	1	1	0	1	0	0	1	1	1	0	1	14
1497	Java	35-45	Female	Up to senior high school	Not working	No	No	0	0	1	1	1	0	0	1	0	1	0	1	1	1	0	0	1	1	10
1498	Java	35-45	Female	Bachelor	Entrepreneur	No	No	1	0	1	1	1	0	0	0	0	1	1	0	1	1	0	1	1	1	11
1499	Java	35-45	Female	Postgraduate	Permanent staff	Yes	Yes	1	1	1	1	1	1	1	1	1	1	1	1	1	1	1	1	0	1	17
1500	Java	35-45	Female	Bachelor	Not working	No	No	1	1	1	1	1	1	1	1	1	1	1	0	1	1	0	1	1	1	16
1501	Java	35-45	Male	Up to senior high school	Entrepreneur	No	No	1	1	1	0	1	1	1	0	0	1	0	0	1	1	1	0	1	1	12
1502	Java	35-45	Male	Bachelor	Entrepreneur	No	No	1	1	1	1	1	1	1	1	1	1	0	1	1	1	1	1	1	1	17
1503	Java	35-45	Female	Bachelor	Permanent staff	No	No	1	1	1	1	1	0	0	0	1	1	1	0	1	1	0	1	0	0	11
1504	Java	35-45	Female	Bachelor	Entrepreneur	No	No	1	1	1	1	1	1	1	1	1	1	0	0	1	1	0	1	1	1	15
1505	Java	35-45	Female	Bachelor	Not working	No	No	1	1	0	0	0	0	1	0	1	0	0	0	0	1	0	1	0	0	6
1506	Java	35-45	Female	Postgraduate	Permanent staff	Yes	Yes	1	1	1	1	1	0	1	0	0	1	1	0	1	1	0	1	1	0	12
1507	Java	35-45	Female	Postgraduate	Permanent staff	Yes	No	1	1	1	1	1	0	1	1	0	1	1	0	1	1	1	1	1	1	15
1508	Java	35-45	Male	Postgraduate	Entrepreneur	No	No	1	1	1	1	1	0	0	1	0	1	1	1	1	1	1	1	1	1	15
1509	Java	35-45	Male	Up to senior high school	Entrepreneur	No	No	1	1	1	0	1	0	1	0	1	1	1	0	1	1	1	1	1	1	14
1510	Java	35-45	Male	Postgraduate	Permanent staff	No	No	1	1	1	1	1	1	1	1	1	1	0	1	1	1	0	1	1	1	16
1511	Java	35-45	Female	Postgraduate	Permanent staff	No	No	1	0	0	0	1	0	1	1	0	1	1	0	0	1	0	0	1	0	8
1512	Java	35-45	Female	Postgraduate	Permanent staff	Yes	No	1	1	1	1	1	1	1	1	0	1	0	0	1	1	0	1	1	0	13
1513	Java	35-45	Female	Bachelor	Entrepreneur	No	No	1	0	1	1	1	1	1	1	0	1	1	0	1	1	0	1	1	0	13
1514	Java	35-45	Female	Bachelor	Not working	No	No	1	1	1	1	1	1	1	0	1	1	0	0	1	1	1	1	1	1	15
1515	Java	35-45	Male	Postgraduate	Permanent staff	No	Yes	1	0	1	1	1	0	1	1	0	1	1	1	1	1	1	1	1	1	15
1516	Java	35-45	Female	Bachelor	Not working	No	No	1	0	0	1	1	1	1	1	1	1	1	0	0	1	0	1	0	0	11
1517	Java	35-45	Female	Postgraduate	Permanent staff	No	No	1	1	1	1	1	0	0	0	0	1	0	0	1	1	0	1	1	1	11
1518	Java	35-45	Male	Postgraduate	Entrepreneur	Yes	No	1	1	1	1	1	1	1	1	1	1	1	1	1	1	1	1	1	1	18
1519	Java	35-45	Male	Up to senior high school	Entrepreneur	No	No	0	0	1	1	0	0	0	0	0	1	1	0	0	1	1	0	1	0	7
1520	Java	35-45	Female	Postgraduate	Permanent staff	Yes	No	1	1	0	1	1	0	0	1	0	1	0	0	1	1	0	1	0	0	9
1521	Java	35-45	Male	Bachelor	Entrepreneur	No	No	1	1	0	1	0	0	1	1	1	1	1	0	1	1	0	1	1	1	13
1522	Java	35-45	Female	Up to senior high school	Not working	No	No	1	1	1	1	0	1	1	1	0	1	1	0	1	1	0	1	0	1	13
1523	Java	35-45	Female	Postgraduate	Permanent staff	No	No	1	1	1	0	1	0	0	1	0	1	1	0	1	1	0	1	1	0	11
1524	Java	35-45	Female	Postgraduate	Permanent staff	Yes	Yes	1	1	1	1	1	1	1	1	0	1	1	1	1	1	1	1	1	1	17
1525	Java	35-45	Female	Postgraduate	Permanent staff	Yes	No	1	0	1	1	1	1	1	0	0	1	1	0	1	1	1	1	1	1	14
1526	Java	35-45	Male	Postgraduate	Permanent staff	No	No	1	1	1	1	1	0	0	1	1	1	0	0	1	1	0	1	0	1	12
1527	Java	35-45	Male	Postgraduate	Permanent staff	No	No	1	1	0	1	1	0	0	1	1	1	1	0	1	1	0	1	1	1	13
1528	Java	35-45	Male	Postgraduate	Permanent staff	Yes	Yes	1	1	1	1	1	1	1	1	1	1	1	0	1	1	1	1	0	0	15
1529	Java	35-45	Female	Postgraduate	Permanent staff	Yes	No	0	1	1	1	1	1	1	1	1	1	1	0	1	1	1	1	1	1	16
1530	Java	35-45	Female	Postgraduate	Permanent staff	Yes	No	1	1	1	1	1	1	1	1	0	1	0	1	1	1	1	1	1	1	16
1531	Java	35-45	Female	Postgraduate	Permanent staff	Yes	Yes	1	1	1	1	1	1	1	1	1	1	0	0	1	1	1	1	1	1	16
1532	Java	35-45	Male	Postgraduate	Permanent staff	No	No	1	0	1	1	0	0	0	1	1	1	0	1	1	1	0	0	1	1	11
1533	Java	35-45	Male	Postgraduate	Permanent staff	No	No	1	1	1	1	1	0	0	1	0	1	0	0	1	1	0	0	0	1	10
1534	Java	35-45	Female	Up to senior high school	Not working	No	No	1	0	1	1	1	0	1	0	0	0	1	0	1	1	0	1	0	0	9
1535	Java	35-45	Female	Bachelor	Permanent staff	Yes	Yes	1	1	1	1	1	0	0	1	0	1	1	1	1	1	0	1	1	1	14
1536	Java	35-45	Female	Up to senior high school	Not working	No	No	1	1	0	1	1	1	1	0	0	1	1	0	1	1	0	1	1	0	12
1537	Java	35-45	Female	Postgraduate	Permanent staff	Yes	No	1	1	1	1	1	0	1	1	1	1	1	0	1	1	1	1	0	1	15
1538	Java	35-45	Male	Bachelor	Entrepreneur	No	No	0	0	1	1	1	0	1	0	0	1	1	1	1	1	0	0	1	1	11
1539	Java	>45	Male	Bachelor	Entrepreneur	No	No	1	0	1	1	1	0	1	1	1	1	0	1	1	1	1	0	1	1	14
1540	Java	>45	Male	Postgraduate	Permanent staff	No	No	0	1	1	1	0	0	0	0	0	1	1	0	1	1	0	1	1	0	9
1541	Java	>45	Female	Postgraduate	Permanent staff	Yes	Yes	1	1	1	1	1	0	1	0	0	1	1	0	1	1	0	1	1	1	13
1542	Java	>45	Female	Postgraduate	Permanent staff	Yes	Yes	1	1	1	1	1	1	1	1	1	1	0	0	1	1	1	1	0	1	15
1543	Java	>45	Female	Up to senior high school	Not working	No	No	1	0	0	1	0	0	1	0	0	0	0	0	0	1	0	1	1	0	6
1544	Java	>45	Female	Bachelor	Not working	No	No	1	0	1	1	1	0	0	0	0	1	1	0	1	1	0	1	0	1	10
1545	Java	>45	Female	Postgraduate	Permanent staff	Yes	Yes	1	1	1	1	1	1	1	1	0	1	1	1	1	1	1	1	1	1	17
1546	Java	>45	Female	Postgraduate	Permanent staff	Yes	No	0	1	0	1	1	0	1	1	1	1	1	1	1	1	1	1	1	1	15
1547	Java	>45	Female	Postgraduate	Permanent staff	No	No	1	0	1	1	1	0	1	1	0	1	1	0	1	1	0	1	1	1	13
1548	Java	>45	Male	Postgraduate	Entrepreneur	No	Yes	1	1	0	1	1	0	1	0	0	1	0	0	1	1	1	1	0	1	11
1549	Java	>45	Female	Postgraduate	Permanent staff	Yes	Yes	1	1	1	1	1	1	1	1	0	1	1	0	0	1	1	1	1	1	15
1550	Java	>45	Male	Bachelor	Entrepreneur	Yes	No	1	1	1	1	0	0	1	1	0	1	0	0	1	1	1	1	1	0	12
1551	Java	>45	Male	Bachelor	Permanent staff	Yes	No	1	0	1	1	0	0	1	0	0	1	0	0	1	1	1	0	1	0	9
1552	Java	>45	Female	Postgraduate	Entrepreneur	Yes	Yes	1	1	1	0	1	1	1	0	1	1	0	0	1	1	0	1	1	1	13
1553	Java	>45	Male	Bachelor	Permanent staff	No	No	1	1	1	1	1	0	0	1	0	1	1	1	1	1	0	1	1	0	13
1554	Java	>45	Male	Bachelor	Entrepreneur	No	No	1	1	1	0	1	0	1	1	0	0	1	0	1	1	1	1	0	1	12
1555	Java	>45	Female	Postgraduate	Permanent staff	Yes	No	1	1	1	1	1	1	1	1	0	1	0	0	1	1	1	1	1	1	15
1556	Java	>45	Male	Bachelor	Permanent staff	No	No	1	1	1	1	1	1	1	1	1	1	1	1	1	1	1	1	0	1	17
1557	Java	>45	Female	Bachelor	Entrepreneur	No	No	0	0	0	1	0	0	0	0	0	1	0	0	1	1	0	0	1	1	6
1558	Java	>45	Female	Up to senior high school	Not working	No	No	1	1	0	0	1	1	1	0	0	1	0	1	1	1	1	0	0	0	10
1559	Java	>45	Male	Bachelor	Permanent staff	No	No	1	1	0	1	1	1	0	0	0	0	0	0	1	1	0	1	1	0	9
1560	Java	>45	Female	Postgraduate	Permanent staff	Yes	Yes	1	0	1	1	1	0	1	1	0	1	1	0	1	1	1	0	1	1	13
1561	Java	>45	Female	Bachelor	Entrepreneur	No	No	1	1	1	0	1	0	1	0	1	1	0	0	1	1	0	1	1	0	11
1562	Java	>45	Female	Postgraduate	Permanent staff	Yes	No	1	1	0	1	1	1	1	1	1	1	1	0	1	1	0	1	0	1	14
1563	Java	>45	Male	Up to senior high school	Entrepreneur	No	No	0	1	1	1	0	0	1	1	0	1	0	0	1	1	0	0	1	0	9
1564	Java	>45	Female	Bachelor	Entrepreneur	No	No	1	1	1	0	1	0	1	0	0	1	0	0	0	1	0	0	1	0	8
1565	Java	>45	Female	Bachelor	Entrepreneur	No	No	1	1	1	0	1	1	1	0	0	0	0	0	1	1	0	1	0	0	9
1566	Java	>45	Female	Bachelor	Entrepreneur	Yes	Yes	1	1	1	1	1	1	1	1	1	1	1	1	1	1	1	1	0	0	16
1567	Java	>45	Female	Bachelor	Permanent staff	Yes	Yes	1	1	1	1	1	1	1	1	0	1	1	1	1	1	1	1	1	1	17
1568	Java	>45	Male	Bachelor	Permanent staff	No	No	1	1	0	1	1	0	0	1	1	0	1	0	0	1	0	0	1	0	9
1569	Java	>45	Male	Bachelor	Permanent staff	No	No	0	0	1	1	1	1	1	1	0	1	1	0	1	1	1	1	1	0	13
1570	Java	>45	Female	Postgraduate	Permanent staff	Yes	No	1	1	0	1	1	0	1	1	1	1	1	1	1	1	1	1	1	0	15
1571	Java	>45	Female	Postgraduate	Permanent staff	Yes	No	1	0	1	1	1	0	1	0	0	1	1	1	1	1	0	1	1	1	13
1572	Java	>45	Female	Postgraduate	Permanent staff	No	No	0	1	1	1	1	1	1	0	0	1	0	0	0	1	0	1	1	1	11
1573	Java	>45	Female	Postgraduate	Permanent staff	No	No	1	0	1	1	0	0	0	1	0	1	1	0	1	1	0	1	1	1	11
1574	Java	>45	Male	Bachelor	Entrepreneur	No	No	1	1	1	1	1	0	0	1	0	1	0	1	1	1	1	1	1	1	14
1575	Java	>45	Female	Up to senior high school	Not working	No	No	1	1	1	1	1	1	1	0	1	1	1	1	1	1	1	1	1	0	16
1576	Java	>45	Male	Bachelor	Entrepreneur	No	No	1	1	1	1	1	1	1	1	0	1	1	1	1	1	1	1	1	1	17
1577	Java	>45	Male	Bachelor	Permanent staff	No	No	1	0	1	1	1	0	1	0	0	1	0	1	0	1	1	1	1	1	12
1578	Java	>45	Female	Postgraduate	Entrepreneur	Yes	No	1	1	1	1	0	1	1	0	0	1	1	0	1	1	0	0	1	1	12
1579	Java	>45	Female	Postgraduate	Permanent staff	Yes	Yes	0	1	1	1	1	1	1	0	0	1	1	0	1	1	0	1	1	1	13
1580	Java	>45	Female	Bachelor	Not working	No	No	1	1	0	1	0	0	0	0	0	0	1	0	0	1	0	0	1	0	6
1581	Java	>45	Male	Postgraduate	Permanent staff	Yes	Yes	1	1	1	1	1	1	1	1	0	0	0	1	1	1	0	1	1	1	14
1582	Java	>45	Female	Bachelor	Entrepreneur	No	No	1	0	1	1	1	0	0	0	0	1	1	0	1	1	0	0	1	0	9
1583	Java	>45	Female	Postgraduate	Permanent staff	Yes	Yes	1	1	1	1	1	0	1	1	0	1	1	1	1	1	0	1	1	1	15
1584	Java	>45	Male	Bachelor	Entrepreneur	No	No	1	1	0	0	0	0	0	0	0	0	0	0	0	1	0	0	0	0	3
1585	Java	>45	Male	Bachelor	Entrepreneur	No	No	1	1	1	1	1	0	1	1	1	1	1	0	1	1	1	1	1	1	16
1586	Java	>45	Female	Postgraduate	Permanent staff	No	No	1	0	1	1	0	0	1	1	0	1	1	0	0	1	0	0	1	0	9
1587	Java	>45	Female	Postgraduate	Permanent staff	No	No	1	0	1	1	1	0	0	0	0	1	1	0	0	1	0	0	1	0	8
1588	Java	>45	Female	Postgraduate	Permanent staff	Yes	No	1	0	1	1	1	1	1	0	0	1	1	0	1	1	1	1	1	1	14
1589	Java	>45	Female	Bachelor	Not working	No	No	0	0	1	1	1	1	1	1	0	1	0	0	1	1	0	0	1	1	11
1590	Java	>45	Female	Postgraduate	Permanent staff	Yes	No	1	0	1	1	1	1	1	0	0	1	1	0	1	1	1	1	1	1	14
1591	Java	>45	Female	Up to senior high school	Permanent staff	No	No	1	0	0	1	0	0	1	0	0	0	1	0	1	1	0	0	1	0	7
1592	Java	>45	Female	Bachelor	Not working	No	No	0	0	0	1	0	0	0	0	0	1	0	0	0	1	0	0	0	0	3
1593	Java	>45	Male	Bachelor	Permanent staff	No	No	1	1	1	1	0	0	1	1	0	1	1	0	0	1	0	1	1	1	12
1594	Java	>45	Male	Bachelor	Entrepreneur	No	No	0	0	0	0	0	0	0	0	0	0	0	0	0	1	0	0	0	0	1
1595	Java	>45	Male	Postgraduate	Not working	Yes	Yes	1	1	1	1	1	1	1	1	0	1	1	1	1	1	1	1	1	1	17
1596	Java	>45	Male	Postgraduate	Permanent staff	Yes	Yes	1	0	0	1	0	0	0	1	0	1	0	0	1	1	1	1	1	1	10
1597	Java	>45	Female	Postgraduate	Permanent staff	No	No	0	1	1	1	1	0	0	0	1	1	0	0	0	1	0	1	0	0	8
1598	Java	>45	Female	Up to senior high school	Not working	No	Yes	1	0	1	1	1	1	1	0	0	1	1	0	0	1	1	1	1	0	12
1599	Java	25-35	Male	Bachelor	Not working	Yes	No	0	0	0	0	0	0	0	0	0	0	0	0	0	1	0	0	0	0	1
1600	Java	>45	Female	Postgraduate	Entrepreneur	Yes	Yes	1	1	1	0	1	1	1	0	1	1	0	0	1	1	0	1	1	1	13
1601	Java	18-25	Female	Bachelor	Not working	No	No	1	1	1	1	1	0	0	0	0	1	0	0	0	1	0	0	1	0	8
1602	Java	18-25	Male	Bachelor	Not working	No	Yes	1	1	0	1	0	0	1	1	0	0	0	0	1	1	0	1	1	1	10
1603	Java	25-35	Male	Bachelor	Entrepreneur	No	No	1	1	1	0	1	0	1	1	0	1	0	1	1	1	1	0	1	1	13
1604	Java	18-25	Female	Up to senior high school	Entrepreneur	No	Yes	1	1	1	1	0	0	0	1	0	1	0	0	0	1	0	1	1	1	10
1605	Java	25-35	Male	Postgraduate	Permanent staff	Yes	No	0	1	1	1	1	0	1	1	0	0	1	1	1	1	1	1	1	1	14
1606	Java	25-35	Female	Bachelor	Entrepreneur	No	No	1	1	1	1	1	0	1	1	1	1	1	1	1	1	0	1	1	1	16
1607	Java	18-25	Female	Bachelor	Not working	Yes	No	1	1	1	1	1	0	1	1	1	1	0	0	1	1	1	1	1	1	15
1608	Java	18-25	Female	Postgraduate	Not working	No	No	1	1	0	1	0	0	0	0	1	1	1	0	1	1	0	0	1	0	9
1609	Java	18-25	Female	Bachelor	Not working	Yes	No	0	0	1	1	0	0	1	1	0	1	0	0	0	1	0	1	1	0	8
1610	Java	18-25	Male	Up to senior high school	Not working	No	No	1	1	1	1	1	1	1	1	1	1	1	1	1	1	0	1	1	1	17
1611	Java	18-25	Male	Up to senior high school	Entrepreneur	No	No	0	0	1	1	1	0	1	1	0	1	0	0	0	1	1	0	1	0	9
1612	Java	25-35	Male	Bachelor	Entrepreneur	Yes	Yes	1	1	1	1	1	0	1	1	1	1	1	0	1	1	1	1	0	1	15
1613	Java	25-35	Female	Bachelor	Entrepreneur	Yes	No	1	1	0	1	1	0	1	0	1	1	0	0	1	1	0	1	1	0	11
1614	Java	25-35	Male	Bachelor	Permanent staff	Yes	No	0	1	1	1	0	1	1	1	1	1	1	1	1	1	0	1	1	0	14
1615	Java	25-35	Female	Bachelor	Permanent staff	Yes	No	0	0	1	1	1	1	1	1	0	1	0	0	1	1	0	1	1	1	12
1616	Java	25-35	Female	Bachelor	Entrepreneur	Yes	No	1	1	1	1	0	0	1	1	1	1	0	0	1	1	0	1	0	1	12
1617	Java	25-35	Female	Postgraduate	Entrepreneur	Yes	No	0	1	0	1	1	1	1	1	1	0	1	0	1	1	0	1	1	0	12
1618	Java	>45	Female	Up to senior high school	Permanent staff	No	Yes	1	1	1	0	1	1	1	1	1	1	0	1	1	1	1	1	1	1	16
1619	Java	18-25	Female	Bachelor	Not working	No	No	1	1	0	1	0	0	0	0	1	0	1	0	0	1	0	1	0	0	7
1620	Java	25-35	Male	Bachelor	Entrepreneur	Yes	No	0	1	1	1	1	0	1	0	1	1	1	1	1	1	0	1	0	1	13
1621	Java	25-35	Male	Postgraduate	Permanent staff	Yes	No	1	1	1	1	1	1	1	0	0	1	1	1	1	1	0	1	1	0	14
1622	Java	18-25	Female	Bachelor	Not working	Yes	No	1	1	0	0	1	0	1	1	1	0	0	0	1	1	0	1	1	1	11
1623	Java	18-25	Male	Bachelor	Entrepreneur	No	No	1	1	1	1	1	1	1	1	1	1	1	1	1	1	1	1	1	1	18
1624	Java	25-35	Female	Postgraduate	Permanent staff	Yes	Yes	1	1	0	1	1	0	1	1	1	1	0	1	1	1	0	1	1	0	13
1625	Java	18-25	Female	Bachelor	Not working	Yes	No	1	1	0	1	1	0	1	0	0	1	1	0	1	1	0	1	1	1	12
1626	Java	18-25	Female	Up to senior high school	Not working	Yes	Yes	1	1	0	1	1	0	1	1	1	1	1	0	1	1	0	1	1	0	13
1627	Java	18-25	Male	Up to senior high school	Not working	No	No	1	0	1	1	0	0	0	0	0	1	0	0	1	1	0	1	1	0	8
1628	Java	25-35	Female	Postgraduate	Not working	Yes	No	1	1	0	1	0	0	0	1	1	1	0	0	1	1	0	1	1	0	10
1629	Java	18-25	Male	Up to senior high school	Entrepreneur	No	No	1	0	0	1	0	0	0	0	0	0	0	0	0	0	0	0	0	0	2
1630	Java	18-25	Female	Up to senior high school	Not working	No	No	1	1	1	1	1	0	0	1	1	1	1	0	1	1	0	1	0	1	13
1631	Java	25-35	Female	Bachelor	Not working	Yes	No	1	1	1	1	1	0	1	1	1	1	1	0	1	1	1	1	1	0	15
1632	Java	25-35	Female	Postgraduate	Permanent staff	Yes	Yes	1	1	0	0	1	1	1	0	1	1	1	0	1	1	1	1	0	1	13
1633	Java	25-35	Male	Bachelor	Entrepreneur	No	No	1	1	1	0	1	0	1	1	0	1	0	1	1	1	1	0	1	1	13
1634	Java	25-35	Female	Postgraduate	Entrepreneur	Yes	No	0	0	1	0	1	0	0	1	0	1	1	0	1	1	0	1	1	1	10
1635	Java	25-35	Female	Bachelor	Entrepreneur	No	No	0	1	1	1	1	0	1	1	1	1	1	0	1	1	0	1	1	1	14
1636	Java	25-35	Male	Bachelor	Entrepreneur	No	No	0	0	0	1	1	0	1	1	1	1	1	1	1	1	0	0	1	0	11
1637	Java	18-25	Female	Bachelor	Not working	No	No	1	1	0	1	0	0	0	0	1	0	0	0	0	1	0	0	0	0	5
1638	Java	18-25	Female	Up to senior high school	Not working	No	No	1	1	1	0	1	0	0	0	1	1	0	0	0	1	0	0	1	0	8
1639	Java	18-25	Female	Bachelor	Not working	Yes	Yes	0	1	0	0	1	0	0	0	1	1	0	0	1	1	0	1	0	1	8
1640	Java	18-25	Male	Up to senior high school	Not working	No	No	0	0	0	0	0	0	0	0	0	0	0	0	0	0	0	0	0	0	0
1641	Java	18-25	Male	Bachelor	Entrepreneur	Yes	No	1	1	0	1	0	0	1	0	1	1	1	0	1	1	0	1	1	1	12
1642	Java	25-35	Female	Bachelor	Not working	Yes	No	1	1	1	0	1	1	1	1	1	1	1	0	1	1	0	1	0	1	14
1643	Java	25-35	Male	Postgraduate	Permanent staff	Yes	No	1	1	1	1	0	0	0	1	1	1	1	0	1	1	0	1	1	1	13
1644	Java	25-35	Female	Postgraduate	Permanent staff	Yes	No	1	1	1	1	1	0	1	1	1	0	1	1	1	1	1	1	0	1	15
1645	Java	25-35	Female	Postgraduate	Permanent staff	Yes	No	0	1	0	1	1	1	1	0	1	1	1	0	1	1	1	1	1	0	13
1646	Java	18-25	Female	Bachelor	Permanent staff	Yes	No	0	1	0	0	0	1	1	0	0	1	1	0	1	1	0	1	1	1	10
1647	Java	25-35	Male	Bachelor	Entrepreneur	Yes	No	1	0	0	1	0	1	1	1	0	0	1	0	1	1	0	1	0	1	10
1648	Java	18-25	Female	Up to senior high school	Entrepreneur	No	No	0	0	0	0	0	0	0	0	0	0	0	0	0	0	0	0	0	0	0
1649	Java	18-25	Female	Up to senior high school	Not working	Yes	Yes	0	1	1	1	1	0	1	1	1	1	1	1	1	1	1	1	1	1	16
1650	Java	18-25	Male	Bachelor	Not working	No	No	1	1	1	1	0	0	0	1	0	1	1	0	1	1	0	1	1	1	12
1651	Java	18-25	Female	Bachelor	Not working	Yes	Yes	1	1	0	1	0	0	1	0	0	1	1	0	1	1	0	1	1	1	11
1652	Java	35-45	Female	Postgraduate	Permanent staff	Yes	No	1	1	1	0	1	0	1	1	1	1	1	0	1	1	0	1	0	1	13
1653	Java	35-45	Male	Postgraduate	Permanent staff	Yes	Yes	1	1	0	1	1	0	1	1	1	1	1	1	1	1	1	1	1	1	16
1654	Java	18-25	Male	Up to senior high school	Not working	No	Yes	1	0	0	1	1	0	0	0	0	1	1	1	1	1	0	1	1	1	11
1655	Java	18-25	Female	Bachelor	Not working	Yes	No	1	1	1	1	1	0	1	1	1	1	1	0	1	1	0	1	0	0	13
1656	Java	25-35	Female	Bachelor	Entrepreneur	Yes	No	1	1	0	0	1	0	0	1	1	1	1	0	1	1	0	1	0	1	11
1657	Java	25-35	Male	Postgraduate	Permanent staff	Yes	No	1	1	1	1	1	0	0	1	0	1	1	0	1	1	1	1	1	1	14
1658	Java	18-25	Female	Up to senior high school	Not working	Yes	Yes	1	1	0	0	1	0	1	0	0	1	1	0	1	1	1	0	0	1	10
1659	Java	18-25	Female	Bachelor	Not working	Yes	Yes	0	1	1	1	0	1	0	1	1	0	1	1	0	1	0	1	0	1	11
1660	Java	25-35	Female	Postgraduate	Permanent staff	Yes	No	1	1	1	1	1	0	1	1	1	1	1	1	1	1	1	1	1	1	17
1661	Java	18-25	Female	Bachelor	Not working	No	Yes	0	0	1	0	0	0	0	0	0	1	1	0	0	1	0	1	1	1	7
1662	Java	25-35	Male	Bachelor	Entrepreneur	Yes	Yes	1	1	1	1	1	1	1	1	0	0	1	1	1	1	1	1	1	1	16
1663	Java	25-35	Female	Postgraduate	Not working	Yes	Yes	1	1	0	0	1	0	1	1	1	0	1	0	1	1	1	1	0	0	11
1664	Java	25-35	Male	Postgraduate	Permanent staff	Yes	No	1	1	1	1	1	0	1	1	0	1	1	0	1	1	1	1	1	0	14
1665	Java	18-25	Male	Up to senior high school	Entrepreneur	Yes	Yes	1	1	0	1	1	0	1	1	0	1	1	0	1	1	1	1	0	1	13
1666	Java	35-45	Male	Bachelor	Entrepreneur	No	No	1	1	1	1	0	0	0	1	1	1	0	1	1	1	1	1	0	1	13
1667	Java	18-25	Male	Bachelor	Entrepreneur	Yes	No	1	1	1	1	1	1	1	1	1	1	1	0	1	1	0	1	1	1	16
1668	Java	18-25	Female	Bachelor	Not working	Yes	Yes	0	0	0	1	0	0	0	0	0	1	1	0	0	1	0	1	1	0	6
1669	Java	18-25	Female	Bachelor	Not working	Yes	No	1	1	1	0	1	1	1	1	1	1	1	0	1	1	1	0	0	1	14
1670	Java	18-25	Male	Bachelor	Not working	Yes	No	0	0	1	1	0	0	0	0	0	1	0	0	1	1	0	1	0	0	6
1671	Java	18-25	Female	Up to senior high school	Not working	Yes	Yes	0	0	0	1	0	0	1	0	0	1	0	0	1	1	0	1	1	0	7
1672	Java	25-35	Male	Up to senior high school	Not working	No	No	1	0	1	1	1	1	1	0	0	1	1	0	1	1	1	1	0	0	12
1673	Java	18-25	Female	Bachelor	Not working	Yes	No	1	1	0	0	0	0	0	0	1	1	1	0	0	1	0	1	0	0	7
1674	Java	18-25	Female	Bachelor	Not working	Yes	No	0	1	0	0	0	0	0	0	0	0	0	0	1	1	0	1	0	0	4
1675	Java	18-25	Female	Bachelor	Not working	Yes	Yes	0	0	1	1	1	0	1	1	0	1	0	0	1	1	0	1	1	1	11
1676	Java	18-25	Female	Up to senior high school	Not working	Yes	No	0	0	0	1	0	0	0	1	0	0	0	0	1	1	0	0	1	0	5
1677	Java	18-25	Female	Bachelor	Not working	Yes	Yes	1	1	0	0	0	0	0	0	0	1	0	0	1	1	0	0	0	0	5
1678	Java	18-25	Female	Bachelor	Not working	Yes	No	1	1	1	0	0	0	0	0	0	1	0	0	1	1	0	1	0	0	7
1679	Java	18-25	Female	Bachelor	Not working	Yes	No	1	1	1	1	1	0	1	1	1	1	0	0	1	1	1	1	0	0	13
1680	Java	35-45	Male	Bachelor	Entrepreneur	No	No	0	1	0	0	0	0	0	0	1	1	1	0	1	1	0	1	0	0	7
1681	Java	18-25	Female	Bachelor	Entrepreneur	Yes	No	0	0	1	1	0	0	0	0	0	1	0	1	1	0	0	1	1	1	8
1682	Java	25-35	Female	Postgraduate	Entrepreneur	No	Yes	0	1	1	1	0	0	1	1	0	1	0	0	1	1	1	1	1	1	12
1683	Java	18-25	Male	Bachelor	Not working	Yes	No	1	1	1	1	1	0	1	1	0	1	1	1	1	1	1	1	1	1	16
1684	Java	18-25	Female	Bachelor	Entrepreneur	Yes	No	1	1	1	1	1	1	1	1	0	1	0	0	1	1	1	1	1	1	15
1685	Java	18-25	Female	Bachelor	Not working	Yes	Yes	1	1	1	1	0	0	1	1	0	1	1	0	1	1	0	0	1	0	11
1686	Java	18-25	Female	Bachelor	Not working	Yes	Yes	1	1	0	0	0	1	1	0	1	1	0	0	1	1	0	0	1	0	9
1687	Java	25-35	Female	Postgraduate	Entrepreneur	Yes	Yes	1	1	1	1	1	1	1	1	1	1	1	0	1	1	1	1	1	0	16
1688	Java	35-45	Female	Postgraduate	Permanent staff	Yes	Yes	1	1	1	1	1	0	0	0	0	1	0	0	1	1	1	1	1	0	11
1689	Java	25-35	Female	Postgraduate	Entrepreneur	Yes	Yes	1	1	1	1	1	0	1	0	0	1	0	0	1	1	0	1	1	0	11
1690	Java	25-35	Female	Bachelor	Entrepreneur	Yes	No	1	0	1	0	0	1	0	0	0	1	1	1	1	1	0	0	1	1	10
1691	Java	25-35	Female	Bachelor	Permanent staff	Yes	No	1	1	1	1	1	1	1	1	1	1	1	1	1	1	0	1	1	1	17
1692	Java	18-25	Female	Bachelor	Not working	Yes	Yes	1	0	0	1	0	0	0	0	0	0	0	0	0	1	0	0	0	0	3
1693	Java	25-35	Female	Bachelor	Not working	Yes	Yes	1	1	0	0	1	0	1	1	0	1	1	0	1	1	1	1	1	0	12
1694	Java	25-35	Female	Bachelor	Permanent staff	Yes	No	1	1	1	1	1	0	0	0	0	1	1	0	1	1	0	1	1	1	12
1695	Java	18-25	Female	Bachelor	Entrepreneur	Yes	Yes	0	0	0	1	1	1	1	1	0	1	1	1	1	1	1	1	1	1	14
1696	Java	18-25	Female	Bachelor	Not working	Yes	No	1	0	0	0	0	0	0	0	0	1	0	0	0	1	0	1	1	0	5
1697	Java	25-35	Male	Bachelor	Entrepreneur	Yes	Yes	1	1	1	1	1	1	1	1	1	1	1	0	1	1	0	1	1	1	16
1698	Java	25-35	Female	Bachelor	Permanent staff	Yes	No	0	0	0	1	0	0	1	0	0	1	1	0	0	1	0	1	1	0	7
1699	Java	35-45	Female	Bachelor	Entrepreneur	No	No	1	0	1	1	1	0	1	1	0	1	1	0	1	1	0	1	0	0	11
1700	Java	18-25	Female	Bachelor	Entrepreneur	Yes	No	1	1	0	1	0	0	1	1	0	1	1	0	1	1	0	1	1	1	12
1701	Java	18-25	Female	Bachelor	Not working	Yes	No	1	1	0	0	1	0	1	0	0	1	0	0	1	1	0	1	1	0	9
1702	Java	18-25	Female	Bachelor	Entrepreneur	Yes	No	1	1	1	1	1	1	1	1	0	1	1	1	1	1	0	1	1	0	15
1703	Java	18-25	Female	Bachelor	Entrepreneur	Yes	No	1	1	0	1	1	0	0	1	1	1	0	0	1	1	0	1	0	1	11
1704	Java	35-45	Female	Postgraduate	Permanent staff	Yes	No	1	1	1	1	1	1	1	1	0	1	1	1	1	1	1	1	1	1	17
1705	Java	18-25	Male	Bachelor	Entrepreneur	Yes	Yes	0	1	1	1	1	1	0	0	0	1	1	0	1	1	0	0	1	0	10
1706	Java	18-25	Female	Bachelor	Entrepreneur	Yes	No	1	1	1	0	1	0	0	0	0	1	1	0	1	1	0	1	1	1	11
1707	Java	18-25	Male	Bachelor	Entrepreneur	No	No	0	0	1	1	1	0	1	0	0	1	1	0	1	1	0	0	1	0	9
1708	Java	18-25	Female	Bachelor	Not working	Yes	No	1	0	1	1	1	0	1	0	0	1	1	1	1	1	0	0	1	1	12
1709	Java	18-25	Male	Bachelor	Not working	Yes	No	1	0	1	1	1	0	0	0	0	1	1	1	1	1	0	1	1	1	12
1710	Java	18-25	Female	Up to senior high school	Not working	No	No	0	1	1	0	1	1	1	1	0	1	1	1	1	1	1	1	1	1	15
1711	Java	18-25	Female	Up to senior high school	Entrepreneur	No	No	1	0	1	1	1	1	1	1	0	1	1	1	1	1	1	1	1	1	16
1712	Java	18-25	Female	Bachelor	Not working	No	No	1	1	1	1	1	0	1	0	0	1	1	1	1	1	1	1	1	1	15
1713	Java	18-25	Female	Bachelor	Not working	No	No	0	0	1	0	1	1	1	1	0	1	1	1	1	1	1	1	1	1	14
1714	Java	18-25	Female	Up to senior high school	Not working	No	No	0	0	1	1	1	1	1	1	0	1	0	1	1	1	1	1	1	1	14
1715	Java	18-25	Female	Bachelor	Entrepreneur	Yes	No	0	1	1	0	1	1	1	1	0	1	1	1	1	0	1	1	1	1	14
1716	Java	18-25	Female	Bachelor	Entrepreneur	No	No	1	0	1	1	1	0	0	1	0	1	0	0	0	1	0	0	1	1	9
1717	Java	>45	Female	Up to senior high school	Entrepreneur	No	No	0	0	0	1	0	0	0	1	0	0	1	0	0	1	0	0	1	0	5
1718	Java	18-25	Female	Up to senior high school	Not working	Yes	Yes	1	0	0	1	0	0	0	0	0	0	1	0	0	1	0	0	1	0	5
1719	Java	18-25	Male	Up to senior high school	Not working	Yes	Yes	1	0	0	1	0	0	0	0	0	0	1	0	0	1	0	0	1	0	5
1720	Java	18-25	Female	Bachelor	Entrepreneur	Yes	Yes	0	1	0	1	0	0	0	1	0	1	1	1	1	1	0	1	1	1	11
1721	Java	18-25	Female	Bachelor	Entrepreneur	Yes	No	0	1	0	0	1	0	0	1	1	1	0	0	1	1	1	1	0	0	9
1722	Java	18-25	Female	Bachelor	Entrepreneur	No	No	0	1	1	1	0	0	0	1	0	1	1	0	1	1	1	1	1	1	12
1723	Java	18-25	Female	Bachelor	Entrepreneur	Yes	No	1	1	1	1	0	1	1	1	1	1	1	1	1	1	1	1	1	1	17
1724	Java	18-25	Male	Up to senior high school	Entrepreneur	No	No	0	0	1	1	0	0	0	0	0	1	1	0	0	1	0	0	1	0	6
1725	Java	18-25	Male	Bachelor	Permanent staff	No	No	0	0	1	1	0	0	0	1	0	1	1	0	0	1	0	0	1	0	7
1726	Java	25-35	Male	Up to senior high school	Entrepreneur	No	No	0	0	0	1	0	0	0	1	0	1	1	0	0	1	0	0	1	1	7
1727	Java	25-35	Male	Bachelor	Entrepreneur	No	No	0	0	0	1	0	0	1	0	0	1	1	0	0	1	0	0	1	1	7
1728	Java	18-25	Female	Bachelor	Permanent staff	Yes	No	0	1	1	1	1	0	0	0	1	1	1	0	1	1	0	0	0	1	10
1729	Java	25-35	Female	Bachelor	Not working	Yes	Yes	0	1	1	1	1	0	1	1	1	1	1	0	1	1	0	1	0	0	12
1730	Java	25-35	Male	Postgraduate	Permanent staff	Yes	No	1	1	1	1	1	0	1	1	1	1	0	1	1	1	1	1	0	1	15
1731	Java	35-45	Female	Bachelor	Entrepreneur	Yes	No	1	1	0	0	1	0	1	0	1	1	1	0	1	1	1	1	1	1	13
1732	Java	35-45	Female	Postgraduate	Permanent staff	Yes	No	0	0	1	1	1	0	1	1	0	1	0	0	1	1	1	1	1	0	11
1733	Java	25-35	Male	Postgraduate	Not working	Yes	Yes	1	1	1	0	1	1	1	1	1	1	1	1	1	1	0	1	1	1	16
1734	Java	18-25	Male	Up to senior high school	Entrepreneur	No	No	1	0	0	1	0	0	0	0	0	1	1	0	0	1	0	0	1	1	7
1735	Java	25-35	Female	Bachelor	Entrepreneur	Yes	No	1	1	1	1	1	0	1	1	0	0	1	0	1	1	1	0	1	1	13
1736	Java	25-35	Female	Up to senior high school	Entrepreneur	No	No	1	0	1	1	0	0	0	0	0	0	1	0	0	1	1	0	1	1	8
1737	Java	35-45	Female	Up to senior high school	Entrepreneur	No	No	0	0	1	1	0	0	1	1	0	1	1	0	1	1	1	0	1	1	11
1738	Java	35-45	Male	Up to senior high school	Entrepreneur	No	No	0	0	0	1	0	0	0	0	0	0	1	0	0	1	0	0	1	1	5
1739	Java	25-35	Female	Bachelor	Entrepreneur	Yes	No	1	1	0	1	0	0	1	1	0	1	0	0	1	1	0	1	1	1	11
1740	Java	>45	Female	Postgraduate	Permanent staff	Yes	Yes	1	1	1	1	1	1	1	1	1	1	1	0	1	1	1	1	1	1	17
1741	Java	>45	Female	Up to senior high school	Not working	No	No	1	1	0	0	1	0	0	1	0	1	0	0	1	1	0	0	1	1	9
1742	Java	25-35	Male	Up to senior high school	Entrepreneur	No	No	1	0	0	1	0	0	0	0	0	0	1	0	0	1	0	0	1	0	5
1743	Java	18-25	Female	Up to senior high school	Not working	Yes	No	1	1	1	1	0	0	0	0	0	0	0	0	1	1	0	1	1	1	9
1744	Java	18-25	Female	Bachelor	Not working	No	No	0	0	0	1	0	0	1	0	0	1	0	0	1	1	1	0	1	0	7
1745	Java	18-25	Female	Bachelor	Not working	Yes	No	1	1	1	1	1	1	1	1	1	1	1	1	0	1	1	1	1	1	17
1746	Java	18-25	Female	Bachelor	Not working	Yes	No	1	1	1	1	0	1	0	1	1	1	1	0	1	1	1	1	1	1	15
1747	Java	18-25	Female	Bachelor	Not working	Yes	Yes	1	1	1	0	0	1	1	1	1	1	1	1	1	1	1	1	1	1	16
1748	Java	18-25	Female	Bachelor	Not working	Yes	Yes	1	1	0	0	1	1	1	1	1	1	1	0	1	1	1	1	1	1	15
1749	Java	18-25	Female	Bachelor	Not working	Yes	No	1	1	1	1	1	1	1	1	1	0	0	1	1	1	1	1	1	0	15
1750	Java	18-25	Male	Bachelor	Not working	Yes	No	1	1	1	0	1	0	1	0	1	1	0	1	1	1	1	1	0	1	13
1751	Java	25-35	Female	Bachelor	Entrepreneur	No	No	1	1	1	1	0	0	0	0	0	1	1	0	0	1	1	0	1	1	10
1752	Java	35-45	Female	Bachelor	Not working	Yes	Yes	1	1	0	0	0	0	0	1	1	1	1	0	1	1	0	0	0	1	9
1753	Java	18-25	Female	Bachelor	Not working	Yes	Yes	1	1	1	1	1	1	0	1	1	1	1	1	1	1	1	1	1	1	17
1754	Java	18-25	Female	Bachelor	Not working	Yes	Yes	1	1	0	0	1	1	1	1	1	1	1	1	1	1	1	1	1	1	16
1755	Java	18-25	Female	Bachelor	Not working	Yes	Yes	1	1	0	1	0	0	0	0	1	1	0	1	0	1	1	1	1	1	11
1756	Java	18-25	Female	Bachelor	Not working	Yes	Yes	1	1	0	1	0	0	1	0	1	1	1	1	1	1	1	1	1	1	14
1757	Java	18-25	Female	Bachelor	Not working	Yes	Yes	1	1	1	0	0	0	0	1	0	1	0	1	1	1	1	0	1	1	11
1758	Java	18-25	Female	Bachelor	Not working	Yes	Yes	1	1	0	1	1	1	1	1	0	1	1	0	0	0	1	1	1	1	13
1759	Java	18-25	Female	Bachelor	Not working	Yes	No	1	1	1	0	1	1	0	0	1	1	0	0	1	1	0	1	0	1	11
1760	Java	18-25	Female	Bachelor	Not working	Yes	No	1	1	0	0	1	0	0	0	1	1	1	0	0	0	0	1	1	0	8
1761	Java	18-25	Female	Bachelor	Not working	No	No	1	1	1	0	0	1	1	1	1	1	0	1	1	1	0	0	0	0	11
1762	Java	35-45	Male	Bachelor	Entrepreneur	No	No	1	0	1	1	1	0	1	1	0	1	1	0	1	1	0	0	1	1	12
1763	Java	25-35	Male	Bachelor	Entrepreneur	No	No	1	1	1	1	0	1	1	1	1	1	0	0	1	1	0	1	1	1	14
1764	Java	25-35	Male	Up to senior high school	Not working	No	No	1	0	0	0	0	0	0	0	0	0	1	0	0	1	0	1	0	0	4
1765	Java	25-35	Male	Bachelor	Entrepreneur	No	No	1	1	0	1	1	0	1	0	0	1	0	0	1	1	0	1	0	0	9
1766	Java	25-35	Female	Up to senior high school	Not working	No	No	1	0	1	1	0	1	0	1	0	0	1	0	0	1	0	1	1	0	9
1767	Java	25-35	Female	Bachelor	Not working	No	No	1	1	1	0	0	0	1	0	0	1	0	0	1	1	1	1	0	1	10
1768	Java	25-35	Male	Up to senior high school	Entrepreneur	No	Yes	1	0	1	1	1	1	0	0	0	1	0	1	1	1	0	1	0	1	11
1769	Java	35-45	Female	Up to senior high school	Entrepreneur	No	No	1	1	1	1	0	0	0	0	1	1	1	0	1	1	0	0	1	0	10
1770	Java	25-35	Male	Up to senior high school	Entrepreneur	No	No	0	1	1	1	0	0	0	1	0	0	1	0	0	1	0	0	0	0	6
1771	Java	25-35	Female	Bachelor	Entrepreneur	Yes	Yes	1	1	1	1	1	0	1	1	0	1	1	0	1	1	1	1	1	0	14
1772	Java	35-45	Female	Up to senior high school	Not working	No	No	1	1	1	1	1	0	1	1	1	0	0	0	1	1	0	1	0	1	12
1773	Java	25-35	Female	Up to senior high school	Not working	No	No	0	0	0	0	0	0	0	0	0	0	1	0	0	1	0	0	0	0	2
1774	Java	35-45	Male	Postgraduate	Entrepreneur	No	No	1	1	1	1	1	1	1	1	1	1	1	1	1	1	0	1	0	1	16
1775	Java	35-45	Male	Bachelor	Entrepreneur	No	No	1	1	1	1	0	1	0	1	1	1	1	0	1	1	1	1	1	1	15
1776	Java	25-35	Male	Up to senior high school	Entrepreneur	Yes	Yes	1	0	1	0	1	0	0	1	0	1	0	0	1	1	0	1	1	0	9
1777	Java	35-45	Male	Bachelor	Entrepreneur	No	No	1	0	1	1	1	0	0	1	1	1	1	1	1	1	0	1	1	0	13
1778	Java	25-35	Male	Bachelor	Entrepreneur	No	No	1	0	1	0	1	0	0	1	0	1	1	0	1	1	0	0	1	0	9
1779	Java	>45	Male	Bachelor	Entrepreneur	No	No	1	1	1	0	1	0	0	0	0	1	1	0	1	1	1	1	0	0	10
1780	Java	>45	Male	Bachelor	Not working	No	No	0	0	1	1	0	0	0	0	0	1	0	0	1	1	0	0	1	0	6
1781	Java	>45	Female	Bachelor	Not working	No	No	0	0	1	1	1	0	0	0	0	1	0	0	0	1	0	0	1	0	6
1782	Java	>45	Male	Up to senior high school	Entrepreneur	No	No	1	0	0	1	0	0	0	0	0	1	0	0	0	1	0	0	1	0	5
1783	Java	25-35	Male	Up to senior high school	Entrepreneur	No	No	0	1	1	1	1	0	0	0	1	0	0	0	0	1	0	1	0	0	7
1784	Java	>45	Female	Bachelor	Entrepreneur	No	No	1	1	1	1	1	0	1	1	0	1	0	1	1	1	1	1	1	1	15
1785	Java	25-35	Male	Up to senior high school	Permanent staff	No	Yes	0	0	1	1	1	0	1	1	0	1	1	1	1	1	0	1	1	1	13
1786	Java	35-45	Female	Bachelor	Entrepreneur	No	No	1	1	1	0	1	1	0	1	1	1	0	1	1	1	0	1	0	1	13
1787	Java	>45	Female	Bachelor	Not working	No	No	1	0	1	0	0	0	0	0	0	1	0	0	1	1	1	0	1	0	7
1788	Java	18-25	Female	Up to senior high school	Entrepreneur	No	No	1	1	1	1	0	0	0	1	0	1	0	1	1	1	1	0	1	0	11
1789	Java	25-35	Male	Up to senior high school	Entrepreneur	No	No	1	0	1	0	0	0	0	1	0	1	1	0	0	1	0	1	1	0	8
1790	Java	25-35	Female	Bachelor	Entrepreneur	Yes	No	1	1	0	1	0	0	1	1	1	1	0	0	1	1	0	1	0	1	11
1791	Java	25-35	Male	Bachelor	Entrepreneur	No	No	1	1	1	1	0	0	0	0	1	1	1	0	1	1	0	1	1	0	11
1792	Java	18-25	Male	Up to senior high school	Entrepreneur	No	No	0	0	0	1	1	0	0	1	0	1	0	0	1	1	1	0	1	0	8
1793	Java	35-45	Female	Bachelor	Entrepreneur	Yes	Yes	1	0	1	1	1	0	0	1	0	0	1	0	1	1	0	0	0	1	9
1794	Java	18-25	Female	Up to senior high school	Not working	No	No	1	1	0	1	1	1	1	1	1	0	1	1	1	0	0	1	0	0	12
1795	Java	18-25	Female	Bachelor	Not working	Yes	No	1	1	1	0	1	1	0	1	1	0	0	1	1	1	0	1	0	0	11
1796	Java	18-25	Female	Bachelor	Not working	Yes	No	1	1	0	0	1	1	1	1	1	0	1	1	1	1	1	0	1	1	14
1797	Java	25-35	Female	Up to senior high school	Entrepreneur	No	No	1	1	0	1	0	1	0	0	0	0	0	0	0	1	0	0	0	0	5
1798	Java	18-25	Female	Bachelor	Not working	Yes	No	1	1	1	1	1	1	0	1	1	1	0	1	1	1	0	1	0	1	14
1799	Java	18-25	Male	Postgraduate	Permanent staff	Yes	Yes	1	1	1	1	0	0	1	1	1	1	1	1	1	1	1	1	1	1	16
1800	Java	18-25	Male	Postgraduate	Not working	Yes	No	0	1	1	1	1	1	1	1	1	1	0	1	1	1	1	1	0	1	15
1801	Java	18-25	Male	Bachelor	Entrepreneur	Yes	No	1	1	1	1	1	0	1	1	1	1	0	0	1	1	0	0	1	0	12
1802	Java	25-35	Male	Bachelor	Entrepreneur	No	No	1	1	1	0	1	1	1	1	1	1	1	1	1	1	1	1	1	1	17
1803	Java	18-25	Male	Bachelor	Entrepreneur	Yes	No	1	1	1	0	1	0	1	1	0	1	1	0	1	1	1	1	1	1	14
1804	Java	25-35	Male	Up to senior high school	Entrepreneur	No	No	1	1	1	1	1	1	1	1	1	1	1	1	1	1	1	1	1	1	18
1805	Java	25-35	Female	Bachelor	Entrepreneur	No	No	0	1	0	0	0	0	1	1	0	0	0	0	1	1	0	1	0	0	6
1806	Java	18-25	Female	Up to senior high school	Not working	No	No	1	0	0	1	0	0	0	0	0	1	1	0	1	1	0	0	1	0	7
1807	Java	18-25	Female	Bachelor	Not working	Yes	No	1	1	1	1	0	1	0	1	1	1	1	0	1	1	1	1	0	0	13
1808	Java	18-25	Female	Bachelor	Entrepreneur	Yes	Yes	1	1	1	1	1	1	1	1	1	1	1	0	1	1	1	1	0	1	16
1809	Java	25-35	Female	Bachelor	Entrepreneur	Yes	No	0	0	0	0	1	1	0	1	0	1	1	0	1	1	0	1	1	0	9
1810	Java	18-25	Female	Bachelor	Not working	Yes	No	1	1	1	1	0	0	0	1	0	1	1	1	1	1	0	0	0	1	11
1811	Java	18-25	Male	Bachelor	Not working	Yes	No	1	1	1	1	1	1	0	0	0	0	1	1	0	1	1	0	1	1	12
1812	Java	18-25	Female	Bachelor	Not working	Yes	No	1	1	1	1	0	1	0	1	0	0	0	0	0	1	1	0	1	1	10
1813	Java	18-25	Female	Up to senior high school	Not working	No	No	1	1	1	1	0	1	0	1	0	0	0	0	1	1	1	0	1	1	11
1814	Java	18-25	Male	Bachelor	Not working	No	No	1	1	1	1	1	1	0	1	0	0	0	1	0	1	0	1	1	1	12
1815	Java	18-25	Female	Up to senior high school	Not working	No	No	1	1	0	0	0	1	1	1	1	0	0	0	1	1	0	0	0	0	8
1816	Java	35-45	Male	Bachelor	Permanent staff	No	No	1	1	1	1	1	1	1	1	1	1	0	0	1	1	0	1	0	1	14
1817	Java	25-35	Male	Bachelor	Permanent staff	No	No	0	0	1	1	1	0	0	0	0	0	1	0	0	1	0	0	0	0	5
1818	Java	18-25	Female	Bachelor	Not working	Yes	No	1	0	1	1	1	1	0	1	1	0	1	0	1	1	1	1	1	1	14
1819	Java	18-25	Female	Bachelor	Not working	Yes	No	1	1	1	1	0	1	1	1	0	1	0	0	1	1	0	1	1	1	13
1820	Java	18-25	Female	Bachelor	Entrepreneur	Yes	Yes	0	1	1	1	1	1	1	1	1	1	0	0	1	1	0	1	1	1	14
1821	Java	25-35	Female	Bachelor	Permanent staff	Yes	No	1	1	1	0	1	0	0	0	1	1	0	1	1	1	0	1	0	1	11
1822	Java	18-25	Male	Bachelor	Entrepreneur	Yes	Yes	0	0	0	1	1	1	0	1	0	1	1	0	1	1	0	1	1	1	11
1823	Java	18-25	Female	Bachelor	Entrepreneur	Yes	No	1	1	0	1	0	0	0	1	1	1	1	0	1	1	0	1	0	1	11
1824	Java	18-25	Female	Bachelor	Entrepreneur	Yes	Yes	0	1	1	1	0	0	0	1	1	1	0	1	1	1	0	1	1	1	12
1825	Java	18-25	Female	Bachelor	Entrepreneur	Yes	No	0	1	1	1	1	1	1	1	0	1	1	0	1	1	0	0	1	1	13
1826	Java	35-45	Female	Postgraduate	Permanent staff	Yes	No	0	1	0	1	1	1	1	1	0	1	1	0	1	1	1	1	1	0	13
1827	Java	25-35	Male	Bachelor	Entrepreneur	Yes	Yes	1	1	1	1	1	0	0	1	1	1	1	1	1	1	1	1	1	1	16
1828	Java	25-35	Female	Bachelor	Entrepreneur	No	No	1	1	0	1	1	0	1	0	0	1	0	0	1	1	0	1	0	1	10
1829	Java	18-25	Male	Bachelor	Not working	Yes	Yes	1	0	0	0	1	0	1	0	0	0	1	0	1	1	1	0	1	0	8
1830	Java	18-25	Female	Bachelor	Permanent staff	Yes	No	1	1	1	1	1	1	1	1	1	1	1	1	1	1	1	1	1	1	18
1831	Java	35-45	Female	Bachelor	Entrepreneur	Yes	Yes	1	1	1	0	1	1	1	1	1	1	1	0	1	1	1	1	0	1	15
1832	Java	>45	Female	Postgraduate	Entrepreneur	Yes	No	1	0	1	1	1	1	1	1	0	1	0	0	1	1	1	1	1	1	14
1833	Java	25-35	Female	Bachelor	Not working	No	No	0	0	0	0	1	0	0	1	0	1	0	0	1	1	0	0	1	0	6
1834	Java	18-25	Female	Bachelor	Not working	Yes	No	1	1	1	1	0	1	1	1	0	0	0	1	0	1	0	0	1	1	11
1835	Java	18-25	Male	Up to senior high school	Entrepreneur	No	No	0	1	0	1	0	0	0	1	0	1	0	1	0	0	1	1	0	1	8
1836	Java	>45	Male	Postgraduate	Permanent staff	Yes	Yes	1	1	1	0	1	0	1	1	0	1	0	0	1	1	1	0	1	1	12
1837	Java	18-25	Female	Up to senior high school	Not working	No	No	1	1	1	1	1	0	1	1	1	1	0	0	0	1	1	1	1	1	14
1838	Java	25-35	Male	Postgraduate	Entrepreneur	No	No	0	1	1	1	0	0	0	0	0	1	1	0	1	1	0	0	1	1	9
1839	Java	18-25	Male	Bachelor	Not working	Yes	Yes	1	1	0	0	0	0	1	0	1	1	0	0	1	1	1	1	1	1	11
1840	Java	18-25	Male	Up to senior high school	Not working	Yes	No	1	1	0	1	0	1	1	1	1	1	0	0	1	1	1	1	0	1	13
1841	Java	18-25	Female	Up to senior high school	Not working	Yes	Yes	0	1	1	1	0	0	0	1	0	1	1	0	0	1	0	1	1	0	9
1842	Java	18-25	Female	Up to senior high school	Not working	Yes	Yes	1	1	0	0	0	1	1	0	1	0	1	0	1	1	0	1	0	0	9
1843	Java	18-25	Female	Bachelor	Not working	No	Yes	1	1	1	1	1	1	0	0	1	1	0	0	1	1	0	1	0	1	12
1844	Java	18-25	Female	Up to senior high school	Not working	No	Yes	1	1	0	1	1	0	0	1	1	1	1	0	1	1	0	1	1	0	12
1845	Java	18-25	Male	Bachelor	Not working	Yes	No	1	1	0	0	0	0	1	0	0	1	0	0	1	1	0	0	1	0	7
1846	Java	18-25	Female	Up to senior high school	Not working	No	No	1	1	0	1	1	0	0	0	0	1	0	0	0	1	0	1	1	0	8
1847	Java	18-25	Female	Bachelor	Not working	Yes	Yes	1	0	1	1	0	0	1	0	0	1	1	0	1	1	0	1	1	1	11
1848	Java	18-25	Male	Bachelor	Permanent staff	Yes	Yes	1	0	0	1	0	0	0	0	0	0	0	0	0	1	0	0	0	0	3
1849	Java	18-25	Female	Bachelor	Not working	Yes	No	0	1	1	1	0	0	1	0	0	0	1	0	0	1	0	1	1	0	8
1850	Java	18-25	Male	Up to senior high school	Not working	No	No	1	1	1	1	1	0	0	1	0	1	0	0	1	1	0	1	1	0	11
1851	Java	18-25	Female	Bachelor	Entrepreneur	No	Yes	1	0	1	1	0	1	0	0	0	1	1	0	0	1	0	0	1	0	8
1852	Java	18-25	Female	Bachelor	Not working	Yes	No	0	0	0	0	1	1	0	0	0	1	1	0	1	1	0	0	1	1	8
1853	Java	35-45	Female	Postgraduate	Permanent staff	Yes	Yes	1	1	1	1	1	1	1	1	1	1	1	0	1	1	1	1	0	1	16
1854	Java	18-25	Male	Bachelor	Entrepreneur	No	No	1	1	1	1	0	0	1	1	1	1	1	0	1	1	0	1	0	0	12
1855	Java	18-25	Male	Up to senior high school	Entrepreneur	No	No	0	0	1	1	0	1	0	0	0	0	1	0	1	1	0	0	1	0	7
1856	Java	25-35	Male	Up to senior high school	Entrepreneur	Yes	Yes	1	0	0	0	0	0	0	1	0	1	0	0	0	1	0	0	1	0	5
1857	Java	>45	Female	Bachelor	Entrepreneur	Yes	No	1	1	1	1	1	1	1	0	1	1	0	0	1	1	0	1	1	0	13
1858	Java	35-45	Male	Up to senior high school	Entrepreneur	No	No	1	1	1	1	1	1	0	0	1	0	1	0	0	1	0	1	1	0	11
1859	Java	>45	Female	Postgraduate	Not working	Yes	No	1	1	1	1	1	1	1	1	1	1	0	0	1	1	0	1	0	0	13
1860	Java	>45	Male	Postgraduate	Permanent staff	No	No	0	0	0	1	1	0	0	0	0	1	0	0	1	1	1	0	1	0	7
1861	Java	25-35	Female	Postgraduate	Permanent staff	No	No	1	1	0	1	0	0	0	0	0	0	1	0	0	0	0	0	1	0	5
1862	Java	35-45	Female	Bachelor	Permanent staff	No	No	1	1	1	1	0	0	1	1	1	1	0	0	1	1	0	1	0	1	12
1863	Java	35-45	Male	Bachelor	Entrepreneur	No	No	0	0	0	1	0	0	0	0	0	0	1	0	0	1	0	1	1	0	5
1864	Java	18-25	Female	Up to senior high school	Entrepreneur	Yes	Yes	1	1	0	1	1	0	0	1	1	1	1	0	1	1	0	0	0	0	10
1865	Java	18-25	Male	Bachelor	Entrepreneur	Yes	No	0	0	0	0	0	0	0	0	0	1	0	0	1	1	0	0	1	0	4
1866	Java	25-35	Female	Bachelor	Entrepreneur	Yes	Yes	1	1	1	1	1	0	1	1	1	1	1	0	1	1	1	1	0	1	15
1867	Java	25-35	Female	Bachelor	Entrepreneur	No	No	1	1	1	1	0	0	1	0	0	1	0	0	1	1	1	1	1	1	12
1868	Java	18-25	Female	Up to senior high school	Not working	No	No	0	1	0	1	1	0	1	0	0	1	1	0	1	1	1	1	1	0	11
1869	Java	18-25	Female	Up to senior high school	Not working	Yes	No	1	1	1	1	1	0	1	0	0	0	0	0	1	1	0	1	1	1	11
1870	Java	18-25	Female	Bachelor	Not working	Yes	No	1	1	0	1	0	0	1	1	1	1	1	1	1	1	1	1	1	0	14
1871	Java	18-25	Female	Up to senior high school	Entrepreneur	Yes	Yes	1	1	1	0	1	1	0	1	1	0	0	0	1	1	0	1	0	0	10
1872	Java	18-25	Female	Up to senior high school	Entrepreneur	Yes	No	1	0	0	1	1	0	0	0	0	0	0	0	1	1	0	0	1	1	7
1873	Java	25-35	Female	Bachelor	Entrepreneur	Yes	No	0	1	1	1	1	1	1	1	1	0	1	0	1	1	1	1	1	1	15
1874	Java	25-35	Female	Bachelor	Entrepreneur	No	No	0	1	1	1	1	1	1	1	1	1	1	0	1	1	0	1	1	0	14
1875	Java	18-25	Female	Up to senior high school	Not working	Yes	No	1	1	1	0	1	0	0	0	1	1	0	0	1	1	0	1	1	1	11
1876	Java	18-25	Female	Bachelor	Entrepreneur	Yes	Yes	0	1	1	0	1	1	1	1	1	1	1	1	1	1	1	1	0	0	14
1877	Java	18-25	Male	Up to senior high school	Not working	No	No	1	1	1	1	1	0	0	1	0	1	1	0	1	1	0	0	1	0	11
1878	Java	18-25	Male	Bachelor	Not working	No	No	1	0	1	1	0	1	0	1	0	1	0	1	0	1	1	0	1	0	10
1879	Java	18-25	Female	Bachelor	Not working	No	No	1	1	0	1	1	1	0	1	0	0	1	1	0	1	0	1	1	1	12
1880	Java	18-25	Male	Bachelor	Not working	No	No	1	1	0	0	0	1	0	0	1	1	0	1	0	1	0	1	1	1	10
1881	Java	18-25	Female	Bachelor	Not working	Yes	No	0	0	0	1	0	1	0	1	0	0	1	0	1	1	1	0	0	0	7
1882	Java	18-25	Female	Bachelor	Entrepreneur	Yes	No	1	1	1	1	1	1	1	1	1	1	1	1	1	1	1	1	1	1	18
1883	Java	18-25	Female	Up to senior high school	Not working	No	Yes	1	1	1	1	1	0	1	0	1	0	0	0	0	1	1	0	0	0	9
1884	Java	18-25	Female	Up to senior high school	Not working	No	No	0	0	1	1	0	0	1	1	0	1	1	0	1	0	0	0	1	1	9
1885	Java	18-25	Female	Bachelor	Not working	No	No	1	1	0	1	1	0	1	0	1	1	1	0	0	1	0	1	0	0	10
1886	Java	25-35	Female	Postgraduate	Entrepreneur	Yes	No	1	1	1	1	1	1	1	1	0	1	1	1	1	1	1	1	1	1	17
1887	Java	25-35	Female	Bachelor	Entrepreneur	Yes	No	0	1	0	1	1	1	1	1	1	1	0	0	1	1	0	1	1	0	12
1888	Java	25-35	Female	Bachelor	Permanent staff	No	No	1	1	1	1	1	1	1	0	0	1	0	0	0	1	0	1	1	1	12
1889	Java	25-35	Female	Bachelor	Entrepreneur	Yes	No	0	0	1	1	1	0	1	1	0	1	0	1	1	1	1	0	1	1	12
1890	Java	25-35	Female	Bachelor	Entrepreneur	No	No	0	1	1	1	1	0	1	1	1	1	0	0	1	1	1	1	1	1	14
1891	Java	25-35	Female	Bachelor	Entrepreneur	Yes	Yes	1	1	1	1	1	0	0	1	1	1	1	0	1	1	0	1	0	1	13
1892	Java	35-45	Male	Up to senior high school	Entrepreneur	No	No	1	1	0	1	0	0	1	1	1	1	0	0	0	1	0	1	1	0	10
1893	Java	18-25	Male	Bachelor	Entrepreneur	Yes	Yes	1	1	1	1	1	0	0	1	1	1	1	0	1	1	0	1	1	0	13
1894	Java	18-25	Female	Bachelor	Entrepreneur	Yes	No	0	0	0	0	0	1	0	0	0	1	0	0	1	1	0	1	1	1	7
1895	Java	35-45	Female	Bachelor	Permanent staff	Yes	Yes	1	1	1	0	1	1	1	1	1	1	0	0	1	1	1	1	0	1	14
1896	Java	18-25	Male	Up to senior high school	Not working	Yes	No	0	1	1	1	0	1	0	1	1	0	0	1	1	1	1	1	1	0	12
1897	Java	18-25	Female	Bachelor	Not working	Yes	Yes	0	0	1	1	0	0	1	0	0	1	0	0	1	1	0	0	1	0	7
1898	Java	18-25	Female	Bachelor	Not working	Yes	Yes	1	1	1	1	1	1	1	1	1	1	0	0	1	1	1	1	0	1	15
1899	Java	18-25	Female	Bachelor	Entrepreneur	Yes	Yes	1	1	0	1	1	1	0	0	0	1	0	0	0	1	0	1	0	1	9
1900	Java	25-35	Male	Bachelor	Entrepreneur	No	No	1	0	1	1	0	0	0	0	0	0	1	0	1	1	0	1	1	1	9
1901	Java	25-35	Female	Bachelor	Entrepreneur	No	No	0	1	1	1	1	0	0	0	1	1	0	0	0	1	0	1	1	1	10
1902	Java	25-35	Male	Bachelor	Entrepreneur	No	No	0	1	0	1	0	1	0	1	0	0	1	0	0	1	0	0	0	0	6
1903	Java	18-25	Female	Bachelor	Not working	Yes	No	1	1	0	1	0	0	0	0	0	1	1	0	1	1	0	1	0	0	8
1904	Java	>45	Male	Up to senior high school	Entrepreneur	No	No	0	0	0	0	0	0	0	0	0	0	0	0	0	1	0	0	0	0	1
1905	Java	18-25	Male	Bachelor	Not working	Yes	Yes	1	1	1	1	1	0	1	1	0	1	0	1	1	1	0	1	1	1	14
1906	Java	18-25	Female	Bachelor	Entrepreneur	Yes	No	0	1	1	1	1	0	0	1	0	1	1	0	1	1	0	1	1	0	11
1907	Java	18-25	Female	Bachelor	Not working	Yes	No	0	1	0	1	1	0	0	1	1	1	1	0	1	1	0	0	1	0	10
1908	Java	18-25	Female	Bachelor	Not working	Yes	No	1	1	1	1	0	0	0	1	0	1	0	0	1	1	0	0	1	0	9
1909	Java	18-25	Female	Bachelor	Not working	Yes	Yes	0	1	1	1	1	0	1	1	0	1	0	0	1	1	1	1	1	1	13
1910	Java	35-45	Female	Postgraduate	Not working	No	No	1	1	0	1	1	0	1	0	1	1	1	1	1	1	1	1	1	0	14
1911	Java	25-35	Female	Bachelor	Permanent staff	Yes	Yes	1	1	0	1	1	0	1	1	1	1	1	0	1	1	1	1	0	0	13
1912	Java	25-35	Female	Bachelor	Entrepreneur	Yes	Yes	0	0	1	1	1	0	1	0	0	0	1	0	1	1	0	0	0	0	7
1913	Java	18-25	Male	Bachelor	Not working	Yes	No	1	1	0	1	1	0	0	1	1	1	1	0	1	1	0	1	1	1	13
1914	Java	18-25	Female	Up to senior high school	Entrepreneur	Yes	No	0	0	0	0	0	0	0	0	0	1	0	0	0	1	0	0	0	0	2
1915	Java	18-25	Female	Up to senior high school	Entrepreneur	Yes	Yes	0	0	1	1	0	0	0	0	0	1	0	0	1	1	0	0	0	0	5
1916	Java	18-25	Male	Bachelor	Entrepreneur	No	No	1	1	0	1	0	0	0	0	1	1	0	0	0	1	0	1	1	0	8
1917	Java	25-35	Male	Up to senior high school	Entrepreneur	No	No	0	1	1	0	1	1	1	1	1	0	0	0	1	1	0	0	1	1	11
1918	Java	25-35	Female	Up to senior high school	Not working	No	No	1	1	0	0	0	0	0	1	1	0	1	0	0	1	0	1	1	0	8
1919	Java	25-35	Male	Up to senior high school	Entrepreneur	No	No	1	0	0	1	0	0	0	0	0	0	1	0	0	0	0	0	0	0	3
1920	Java	18-25	Male	Bachelor	Not working	No	No	1	1	0	1	0	0	0	1	0	1	1	0	1	1	0	0	0	0	8
1921	Java	25-35	Male	Postgraduate	Entrepreneur	No	No	0	0	1	1	0	1	1	1	0	1	1	1	1	1	0	1	1	1	13
1922	Java	18-25	Male	Bachelor	Not working	No	No	1	1	1	1	1	0	0	1	1	1	1	0	0	1	1	1	1	1	14
1923	Java	25-35	Male	Bachelor	Entrepreneur	No	No	0	0	0	0	0	0	0	0	1	0	1	0	0	1	0	1	0	0	4
1924	Java	25-35	Male	Bachelor	Not working	No	No	1	1	1	1	0	1	1	0	1	1	1	1	1	1	1	1	1	1	16
1925	Java	18-25	Female	Bachelor	Entrepreneur	Yes	Yes	1	1	1	1	1	0	1	0	0	1	1	0	1	1	0	1	1	1	13
1926	Java	25-35	Male	Up to senior high school	Entrepreneur	No	No	1	0	1	1	1	1	0	1	0	1	1	0	0	1	0	1	1	0	11
1927	Java	25-35	Male	Up to senior high school	Entrepreneur	No	Yes	1	0	0	1	1	0	0	1	1	1	1	0	0	1	0	1	0	0	9
1928	Java	35-45	Male	Bachelor	Entrepreneur	No	No	1	1	1	1	1	0	0	0	1	1	1	0	1	1	0	1	0	1	12
1929	Java	25-35	Male	Up to senior high school	Entrepreneur	No	No	0	0	0	0	0	0	0	0	0	0	1	0	0	0	0	0	0	0	1
1930	Java	25-35	Female	Up to senior high school	Not working	No	No	0	0	0	0	1	0	0	0	0	0	1	0	0	1	0	0	0	0	3
1931	Java	18-25	Female	Bachelor	Entrepreneur	No	No	0	0	1	1	0	0	0	0	0	1	1	0	0	1	0	1	1	0	7
1932	Java	18-25	Male	Up to senior high school	Not working	No	No	1	0	1	1	0	0	0	1	0	0	0	0	0	1	0	1	1	0	7
1933	Java	18-25	Female	Bachelor	Not working	No	Yes	0	0	1	1	1	0	1	1	0	1	0	1	1	1	0	1	1	1	12
1934	Java	35-45	Male	Up to senior high school	Entrepreneur	No	No	1	1	1	0	0	0	0	0	0	0	1	0	1	1	1	1	0	1	9
1935	Java	18-25	Male	Bachelor	Not working	No	No	0	1	0	1	0	0	1	1	1	0	0	1	0	1	0	1	0	0	8
1936	Java	25-35	Male	Bachelor	Entrepreneur	Yes	No	1	1	1	1	0	1	1	1	0	0	1	0	1	1	1	1	1	0	13
1937	Java	18-25	Male	Bachelor	Entrepreneur	No	No	1	1	0	0	1	0	1	1	1	1	1	0	1	1	0	1	0	0	11
1938	Java	18-25	Male	Bachelor	Entrepreneur	No	No	1	1	0	1	1	0	0	1	1	1	0	0	1	1	0	1	0	0	10
1939	Java	18-25	Female	Bachelor	Not working	No	No	0	0	0	1	0	0	0	0	0	1	1	0	0	1	0	0	1	0	5
1940	Java	18-25	Female	Bachelor	Not working	No	Yes	1	1	1	1	1	1	1	0	1	1	0	0	1	1	1	1	0	0	13
1941	Java	25-35	Male	Bachelor	Not working	No	No	0	1	0	0	1	1	1	1	1	1	1	1	1	1	0	1	0	0	12
1942	Java	18-25	Male	Bachelor	Entrepreneur	No	No	0	1	1	1	0	1	0	1	0	0	1	0	0	1	0	1	0	0	8
1943	Java	18-25	Female	Bachelor	Entrepreneur	Yes	Yes	1	0	1	1	1	0	1	1	0	1	0	1	1	1	0	1	1	1	13
1944	Java	25-35	Female	Bachelor	Not working	No	No	0	0	1	1	0	0	0	0	0	0	0	0	0	1	0	0	1	0	4
1945	Java	18-25	Female	Bachelor	Not working	Yes	No	1	1	0	1	0	0	0	1	0	0	1	0	1	1	0	0	1	0	8
1946	Java	18-25	Male	Bachelor	Not working	No	Yes	0	1	1	1	1	0	1	1	0	1	0	1	1	1	1	1	1	1	14
1947	Java	25-35	Female	Postgraduate	Not working	No	No	1	1	1	1	1	0	1	1	0	1	1	0	1	1	0	1	1	1	14
1948	Java	25-35	Female	Bachelor	Not working	No	No	0	1	0	1	0	1	1	1	0	1	0	0	0	1	0	0	1	1	9
1949	Java	25-35	Female	Up to senior high school	Entrepreneur	No	No	0	0	0	0	0	0	1	0	0	1	0	0	1	1	0	0	1	0	5
1950	Java	18-25	Male	Up to senior high school	Not working	No	No	0	0	1	1	1	0	0	1	0	1	1	0	1	1	0	1	0	1	10
1951	Java	25-35	Female	Up to senior high school	Entrepreneur	No	Yes	1	0	0	1	0	0	0	1	0	0	1	0	1	1	0	1	0	0	7
1952	Java	25-35	Female	Up to senior high school	Entrepreneur	No	No	0	1	0	0	0	0	0	0	0	0	0	0	0	1	0	1	0	0	3
1953	Java	35-45	Male	Up to senior high school	Entrepreneur	No	No	0	1	0	0	0	0	0	0	1	1	0	0	1	1	1	1	1	1	9
1954	Java	25-35	Male	Up to senior high school	Entrepreneur	No	No	0	0	0	1	0	0	0	0	0	1	1	0	0	1	0	0	1	0	5
1955	Java	25-35	Female	Bachelor	Entrepreneur	No	Yes	1	1	0	0	0	0	0	1	0	1	0	0	1	1	1	0	0	0	7
1956	Java	>45	Male	Up to senior high school	Permanent staff	No	No	0	0	0	0	0	0	0	0	0	0	1	0	1	1	0	0	1	0	4
1957	Java	18-25	Male	Up to senior high school	Not working	No	No	1	1	1	1	1	0	0	1	0	1	1	0	0	1	0	1	0	0	10
1958	Java	18-25	Male	Up to senior high school	Not working	No	No	1	1	1	1	1	0	0	0	0	1	0	0	1	1	0	0	1	0	9
1959	Java	18-25	Male	Up to senior high school	Not working	No	No	0	0	0	1	0	0	0	0	0	0	0	0	0	0	0	0	0	0	1
1960	Java	18-25	Female	Up to senior high school	Not working	No	No	1	1	1	1	1	0	0	0	0	0	0	0	0	1	0	1	0	1	8
1961	Java	18-25	Male	Up to senior high school	Not working	No	Yes	1	1	1	0	0	0	0	1	0	1	1	0	0	1	1	1	0	0	9
1962	Java	18-25	Male	Up to senior high school	Not working	No	Yes	1	0	1	0	0	0	0	1	0	1	0	0	0	1	0	1	1	0	7
1963	Java	25-35	Female	Up to senior high school	Not working	No	No	0	0	0	1	0	0	1	1	0	1	0	0	0	1	0	0	0	0	5
1964	Java	18-25	Male	Up to senior high school	Not working	No	No	1	1	1	0	1	0	0	0	1	0	1	0	0	1	0	1	0	0	8
1965	Java	18-25	Male	Up to senior high school	Not working	No	No	0	0	0	0	0	0	0	0	0	1	1	0	1	1	0	0	0	1	5
1966	Java	18-25	Male	Up to senior high school	Not working	No	No	0	0	0	0	0	0	0	0	0	0	1	0	0	1	0	1	1	1	5
1967	Java	18-25	Male	Up to senior high school	Not working	No	Yes	1	1	1	0	0	0	0	1	0	0	0	0	0	1	0	1	0	0	6
1968	Java	18-25	Male	Bachelor	Not working	No	No	1	1	1	1	1	1	0	0	0	1	0	0	1	1	0	1	1	1	12
1969	Java	18-25	Male	Up to senior high school	Not working	No	No	1	0	0	1	0	0	0	0	0	0	1	0	1	1	0	1	0	0	6
1970	Java	25-35	Female	Up to senior high school	Not working	No	No	1	0	0	1	0	0	0	0	0	1	0	0	1	1	0	0	0	0	5
1971	Java	18-25	Female	Up to senior high school	Not working	Yes	No	1	1	1	1	1	1	1	1	1	1	0	1	1	1	0	1	1	0	15
1972	Java	>45	Female	Postgraduate	Permanent staff	Yes	Yes	1	0	1	1	1	0	1	1	0	1	1	0	1	1	1	0	1	1	13
1973	Java	25-35	Female	Postgraduate	Permanent staff	Yes	No	1	1	1	0	1	0	1	1	0	1	1	0	1	1	0	1	0	0	11
1974	Java	35-45	Female	Postgraduate	Permanent staff	Yes	Yes	1	1	1	1	1	0	1	0	0	1	1	0	1	1	0	1	1	0	12
1975	Java	18-25	Male	Bachelor	Not working	No	No	0	1	1	1	1	0	1	1	0	1	0	0	0	1	0	1	1	0	10
1976	Java	18-25	Male	Bachelor	Not working	Yes	Yes	0	1	1	1	1	0	1	1	0	1	0	0	1	1	0	1	1	1	12
1977	Java	18-25	Female	Bachelor	Entrepreneur	Yes	Yes	1	1	1	1	1	0	1	1	1	1	1	0	1	1	0	1	0	0	13
1978	Java	25-35	Female	Bachelor	Not working	No	No	1	1	0	1	1	0	0	1	1	1	0	0	1	1	0	1	1	1	12
1979	Java	25-35	Male	Bachelor	Not working	Yes	No	1	1	1	1	1	0	1	1	1	1	1	1	1	1	1	1	1	1	17
1980	Java	25-35	Female	Postgraduate	Not working	No	No	1	1	0	0	0	0	0	0	1	0	1	0	0	1	0	1	1	0	7
1981	Java	>45	Female	Bachelor	Entrepreneur	Yes	Yes	1	1	0	1	0	0	0	0	0	1	1	0	0	1	1	0	1	0	8
1982	Java	25-35	Male	Bachelor	Permanent staff	No	No	0	0	1	1	0	0	0	1	0	0	0	0	0	1	0	0	1	0	5
1983	Java	18-25	Female	Bachelor	Not working	Yes	No	1	1	1	1	1	0	1	1	1	0	1	0	1	1	0	1	0	0	12
1984	Java	25-35	Female	Bachelor	Entrepreneur	Yes	Yes	1	1	1	1	1	1	1	1	1	1	1	0	1	1	1	1	1	1	17
1985	Java	18-25	Female	Bachelor	Not working	Yes	No	1	1	0	0	1	0	1	1	0	1	1	0	1	1	1	0	1	0	11
1986	Java	18-25	Female	Bachelor	Not working	Yes	Yes	1	1	1	1	1	0	1	1	1	1	0	0	1	1	1	1	1	0	14
1987	Java	18-25	Female	Bachelor	Not working	Yes	No	1	0	0	1	1	1	0	1	0	0	1	0	0	1	1	1	1	0	10
1988	Java	25-35	Male	Bachelor	Entrepreneur	No	No	0	0	0	0	0	0	0	1	0	0	0	0	0	1	0	1	0	0	3
1989	Java	18-25	Female	Bachelor	Not working	Yes	Yes	1	1	1	1	0	1	1	1	1	1	1	1	1	1	1	1	1	1	17
1990	Java	18-25	Female	Bachelor	Not working	Yes	No	1	1	1	1	1	0	1	1	1	1	0	0	1	1	0	0	1	0	12
1991	Java	18-25	Female	Bachelor	Not working	Yes	No	1	1	1	1	1	0	1	1	1	1	1	1	1	1	0	0	1	1	15
1992	Java	18-25	Female	Bachelor	Entrepreneur	Yes	Yes	0	0	1	1	0	0	1	1	0	1	1	0	1	1	0	0	1	1	10
1993	Java	25-35	Female	Bachelor	Entrepreneur	Yes	Yes	1	1	1	0	0	0	0	0	1	1	1	1	1	1	0	1	0	1	11
1994	Java	18-25	Female	Bachelor	Not working	Yes	No	1	1	1	1	0	1	1	1	0	1	1	1	0	0	0	1	0	1	12
1995	Java	18-25	Female	Bachelor	Not working	No	No	1	1	1	1	0	1	0	1	0	1	1	1	1	1	0	1	1	1	14
1996	Java	18-25	Female	Bachelor	Not working	Yes	No	1	1	1	1	0	1	1	0	1	0	0	1	0	1	0	1	1	1	12
1997	Java	18-25	Female	Bachelor	Not working	Yes	No	1	1	1	1	1	1	0	0	0	1	1	1	1	1	1	1	1	1	15
1998	Java	18-25	Female	Bachelor	Not working	Yes	No	1	1	1	1	0	1	0	1	1	1	1	1	0	1	1	0	1	1	14
1999	Java	18-25	Female	Up to senior high school	Not working	Yes	Yes	1	1	1	1	1	0	1	0	1	0	0	0	1	1	0	1	1	1	12
[truncated: 3,369 more rows]

## Sheet: Sheet1
No	Island	Age_category	Gender	Education	Occupation	Background in health sciences	Workshop HIV	Item 1	Item 2	Item 3	Item 4	Item 5	Item 6	Item 7	Item 8	Item 9	Item 10	Item 11	Item 12	Item 13	Item 14	Item 15	Item 16	Item 17	Item 18	HIV-KQ18 score
1	Sumatera	18-25	Male	Up to senior high school	Entrepreneur	No	No	Wrong	Wrong	Correct	Correct	Wrong	Wrong	Wrong	Wrong	Correct	Wrong	Correct	Wrong	Wrong	Correct	Wrong	Wrong	Correct	Wrong	6
2	Sumatera	18-25	Female	Bachelor	Not working	Yes	No	Correct	Correct	Correct	Correct	Correct	Wrong	Correct	Wrong	Correct	Correct	Correct	Wrong	Correct	Correct	Wrong	Correct	Wrong	Wrong	12
3	Sumatera	18-25	Female	Up to senior high school	Not working	No	Yes	Correct	Correct	Wrong	Wrong	Wrong	Wrong	Wrong	Wrong	Correct	Correct	Wrong	Wrong	Wrong	Correct	Wrong	Correct	Wrong	Wrong	6
4	Sumatera	18-25	Female	Up to senior high school	Not working	No	Yes	Wrong	Wrong	Correct	Correct	Wrong	Wrong	Wrong	Wrong	Wrong	Wrong	Correct	Wrong	Correct	Correct	Wrong	Wrong	Correct	Wrong	6
5	Sumatera	18-25	Female	Up to senior high school	Not working	Yes	Yes	Wrong	Wrong	Correct	Wrong	Wrong	Wrong	Wrong	Correct	Wrong	Wrong	Wrong	Correct	Wrong	Wrong	Correct	Correct	Wrong	Correct	6
6	Sumatera	18-25	Female	Up to senior high school	Not working	No	No	Wrong	Wrong	Wrong	Correct	Wrong	Wrong	Wrong	Wrong	Wrong	Wrong	Wrong	Wrong	Wrong	Wrong	Wrong	Wrong	Correct	Wrong	2
7	Sumatera	18-25	Male	Up to senior high school	Not working	No	Yes	Wrong	Correct	Wrong	Correct	Wrong	Wrong	Correct	Correct	Wrong	Correct	Correct	Wrong	Wrong	Wrong	Wrong	Correct	Correct	Wrong	8
8	Sumatera	18-25	Female	Bachelor	Not working	No	No	Correct	Correct	Wrong	Correct	Wrong	Wrong	Wrong	Wrong	Wrong	Correct	Wrong	Wrong	Wrong	Correct	Wrong	Correct	Correct	Correct	8
9	Sumatera	18-25	Female	Bachelor	Not working	Yes	Yes	Correct	Wrong	Correct	Correct	Correct	Wrong	Wrong	Correct	Wrong	Correct	Wrong	Wrong	Wrong	Correct	Wrong	Correct	Correct	Wrong	9
10	Sumatera	18-25	Female	Bachelor	Not working	Yes	No	Correct	Correct	Correct	Correct	Correct	Wrong	Wrong	Wrong	Correct	Correct	Correct	Wrong	Correct	Correct	Wrong	Wrong	Wrong	Wrong	10
11	Sumatera	18-25	Female	Up to senior high school	Not working	Yes	No	Correct	Wrong	Wrong	Correct	Correct	Wrong	Wrong	Wrong	Wrong	Wrong	Wrong	Wrong	Wrong	Correct	Wrong	Wrong	Wrong	Wrong	4
12	Sumatera	18-25	Female	Bachelor	Not working	No	No	Wrong	Correct	Wrong	Correct	Correct	Correct	Correct	Correct	Correct	Correct	Wrong	Wrong	Correct	Correct	Wrong	Wrong	Correct	Correct	12
13	Sumatera	18-25	Female	Up to senior high school	Not working	No	No	Correct	Correct	Correct	Correct	Correct	Correct	Correct	Correct	Correct	Correct	Correct	Correct	Correct	Correct	Correct	Correct	Wrong	Correct	17
14	Sumatera	18-25	Male	Bachelor	Not working	No	No	Wrong	Wrong	Correct	Wrong	Correct	Wrong	Correct	Correct	Wrong	Wrong	Correct	Wrong	Correct	Correct	Wrong	Correct	Correct	Wrong	9
15	Sumatera	18-25	Female	Bachelor	Not working	Yes	No	Correct	Correct	Wrong	Wrong	Correct	Correct	Correct	Correct	Wrong	Correct	Correct	Wrong	Correct	Correct	Wrong	Correct	Correct	Wrong	12
16	Sumatera	18-25	Female	Bachelor	Not working	Yes	No	Correct	Correct	Wrong	Wrong	Correct	Correct	Correct	Correct	Wrong	Correct	Correct	Wrong	Correct	Correct	Correct	Correct	Correct	Wrong	13
17	Sumatera	18-25	Female	Up to senior high school	Entrepreneur	No	Yes	Wrong	Correct	Correct	Wrong	Correct	Wrong	Correct	Correct	Correct	Correct	Correct	Wrong	Correct	Correct	Wrong	Wrong	Wrong	Wrong	10
18	Sumatera	18-25	Male	Bachelor	Permanent staff	No	No	Correct	Correct	Correct	Wrong	Correct	Correct	Correct	Correct	Wrong	Correct	Correct	Correct	Correct	Correct	Wrong	Correct	Correct	Wrong	14
19	Sumatera	18-25	Female	Up to senior high school	Not working	No	No	Correct	Wrong	Wrong	Wrong	Wrong	Wrong	Wrong	Wrong	Wrong	Wrong	Wrong	Wrong	Correct	Correct	Wrong	Correct	Correct	Wrong	5
20	Sumatera	18-25	Female	Up to senior high school	Not working	No	No	Wrong	Wrong	Wrong	Correct	Wrong	Wrong	Wrong	Wrong	Wrong	Correct	Wrong	Wrong	Wrong	Correct	Wrong	Correct	Wrong	Wrong	4
21	Sumatera	18-25	Male	Up to senior high school	Not working	No	No	Correct	Wrong	Wrong	Wrong	Wrong	Wrong	Wrong	Wrong	Correct	Correct	Correct	Wrong	Wrong	Correct	Wrong	Correct	Correct	Wrong	7
22	Sumatera	18-25	Female	Up to senior high school	Not working	No	Yes	Correct	Wrong	Wrong	Correct	Wrong	Wrong	Wrong	Wrong	Wrong	Wrong	Correct	Wrong	Wrong	Correct	Wrong	Wrong	Correct	Wrong	5
23	Sumatera	18-25	Female	Up to senior high school	Not working	No	No	Correct	Correct	Wrong	Correct	Wrong	Correct	Correct	Correct	Correct	Wrong	Correct	Wrong	Correct	Correct	Correct	Wrong	Correct	Correct	13
24	Sumatera	18-25	Female	Bachelor	Not working	No	No	Wrong	Wrong	Wrong	Correct	Wrong	Wrong	Wrong	Wrong	Wrong	Wrong	Correct	Wrong	Wrong	Correct	Wrong	Wrong	Correct	Wrong	4
25	Sumatera	18-25	Female	Up to senior high school	Not working	No	Yes	Correct	Wrong	Correct	Correct	Correct	Wrong	Wrong	Wrong	Wrong	Wrong	Wrong	Wrong	Wrong	Correct	Wrong	Correct	Correct	Wrong	7
26	Sumatera	18-25	Female	Bachelor	Not working	No	No	Correct	Correct	Wrong	Correct	Wrong	Wrong	Wrong	Correct	Correct	Correct	Wrong	Wrong	Correct	Correct	Wrong	Wrong	Correct	Wrong	9
27	Sumatera	18-25	Female	Up to senior high school	Not working	No	No	Wrong	Wrong	Wrong	Correct	Wrong	Wrong	Wrong	Wrong	Correct	Correct	Correct	Wrong	Correct	Correct	Wrong	Wrong	Wrong	Wrong	6
28	Sumatera	18-25	Female	Up to senior high school	Not working	No	No	Correct	Wrong	Wrong	Wrong	Wrong	Wrong	Wrong	Wrong	Wrong	Correct	Correct	Wrong	Correct	Correct	Wrong	Wrong	Wrong	Wrong	5
29	Sumatera	18-25	Female	Up to senior high school	Not working	No	No	Wrong	Wrong	Wrong	Wrong	Wrong	Correct	Correct	Correct	Wrong	Wrong	Wrong	Wrong	Correct	Correct	Wrong	Correct	Correct	Wrong	7
30	Sumatera	18-25	Male	Up to senior high school	Entrepreneur	No	No	Correct	Correct	Correct	Correct	Correct	Wrong	Wrong	Correct	Correct	Wrong	Correct	Correct	Correct	Correct	Correct	Correct	Wrong	Correct	14
31	Sumatera	18-25	Female	Bachelor	Not working	No	No	Wrong	Wrong	Wrong	Wrong	Wrong	Wrong	Wrong	Wrong	Wrong	Wrong	Wrong	Wrong	Wrong	Wrong	Wrong	Wrong	Wrong	Wrong	0
32	Sumatera	18-25	Female	Bachelor	Not working	No	No	Correct	Wrong	Wrong	Correct	Wrong	Wrong	Correct	Correct	Wrong	Correct	Wrong	Wrong	Correct	Correct	Wrong	Wrong	Correct	Wrong	8
33	Sumatera	18-25	Female	Bachelor	Not working	No	No	Correct	Wrong	Correct	Correct	Correct	Wrong	Wrong	Correct	Wrong	Correct	Wrong	Wrong	Correct	Correct	Wrong	Wrong	Wrong	Correct	9
34	Sumatera	18-25	Female	Bachelor	Not working	No	No	Correct	Correct	Wrong	Correct	Correct	Wrong	Correct	Correct	Wrong	Correct	Correct	Correct	Wrong	Correct	Wrong	Correct	Correct	Correct	13
35	Sumatera	18-25	Female	Up to senior high school	Not working	No	No	Correct	Correct	Wrong	Wrong	Wrong	Wrong	Wrong	Wrong	Correct	Correct	Wrong	Correct	Correct	Correct	Wrong	Correct	Correct	Correct	10
36	Sumatera	18-25	Female	Up to senior high school	Not working	No	No	Correct	Correct	Correct	Wrong	Correct	Correct	Correct	Wrong	Correct	Correct	Correct	Wrong	Wrong	Correct	Wrong	Correct	Wrong	Correct	12
37	Sumatera	18-25	Female	Up to senior high school	Not working	No	Yes	Correct	Correct	Correct	Correct	Correct	Correct	Correct	Correct	Correct	Correct	Correct	Correct	Correct	Correct	Correct	Correct	Correct	Correct	18
38	Sumatera	18-25	Female	Bachelor	Not working	No	Yes	Correct	Correct	Wrong	Wrong	Wrong	Wrong	Correct	Correct	Correct	Wrong	Correct	Wrong	Wrong	Correct	Wrong	Wrong	Correct	Wrong	8
39	Sumatera	18-25	Male	Up to senior high school	Entrepreneur	No	No	Correct	Wrong	Wrong	Wrong	Correct	Wrong	Correct	Correct	Wrong	Wrong	Wrong	Wrong	Correct	Correct	Correct	Correct	Correct	Wrong	9
40	Sumatera	18-25	Female	Up to senior high school	Not working	No	No	Wrong	Wrong	Wrong	Wrong	Wrong	Wrong	Wrong	Correct	Wrong	Correct	Wrong	Wrong	Wrong	Correct	Wrong	Wrong	Wrong	Wrong	3
41	Sumatera	18-25	Female	Up to senior high school	Not working	No	No	Correct	Correct	Wrong	Correct	Wrong	Correct	Correct	Correct	Correct	Wrong	Correct	Wrong	Correct	Correct	Correct	Correct	Correct	Correct	14
42	Sumatera	18-25	Female	Up to senior high school	Not working	No	No	Correct	Correct	Correct	Correct	Wrong	Wrong	Wrong	Wrong	Correct	Correct	Correct	Wrong	Wrong	Correct	Wrong	Correct	Wrong	Correct	10
43	Sumatera	18-25	Female	Bachelor	Not working	Yes	Yes	Correct	Correct	Wrong	Wrong	Wrong	Wrong	Wrong	Correct	Wrong	Wrong	Wrong	Wrong	Wrong	Wrong	Wrong	Wrong	Wrong	Wrong	3
44	Sumatera	18-25	Female	Up to senior high school	Not working	No	Yes	Wrong	Wrong	Wrong	Correct	Wrong	Wrong	Correct	Correct	Wrong	Correct	Wrong	Wrong	Correct	Correct	Wrong	Wrong	Correct	Wrong	7
45	Sumatera	18-25	Female	Up to senior high school	Not working	No	No	Wrong	Wrong	Wrong	Correct	Wrong	Wrong	Wrong	Correct	Wrong	Correct	Wrong	Wrong	Correct	Correct	Wrong	Wrong	Wrong	Wrong	5
46	Sumatera	18-25	Female	Up to senior high school	Not working	No	Yes	Correct	Correct	Correct	Correct	Correct	Wrong	Wrong	Wrong	Correct	Correct	Wrong	Correct	Correct	Correct	Wrong	Wrong	Correct	Correct	12
47	Sumatera	18-25	Female	Bachelor	Not working	No	Yes	Wrong	Correct	Wrong	Correct	Wrong	Wrong	Wrong	Correct	Wrong	Correct	Correct	Wrong	Wrong	Correct	Wrong	Wrong	Correct	Wrong	7
48	Sumatera	18-25	Female	Bachelor	Not working	No	No	Wrong	Wrong	Correct	Correct	Correct	Correct	Wrong	Wrong	Correct	Correct	Wrong	Wrong	Wrong	Correct	Wrong	Correct	Correct	Wrong	9
49	Sumatera	18-25	Female	Bachelor	Not working	No	Yes	Wrong	Correct	Correct	Correct	Wrong	Wrong	Correct	Wrong	Wrong	Correct	Wrong	Wrong	Wrong	Correct	Wrong	Wrong	Wrong	Wrong	6
50	Sumatera	18-25	Female	Up to senior high school	Not working	No	No	Correct	Correct	Correct	Correct	Correct	Correct	Correct	Wrong	Correct	Correct	Wrong	Wrong	Correct	Correct	Correct	Correct	Correct	Correct	15
51	Sumatera	18-25	Female	Up to senior high school	Not working	No	No	Correct	Wrong	Wrong	Correct	Wrong	Wrong	Wrong	Wrong	Wrong	Correct	Correct	Wrong	Wrong	Correct	Wrong	Wrong	Correct	Wrong	6
52	Sumatera	18-25	Female	Bachelor	Not working	No	Yes	Correct	Correct	Wrong	Correct	Correct	Correct	Wrong	Wrong	Wrong	Correct	Wrong	Wrong	Correct	Correct	Wrong	Correct	Correct	Wrong	10
53	Sumatera	18-25	Male	Up to senior high school	Not working	Yes	Yes	Wrong	Correct	Correct	Wrong	Wrong	Wrong	Wrong	Correct	Correct	Correct	Correct	Wrong	Correct	Correct	Wrong	Wrong	Correct	Wrong	9
54	Sumatera	18-25	Female	Up to senior high school	Not working	Yes	Yes	Correct	Correct	Correct	Correct	Correct	Correct	Correct	Correct	Correct	Correct	Correct	Correct	Correct	Correct	Correct	Correct	Correct	Correct	18
55	Sumatera	18-25	Female	Bachelor	Not working	No	No	Correct	Correct	Wrong	Wrong	Correct	Correct	Wrong	Correct	Correct	Correct	Wrong	Correct	Correct	Correct	Wrong	Correct	Correct	Wrong	12
56	Sumatera	18-25	Female	Bachelor	Not working	Yes	Yes	Wrong	Correct	Correct	Wrong	Wrong	Wrong	Wrong	Correct	Wrong	Correct	Correct	Wrong	Wrong	Correct	Wrong	Wrong	Correct	Wrong	7
57	Sumatera	18-25	Female	Bachelor	Not working	Yes	No	Correct	Correct	Correct	Correct	Correct	Wrong	Wrong	Correct	Correct	Correct	Correct	Wrong	Correct	Correct	Wrong	Correct	Wrong	Correct	13
58	Sumatera	18-25	Female	Bachelor	Not working	No	No	Wrong	Wrong	Correct	Correct	Correct	Wrong	Wrong	Wrong	Wrong	Correct	Wrong	Wrong	Wrong	Correct	Correct	Wrong	Correct	Wrong	7
59	Sumatera	18-25	Female	Bachelor	Not working	Yes	Yes	Wrong	Wrong	Correct	Wrong	Correct	Wrong	Wrong	Correct	Wrong	Correct	Correct	Wrong	Correct	Correct	Correct	Correct	Correct	Correct	11
60	Sumatera	18-25	Female	Bachelor	Not working	Yes	Yes	Correct	Correct	Correct	Correct	Wrong	Wrong	Wrong	Correct	Wrong	Correct	Wrong	Correct	Correct	Correct	Wrong	Correct	Correct	Wrong	11
61	Sumatera	18-25	Female	Bachelor	Not working	Yes	No	Correct	Correct	Wrong	Correct	Wrong	Wrong	Wrong	Wrong	Wrong	Wrong	Wrong	Wrong	Correct	Correct	Wrong	Correct	Correct	Wrong	7
62	Sumatera	18-25	Female	Up to senior high school	Not working	Yes	No	Correct	Correct	Correct	Correct	Correct	Wrong	Correct	Wrong	Correct	Correct	Correct	Correct	Correct	Correct	Correct	Correct	Correct	Wrong	15
63	Sumatera	18-25	Male	Up to senior high school	Not working	No	No	Wrong	Wrong	Correct	Wrong	Wrong	Wrong	Wrong	Wrong	Wrong	Correct	Wrong	Wrong	Wrong	Correct	Wrong	Correct	Correct	Wrong	5
64	Sumatera	18-25	Female	Bachelor	Not working	No	Yes	Wrong	Correct	Wrong	Correct	Correct	Wrong	Correct	Wrong	Wrong	Correct	Correct	Wrong	Wrong	Correct	Wrong	Correct	Correct	Wrong	9
65	Sumatera	18-25	Male	Up to senior high school	Not working	No	No	Wrong	Wrong	Wrong	Wrong	Wrong	Wrong	Wrong	Wrong	Wrong	Wrong	Wrong	Wrong	Wrong	Wrong	Wrong	Wrong	Wrong	Wrong	0
66	Sumatera	18-25	Female	Bachelor	Not working	No	No	Correct	Correct	Wrong	Correct	Wrong	Wrong	Correct	Wrong	Wrong	Wrong	Wrong	Wrong	Wrong	Correct	Wrong	Correct	Wrong	Wrong	6
67	Sumatera	18-25	Female	Bachelor	Not working	Yes	No	Correct	Wrong	Wrong	Wrong	Wrong	Wrong	Wrong	Wrong	Wrong	Wrong	Correct	Wrong	Wrong	Correct	Wrong	Wrong	Wrong	Wrong	3
68	Sumatera	18-25	Female	Bachelor	Not working	No	No	Correct	Wrong	Wrong	Wrong	Wrong	Wrong	Wrong	Wrong	Wrong	Correct	Correct	Correct	Wrong	Correct	Wrong	Wrong	Correct	Correct	7
69	Sumatera	18-25	Female	Bachelor	Not working	No	No	Wrong	Wrong	Wrong	Correct	Wrong	Wrong	Wrong	Wrong	Wrong	Wrong	Wrong	Wrong	Wrong	Correct	Wrong	Wrong	Wrong	Wrong	2
70	Sumatera	18-25	Male	Bachelor	Not working	No	No	Correct	Correct	Wrong	Correct	Correct	Wrong	Wrong	Wrong	Correct	Correct	Correct	Wrong	Correct	Correct	Wrong	Correct	Correct	Wrong	11
71	Sumatera	18-25	Female	Bachelor	Not working	No	No	Correct	Correct	Wrong	Correct	Wrong	Wrong	Wrong	Wrong	Wrong	Wrong	Wrong	Wrong	Wrong	Correct	Wrong	Wrong	Correct	Wrong	5
72	Sumatera	18-25	Female	Up to senior high school	Not working	No	No	Wrong	Wrong	Wrong	Wrong	Wrong	Wrong	Correct	Wrong	Wrong	Correct	Wrong	Wrong	Correct	Correct	Wrong	Wrong	Wrong	Wrong	4
73	Sumatera	18-25	Female	Bachelor	Not working	No	No	Correct	Wrong	Wrong	Correct	Wrong	Wrong	Wrong	Wrong	Correct	Wrong	Wrong	Wrong	Wrong	Correct	Wrong	Correct	Correct	Correct	7
74	Sumatera	18-25	Female	Bachelor	Not working	No	No	Correct	Correct	Correct	Wrong	Wrong	Wrong	Wrong	Wrong	Correct	Correct	Correct	Wrong	Wrong	Correct	Wrong	Correct	Correct	Correct	10
75	Sumatera	18-25	Female	Bachelor	Not working	No	No	Correct	Wrong	Wrong	Wrong	Wrong	Wrong	Wrong	Wrong	Wrong	Wrong	Wrong	Wrong	Wrong	Correct	Wrong	Correct	Correct	Wrong	4
76	Sumatera	18-25	Female	Up to senior high school	Not working	No	No	Wrong	Wrong	Correct	Wrong	Wrong	Wrong	Wrong	Wrong	Wrong	Correct	Correct	Wrong	Correct	Correct	Wrong	Wrong	Correct	Wrong	6
77	Sumatera	18-25	Male	Up to senior high school	Not working	No	No	Wrong	Wrong	Wrong	Wrong	Wrong	Wrong	Wrong	Wrong	Wrong	Correct	Correct	Wrong	Wrong	Correct	Wrong	Wrong	Correct	Wrong	4
78	Sumatera	18-25	Female	Up to senior high school	Not working	No	Yes	Wrong	Wrong	Wrong	Correct	Wrong	Wrong	Wrong	Wrong	Wrong	Wrong	Correct	Wrong	Wrong	Correct	Wrong	Wrong	Correct	Wrong	4
79	Sumatera	18-25	Female	Bachelor	Not working	No	No	Correct	Correct	Wrong	Wrong	Wrong	Correct	Wrong	Wrong	Correct	Wrong	Correct	Correct	Correct	Correct	Wrong	Correct	Wrong	Correct	10
80	Sumatera	18-25	Female	Bachelor	Not working	No	No	Correct	Correct	Correct	Wrong	Correct	Wrong	Wrong	Correct	Correct	Correct	Wrong	Correct	Correct	Correct	Wrong	Correct	Correct	Correct	13
81	Sumatera	18-25	Female	Bachelor	Not working	No	No	Wrong	Wrong	Wrong	Correct	Wrong	Wrong	Wrong	Correct	Wrong	Wrong	Wrong	Wrong	Wrong	Correct	Wrong	Wrong	Correct	Wrong	4
82	Sumatera	18-25	Female	Bachelor	Not working	Yes	No	Wrong	Wrong	Wrong	Wrong	Wrong	Wrong	Wrong	Wrong	Wrong	Wrong	Wrong	Wrong	Wrong	Correct	Wrong	Wrong	Correct	Wrong	2
83	Sumatera	18-25	Female	Bachelor	Not working	No	No	Wrong	Wrong	Correct	Correct	Correct	Wrong	Wrong	Wrong	Wrong	Correct	Wrong	Wrong	Correct	Correct	Wrong	Correct	Correct	Wrong	8
84	Sumatera	18-25	Male	Up to senior high school	Entrepreneur	No	No	Correct	Correct	Wrong	Wrong	Wrong	Wrong	Wrong	Wrong	Wrong	Wrong	Correct	Wrong	Wrong	Wrong	Wrong	Wrong	Wrong	Wrong	3
85	Sumatera	18-25	Male	Bachelor	Not working	No	No	Wrong	Wrong	Correct	Correct	Wrong	Wrong	Correct	Correct	Wrong	Correct	Wrong	Wrong	Wrong	Correct	Correct	Wrong	Correct	Wrong	8
86	Sumatera	18-25	Female	Up to senior high school	Not working	No	No	Correct	Correct	Correct	Correct	Wrong	Wrong	Wrong	Correct	Wrong	Correct	Correct	Wrong	Correct	Correct	Wrong	Wrong	Wrong	Wrong	9
87	Sumatera	18-25	Female	Bachelor	Not working	No	Yes	Correct	Correct	Correct	Correct	Correct	Correct	Wrong	Wrong	Correct	Correct	Correct	Correct	Correct	Correct	Correct	Correct	Correct	Correct	16
88	Sumatera	18-25	Female	Bachelor	Not working	Yes	No	Wrong	Wrong	Wrong	Correct	Wrong	Wrong	Wrong	Wrong	Wrong	Correct	Wrong	Wrong	Wrong	Correct	Wrong	Wrong	Wrong	Wrong	3
89	Sumatera	18-25	Female	Bachelor	Not working	No	Yes	Correct	Correct	Correct	Correct	Wrong	Wrong	Correct	Wrong	Wrong	Wrong	Wrong	Wrong	Correct	Correct	Wrong	Correct	Correct	Wrong	9
90	Sumatera	18-25	Female	Up to senior high school	Not working	Yes	No	Wrong	Wrong	Wrong	Correct	Wrong	Wrong	Wrong	Wrong	Wrong	Wrong	Correct	Wrong	Wrong	Correct	Wrong	Correct	Wrong	Wrong	4
91	Sumatera	18-25	Female	Bachelor	Not working	No	No	Wrong	Correct	Correct	Correct	Wrong	Wrong	Correct	Wrong	Correct	Correct	Correct	Wrong	Wrong	Correct	Wrong	Wrong	Wrong	Wrong	8
92	Sumatera	18-25	Female	Bachelor	Not working	No	No	Correct	Correct	Correct	Correct	Correct	Wrong	Correct	Correct	Correct	Correct	Wrong	Wrong	Correct	Correct	Wrong	Correct	Wrong	Wrong	12
93	Sumatera	18-25	Female	Bachelor	Not working	No	Yes	Wrong	Correct	Wrong	Correct	Wrong	Wrong	Wrong	Wrong	Wrong	Wrong	Correct	Wrong	Wrong	Correct	Wrong	Correct	Correct	Wrong	6
94	Sumatera	18-25	Female	Bachelor	Not working	No	Yes	Wrong	Wrong	Wrong	Wrong	Wrong	Wrong	Wrong	Correct	Wrong	Correct	Wrong	Correct	Correct	Correct	Correct	Wrong	Correct	Correct	8
95	Sumatera	18-25	Female	Bachelor	Not working	No	No	Wrong	Correct	Correct	Correct	Correct	Wrong	Wrong	Wrong	Correct	Correct	Wrong	Correct	Correct	Correct	Wrong	Correct	Correct	Correct	12
96	Sumatera	18-25	Female	Bachelor	Not working	No	Yes	Correct	Wrong	Wrong	Wrong	Wrong	Wrong	Wrong	Wrong	Wrong	Correct	Correct	Wrong	Wrong	Correct	Wrong	Wrong	Wrong	Wrong	4
97	Sumatera	18-25	Female	Bachelor	Not working	No	No	Correct	Wrong	Wrong	Correct	Wrong	Wrong	Wrong	Correct	Wrong	Wrong	Correct	Wrong	Wrong	Correct	Wrong	Wrong	Correct	Wrong	6
98	Sumatera	18-25	Female	Bachelor	Not working	No	No	Wrong	Wrong	Correct	Wrong	Wrong	Wrong	Correct	Wrong	Wrong	Correct	Wrong	Wrong	Wrong	Correct	Wrong	Correct	Correct	Wrong	6
99	Sumatera	18-25	Female	Bachelor	Not working	No	Yes	Correct	Correct	Correct	Wrong	Wrong	Wrong	Wrong	Wrong	Correct	Wrong	Wrong	Wrong	Correct	Correct	Correct	Correct	Wrong	Correct	9
100	Sumatera	18-25	Female	Bachelor	Not working	No	No	Correct	Correct	Correct	Correct	Correct	Correct	Correct	Correct	Correct	Correct	Correct	Correct	Correct	Correct	Correct	Correct	Correct	Correct	18
101	Sumatera	18-25	Female	Bachelor	Not working	No	No	Correct	Correct	Wrong	Wrong	Wrong	Correct	Correct	Correct	Correct	Correct	Correct	Wrong	Correct	Correct	Wrong	Wrong	Wrong	Wrong	10
102	Sumatera	18-25	Female	Bachelor	Not working	Yes	No	Correct	Correct	Correct	Correct	Correct	Correct	Correct	Correct	Correct	Correct	Wrong	Wrong	Correct	Correct	Correct	Correct	Correct	Correct	16
103	Sumatera	18-25	Male	Up to senior high school	Entrepreneur	No	Yes	Correct	Wrong	Correct	Wrong	Correct	Wrong	Wrong	Wrong	Wrong	Wrong	Correct	Wrong	Wrong	Wrong	Correct	Wrong	Correct	Wrong	6
104	Sumatera	18-25	Male	Bachelor	Not working	No	No	Wrong	Correct	Correct	Wrong	Correct	Correct	Correct	Correct	Correct	Correct	Correct	Wrong	Correct	Correct	Correct	Correct	Correct	Correct	15
105	Sumatera	18-25	Male	Bachelor	Not working	Yes	No	Wrong	Wrong	Wrong	Correct	Wrong	Wrong	Correct	Correct	Correct	Wrong	Correct	Wrong	Correct	Correct	Wrong	Correct	Correct	Correct	10
106	Sumatera	18-25	Female	Bachelor	Not working	Yes	No	Wrong	Correct	Wrong	Correct	Correct	Wrong	Correct	Correct	Correct	Correct	Wrong	Wrong	Wrong	Correct	Wrong	Correct	Wrong	Wrong	9
107	Sumatera	18-25	Female	Bachelor	Not working	Yes	No	Correct	Correct	Correct	Wrong	Wrong	Wrong	Wrong	Wrong	Wrong	Wrong	Correct	Wrong	Wrong	Correct	Wrong	Wrong	Wrong	Wrong	5
108	Sumatera	18-25	Female	Bachelor	Not working	Yes	Yes	Wrong	Wrong	Correct	Correct	Correct	Wrong	Wrong	Wrong	Wrong	Wrong	Wrong	Wrong	Correct	Correct	Wrong	Correct	Correct	Wrong	7
109	Sumatera	18-25	Female	Bachelor	Not working	Yes	No	Wrong	Correct	Wrong	Wrong	Correct	Wrong	Wrong	Correct	Wrong	Wrong	Wrong	Wrong	Wrong	Correct	Wrong	Wrong	Wrong	Wrong	4
110	Sumatera	18-25	Male	Bachelor	Not working	No	No	Correct	Correct	Correct	Correct	Correct	Wrong	Wrong	Correct	Wrong	Correct	Wrong	Wrong	Correct	Correct	Wrong	Correct	Correct	Correct	12
111	Sumatera	18-25	Female	Bachelor	Not working	No	No	Wrong	Wrong	Wrong	Correct	Wrong	Wrong	Wrong	Wrong	Wrong	Wrong	Wrong	Wrong	Wrong	Correct	Wrong	Wrong	Correct	Wrong	3
112	Sumatera	18-25	Female	Bachelor	Not working	No	No	Wrong	Wrong	Wrong	Wrong	Wrong	Wrong	Wrong	Correct	Wrong	Wrong	Wrong	Wrong	Wrong	Correct	Wrong	Wrong	Wrong	Wrong	2
113	Sumatera	18-25	Female	Bachelor	Not working	No	Yes	Correct	Correct	Wrong	Wrong	Wrong	Wrong	Correct	Correct	Correct	Correct	Correct	Wrong	Wrong	Correct	Wrong	Correct	Wrong	Wrong	9
114	Sumatera	18-25	Male	Bachelor	Not working	No	No	Correct	Correct	Correct	Wrong	Correct	Correct	Correct	Correct	Correct	Correct	Correct	Wrong	Correct	Correct	Correct	Correct	Wrong	Wrong	14
115	Sumatera	18-25	Female	Bachelor	Not working	Yes	Yes	Correct	Correct	Correct	Correct	Correct	Wrong	Correct	Wrong	Correct	Wrong	Wrong	Wrong	Correct	Correct	Wrong	Correct	Correct	Correct	12
116	Sumatera	18-25	Male	Up to senior high school	Not working	No	No	Correct	Correct	Correct	Correct	Correct	Wrong	Correct	Correct	Correct	Correct	Wrong	Wrong	Correct	Correct	Wrong	Correct	Correct	Correct	14
117	Sumatera	18-25	Female	Up to senior high school	Not working	No	No	Wrong	Wrong	Correct	Correct	Correct	Wrong	Wrong	Correct	Wrong	Correct	Wrong	Correct	Correct	Correct	Wrong	Correct	Correct	Correct	11
118	Sumatera	18-25	Female	Bachelor	Not working	No	No	Correct	Wrong	Wrong	Wrong	Wrong	Wrong	Wrong	Wrong	Wrong	Correct	Correct	Wrong	Wrong	Correct	Wrong	Wrong	Correct	Wrong	5
119	Sumatera	18-25	Male	Up to senior high school	Not working	No	No	Wrong	Wrong	Correct	Correct	Wrong	Wrong	Wrong	Wrong	Wrong	Wrong	Correct	Wrong	Correct	Correct	Wrong	Correct	Correct	Wrong	7
120	Sumatera	18-25	Female	Bachelor	Not working	No	No	Correct	Wrong	Wrong	Correct	Wrong	Wrong	Wrong	Wrong	Wrong	Correct	Wrong	Wrong	Wrong	Correct	Wrong	Wrong	Correct	Wrong	5
121	Sumatera	18-25	Female	Up to senior high school	Not working	No	Yes	Correct	Correct	Wrong	Correct	Wrong	Wrong	Wrong	Correct	Correct	Correct	Correct	Wrong	Wrong	Correct	Wrong	Correct	Wrong	Wrong	9
122	Sumatera	18-25	Female	Bachelor	Not working	No	No	Wrong	Wrong	Wrong	Wrong	Wrong	Wrong	Wrong	Wrong	Wrong	Wrong	Correct	Wrong	Wrong	Correct	Wrong	Wrong	Wrong	Wrong	2
123	Sumatera	18-25	Female	Bachelor	Not working	Yes	No	Correct	Wrong	Correct	Correct	Wrong	Wrong	Correct	Wrong	Wrong	Correct	Correct	Wrong	Wrong	Correct	Wrong	Wrong	Correct	Wrong	8
124	Sumatera	18-25	Female	Bachelor	Not working	No	No	Wrong	Wrong	Wrong	Correct	Wrong	Wrong	Wrong	Wrong	Wrong	Wrong	Wrong	Wrong	Wrong	Correct	Wrong	Correct	Correct	Wrong	4
125	Sumatera	18-25	Female	Up to senior high school	Not working	No	No	Correct	Correct	Wrong	Wrong	Wrong	Wrong	Wrong	Correct	Wrong	Correct	Wrong	Wrong	Wrong	Correct	Wrong	Correct	Correct	Wrong	7
126	Sumatera	18-25	Female	Bachelor	Not working	Yes	No	Wrong	Wrong	Wrong	Correct	Correct	Wrong	Wrong	Correct	Wrong	Wrong	Wrong	Wrong	Correct	Correct	Wrong	Correct	Wrong	Wrong	6
127	Sumatera	18-25	Female	Bachelor	Not working	No	No	Correct	Correct	Correct	Correct	Correct	Wrong	Wrong	Wrong	Wrong	Correct	Wrong	Correct	Correct	Correct	Wrong	Wrong	Correct	Wrong	10
128	Sumatera	18-25	Female	Up to senior high school	Not working	No	No	Correct	Wrong	Wrong	Correct	Correct	Wrong	Wrong	Correct	Wrong	Correct	Correct	Wrong	Correct	Correct	Wrong	Wrong	Wrong	Wrong	8
129	Sumatera	18-25	Female	Up to senior high school	Not working	No	No	Correct	Correct	Wrong	Correct	Wrong	Wrong	Wrong	Wrong	Correct	Correct	Wrong	Wrong	Wrong	Correct	Wrong	Correct	Correct	Correct	9
130	Sumatera	18-25	Female	Up to senior high school	Not working	No	Yes	Correct	Correct	Correct	Correct	Correct	Correct	Correct	Correct	Correct	Correct	Correct	Correct	Correct	Correct	Correct	Correct	Correct	Correct	18
131	Sumatera	18-25	Female	Bachelor	Not working	No	Yes	Correct	Correct	Correct	Correct	Correct	Wrong	Wrong	Correct	Wrong	Correct	Correct	Correct	Wrong	Correct	Wrong	Wrong	Correct	Wrong	11
132	Sumatera	18-25	Female	Bachelor	Not working	Yes	No	Correct	Correct	Wrong	Wrong	Wrong	Wrong	Correct	Correct	Wrong	Correct	Wrong	Wrong	Correct	Correct	Correct	Wrong	Correct	Wrong	9
133	Sumatera	18-25	Female	Up to senior high school	Permanent staff	No	Yes	Correct	Wrong	Correct	Correct	Correct	Wrong	Wrong	Correct	Wrong	Correct	Correct	Wrong	Correct	Correct	Correct	Correct	Correct	Correct	13
134	Sumatera	18-25	Female	Up to senior high school	Not working	No	No	Wrong	Wrong	Wrong	Correct	Wrong	Wrong	Wrong	Wrong	Wrong	Wrong	Wrong	Wrong	Wrong	Correct	Wrong	Wrong	Wrong	Wrong	2
135	Sumatera	18-25	Male	Bachelor	Not working	No	No	Correct	Wrong	Wrong	Wrong	Wrong	Correct	Correct	Correct	Wrong	Wrong	Correct	Correct	Correct	Correct	Correct	Correct	Correct	Wrong	11
136	Sumatera	18-25	Female	Bachelor	Not working	No	No	Correct	Correct	Wrong	Correct	Correct	Wrong	Wrong	Correct	Wrong	Correct	Wrong	Wrong	Correct	Correct	Wrong	Correct	Correct	Wrong	10
137	Sumatera	18-25	Female	Up to senior high school	Not working	No	No	Correct	Correct	Correct	Correct	Correct	Wrong	Wrong	Correct	Correct	Correct	Wrong	Correct	Correct	Correct	Correct	Correct	Correct	Correct	15
138	Sumatera	18-25	Female	Bachelor	Not working	No	No	Correct	Correct	Wrong	Wrong	Correct	Correct	Correct	Correct	Correct	Correct	Wrong	Wrong	Correct	Correct	Wrong	Correct	Wrong	Correct	12
139	Sumatera	18-25	Female	Bachelor	Not working	Yes	No	Correct	Correct	Wrong	Correct	Wrong	Correct	Correct	Correct	Correct	Correct	Correct	Wrong	Correct	Correct	Correct	Correct	Correct	Wrong	14
140	Sumatera	18-25	Female	Bachelor	Not working	Yes	Yes	Correct	Correct	Correct	Correct	Correct	Correct	Correct	Wrong	Correct	Wrong	Correct	Wrong	Correct	Correct	Correct	Wrong	Correct	Wrong	13
141	Sumatera	18-25	Female	Bachelor	Not working	Yes	Yes	Wrong	Correct	Wrong	Correct	Wrong	Wrong	Wrong	Wrong	Wrong	Correct	Wrong	Wrong	Wrong	Correct	Wrong	Correct	Correct	Correct	7
142	Sumatera	18-25	Female	Up to senior high school	Not working	Yes	No	Correct	Wrong	Wrong	Correct	Correct	Wrong	Correct	Correct	Wrong	Correct	Correct	Correct	Correct	Correct	Wrong	Correct	Correct	Wrong	12
143	Sumatera	18-25	Male	Bachelor	Not working	No	No	Wrong	Correct	Correct	Wrong	Correct	Correct	Correct	Correct	Wrong	Wrong	Wrong	Wrong	Correct	Correct	Wrong	Correct	Correct	Wrong	10
144	Sumatera	18-25	Female	Bachelor	Not working	Yes	No	Wrong	Correct	Wrong	Correct	Wrong	Wrong	Correct	Correct	Wrong	Wrong	Correct	Wrong	Correct	Correct	Wrong	Correct	Correct	Wrong	9
145	Sumatera	18-25	Female	Up to senior high school	Not working	Yes	No	Correct	Correct	Wrong	Correct	Correct	Wrong	Correct	Wrong	Correct	Correct	Wrong	Wrong	Correct	Correct	Correct	Correct	Wrong	Correct	12
146	Sumatera	18-25	Female	Bachelor	Not working	Yes	Yes	Correct	Correct	Wrong	Wrong	Correct	Wrong	Correct	Correct	Wrong	Correct	Correct	Wrong	Correct	Correct	Wrong	Correct	Wrong	Wrong	10
147	Sumatera	18-25	Female	Up to senior high school	Not working	No	Yes	Wrong	Wrong	Wrong	Correct	Wrong	Wrong	Wrong	Wrong	Wrong	Correct	Wrong	Wrong	Correct	Correct	Wrong	Wrong	Wrong	Correct	5
148	Sumatera	18-25	Female	Up to senior high school	Not working	No	No	Wrong	Correct	Wrong	Correct	Correct	Wrong	Correct	Correct	Correct	Correct	Wrong	Correct	Correct	Correct	Correct	Correct	Correct	Correct	14
149	Sumatera	18-25	Female	Up to senior high school	Not working	No	No	Correct	Wrong	Correct	Correct	Wrong	Wrong	Wrong	Wrong	Wrong	Correct	Wrong	Wrong	Wrong	Correct	Wrong	Wrong	Correct	Wrong	6
150	Sumatera	18-25	Female	Bachelor	Not working	No	Yes	Correct	Wrong	Correct	Correct	Correct	Wrong	Wrong	Correct	Correct	Wrong	Wrong	Wrong	Wrong	Wrong	Wrong	Wrong	Wrong	Wrong	6
151	Sumatera	18-25	Female	Up to senior high school	Not working	No	No	Wrong	Wrong	Wrong	Correct	Correct	Wrong	Correct	Wrong	Wrong	Correct	Wrong	Wrong	Wrong	Correct	Wrong	Wrong	Correct	Wrong	6
152	Sumatera	18-25	Female	Bachelor	Not working	Yes	No	Correct	Correct	Wrong	Wrong	Correct	Wrong	Correct	Correct	Wrong	Correct	Wrong	Wrong	Correct	Correct	Wrong	Wrong	Correct	Correct	10
153	Sumatera	18-25	Male	Bachelor	Not working	Yes	No	Correct	Correct	Wrong	Correct	Correct	Wrong	Wrong	Correct	Correct	Correct	Correct	Wrong	Correct	Correct	Wrong	Correct	Correct	Correct	13
154	Sumatera	18-25	Female	Bachelor	Not working	Yes	Yes	Wrong	Correct	Correct	Correct	Correct	Wrong	Wrong	Wrong	Wrong	Correct	Correct	Wrong	Correct	Correct	Wrong	Correct	Correct	Wrong	10
155	Sumatera	18-25	Female	Bachelor	Not working	Yes	Yes	Wrong	Correct	Correct	Wrong	Wrong	Wrong	Wrong	Wrong	Wrong	Wrong	Wrong	Wrong	Wrong	Correct	Wrong	Wrong	Correct	Wrong	4
156	Sumatera	18-25	Female	Bachelor	Not working	No	No	Correct	Correct	Correct	Correct	Correct	Wrong	Correct	Correct	Wrong	Correct	Wrong	Correct	Correct	Correct	Wrong	Correct	Correct	Correct	14
157	Sumatera	18-25	Female	Up to senior high school	Not working	Yes	No	Correct	Correct	Correct	Wrong	Wrong	Wrong	Correct	Wrong	Correct	Wrong	Correct	Wrong	Correct	Correct	Correct	Correct	Wrong	Correct	11
158	Sumatera	18-25	Female	Bachelor	Not working	Yes	No	Wrong	Correct	Wrong	Correct	Wrong	Wrong	Wrong	Wrong	Correct	Wrong	Wrong	Wrong	Wrong	Correct	Wrong	Wrong	Correct	Wrong	5
159	Sumatera	18-25	Male	Up to senior high school	Not working	Yes	No	Correct	Correct	Wrong	Correct	Wrong	Wrong	Wrong	Wrong	Wrong	Correct	Correct	Correct	Correct	Correct	Wrong	Correct	Correct	Correct	11
160	Sumatera	18-25	Female	Bachelor	Not working	No	Yes	Correct	Correct	Correct	Wrong	Correct	Wrong	Wrong	Wrong	Wrong	Correct	Wrong	Wrong	Correct	Correct	Wrong	Wrong	Wrong	Correct	8
161	Sumatera	18-25	Female	Bachelor	Not working	No	No	Wrong	Correct	Wrong	Wrong	Wrong	Wrong	Wrong	Correct	Correct	Correct	Correct	Wrong	Correct	Correct	Wrong	Correct	Wrong	Correct	9
162	Sumatera	18-25	Female	Up to senior high school	Not working	No	No	Correct	Correct	Correct	Correct	Correct	Correct	Wrong	Correct	Wrong	Correct	Correct	Wrong	Correct	Correct	Wrong	Wrong	Correct	Wrong	12
163	Sumatera	18-25	Female	Bachelor	Not working	No	No	Correct	Wrong	Correct	Correct	Correct	Wrong	Wrong	Correct	Correct	Wrong	Wrong	Wrong	Correct	Correct	Correct	Wrong	Wrong	Wrong	9
164	Sumatera	18-25	Female	Bachelor	Not working	No	Yes	Wrong	Correct	Wrong	Wrong	Correct	Correct	Correct	Wrong	Correct	Correct	Correct	Wrong	Correct	Correct	Correct	Correct	Wrong	Wrong	11
165	Sumatera	18-25	Female	Bachelor	Not working	No	No	Correct	Correct	Correct	Correct	Correct	Wrong	Wrong	Correct	Wrong	Correct	Correct	Wrong	Correct	Correct	Wrong	Correct	Correct	Wrong	12
166	Sumatera	18-25	Female	Up to senior high school	Not working	No	Yes	Wrong	Wrong	Wrong	Correct	Correct	Wrong	Wrong	Correct	Wrong	Wrong	Wrong	Wrong	Wrong	Correct	Wrong	Correct	Correct	Wrong	6
167	Sumatera	18-25	Male	Bachelor	Not working	No	Yes	Correct	Wrong	Correct	Correct	Correct	Wrong	Wrong	Correct	Wrong	Correct	Correct	Wrong	Correct	Correct	Wrong	Wrong	Correct	Wrong	10
168	Sumatera	18-25	Female	Bachelor	Not working	No	No	Wrong	Wrong	Wrong	Correct	Correct	Wrong	Wrong	Correct	Wrong	Wrong	Wrong	Wrong	Wrong	Correct	Wrong	Wrong	Correct	Wrong	5
169	Sumatera	18-25	Male	Up to senior high school	Not working	No	No	Correct	Correct	Correct	Wrong	Correct	Wrong	Wrong	Wrong	Wrong	Correct	Correct	Correct	Correct	Correct	Wrong	Correct	Correct	Correct	12
170	Sumatera	18-25	Male	Bachelor	Not working	No	No	Wrong	Wrong	Wrong	Correct	Wrong	Wrong	Wrong	Correct	Wrong	Wrong	Wrong	Wrong	Wrong	Correct	Wrong	Wrong	Correct	Wrong	4
171	Sumatera	18-25	Male	Bachelor	Not working	No	No	Wrong	Correct	Correct	Correct	Wrong	Correct	Correct	Correct	Correct	Correct	Correct	Wrong	Correct	Correct	Wrong	Correct	Correct	Wrong	13
172	Sumatera	18-25	Female	Bachelor	Not working	No	No	Wrong	Wrong	Wrong	Wrong	Wrong	Wrong	Wrong	Correct	Wrong	Correct	Correct	Wrong	Correct	Correct	Wrong	Wrong	Correct	Wrong	6
173	Sumatera	18-25	Male	Bachelor	Not working	No	No	Wrong	Wrong	Correct	Correct	Correct	Wrong	Wrong	Correct	Correct	Correct	Wrong	Wrong	Correct	Correct	Wrong	Correct	Wrong	Correct	10
174	Sumatera	18-25	Male	Bachelor	Not working	Yes	Yes	Correct	Correct	Correct	Wrong	Wrong	Wrong	Wrong	Wrong	Wrong	Wrong	Wrong	Wrong	Correct	Correct	Wrong	Wrong	Correct	Wrong	6
175	Sumatera	18-25	Female	Bachelor	Not working	No	No	Correct	Wrong	Correct	Correct	Correct	Wrong	Correct	Correct	Correct	Correct	Correct	Wrong	Correct	Correct	Correct	Correct	Correct	Wrong	14
176	Sumatera	18-25	Female	Bachelor	Not working	No	Yes	Correct	Correct	Wrong	Correct	Wrong	Correct	Correct	Wrong	Correct	Correct	Correct	Correct	Wrong	Correct	Wrong	Correct	Correct	Wrong	12
177	Sumatera	18-25	Female	Bachelor	Not working	No	No	Correct	Correct	Correct	Wrong	Correct	Wrong	Wrong	Correct	Correct	Correct	Wrong	Wrong	Correct	Correct	Wrong	Wrong	Wrong	Wrong	9
178	Sumatera	18-25	Female	Bachelor	Not working	No	No	Correct	Wrong	Wrong	Wrong	Wrong	Wrong	Correct	Wrong	Wrong	Wrong	Wrong	Wrong	Wrong	Correct	Wrong	Correct	Correct	Wrong	5
179	Sumatera	18-25	Female	Bachelor	Not working	No	No	Wrong	Wrong	Correct	Wrong	Correct	Wrong	Correct	Correct	Wrong	Correct	Wrong	Correct	Wrong	Correct	Wrong	Correct	Correct	Correct	10
180	Sumatera	18-25	Female	Up to senior high school	Not working	No	No	Wrong	Correct	Wrong	Wrong	Wrong	Wrong	Wrong	Wrong	Correct	Wrong	Wrong	Wrong	Wrong	Correct	Wrong	Correct	Correct	Wrong	5
181	Sumatera	18-25	Female	Up to senior high school	Not working	No	No	Correct	Wrong	Wrong	Wrong	Wrong	Wrong	Wrong	Wrong	Wrong	Wrong	Wrong	Wrong	Wrong	Wrong	Wrong	Wrong	Wrong	Wrong	1
182	Sumatera	18-25	Female	Bachelor	Not working	Yes	Yes	Wrong	Wrong	Wrong	Correct	Wrong	Wrong	Correct	Correct	Wrong	Correct	Correct	Wrong	Wrong	Correct	Correct	Wrong	Wrong	Wrong	7
183	Sumatera	18-25	Female	Up to senior high school	Not working	No	No	Correct	Correct	Wrong	Wrong	Wrong	Wrong	Wrong	Wrong	Correct	Wrong	Correct	Correct	Wrong	Correct	Wrong	Correct	Correct	Wrong	8
184	Sumatera	18-25	Male	Bachelor	Not working	No	Yes	Wrong	Wrong	Correct	Correct	Wrong	Correct	Wrong	Wrong	Wrong	Correct	Correct	Wrong	Wrong	Correct	Wrong	Wrong	Correct	Wrong	7
185	Sumatera	18-25	Female	Bachelor	Not working	Yes	Yes	Correct	Correct	Correct	Correct	Wrong	Wrong	Correct	Correct	Correct	Wrong	Wrong	Wrong	Wrong	Correct	Correct	Correct	Correct	Wrong	11
186	Sumatera	18-25	Female	Up to senior high school	Not working	Yes	No	Correct	Correct	Correct	Correct	Correct	Wrong	Wrong	Correct	Wrong	Correct	Wrong	Wrong	Correct	Correct	Correct	Correct	Wrong	Wrong	11
187	Sumatera	18-25	Female	Bachelor	Not working	Yes	Yes	Correct	Correct	Wrong	Wrong	Wrong	Wrong	Correct	Correct	Correct	Correct	Correct	Wrong	Correct	Correct	Wrong	Correct	Correct	Wrong	11
188	Sumatera	18-25	Female	Bachelor	Not working	No	No	Correct	Correct	Correct	Correct	Wrong	Correct	Correct	Wrong	Wrong	Correct	Correct	Wrong	Correct	Correct	Wrong	Correct	Wrong	Correct	12
189	Sumatera	18-25	Female	Up to senior high school	Not working	No	No	Wrong	Wrong	Correct	Wrong	Wrong	Wrong	Wrong	Wrong	Wrong	Wrong	Correct	Wrong	Wrong	Correct	Wrong	Wrong	Wrong	Wrong	3
190	Sumatera	18-25	Female	Up to senior high school	Entrepreneur	No	No	Correct	Wrong	Wrong	Wrong	Wrong	Wrong	Correct	Wrong	Wrong	Wrong	Wrong	Wrong	Wrong	Correct	Wrong	Correct	Correct	Wrong	5
191	Sumatera	18-25	Male	Bachelor	Not working	No	No	Wrong	Correct	Correct	Wrong	Correct	Wrong	Wrong	Wrong	Correct	Correct	Correct	Wrong	Wrong	Correct	Wrong	Wrong	Correct	Wrong	8
192	Sumatera	18-25	Male	Bachelor	Not working	No	No	Correct	Correct	Correct	Correct	Correct	Correct	Correct	Correct	Correct	Correct	Correct	Correct	Correct	Correct	Correct	Correct	Correct	Correct	18
193	Sumatera	18-25	Female	Bachelor	Not working	No	No	Correct	Correct	Wrong	Correct	Wrong	Wrong	Wrong	Correct	Correct	Correct	Correct	Wrong	Wrong	Correct	Wrong	Correct	Wrong	Wrong	9
194	Sumatera	18-25	Female	Bachelor	Not working	Yes	No	Wrong	Wrong	Wrong	Correct	Wrong	Wrong	Wrong	Correct	Wrong	Wrong	Correct	Wrong	Wrong	Wrong	Wrong	Wrong	Correct	Wrong	4
195	Sumatera	18-25	Female	Bachelor	Not working	Yes	Yes	Correct	Correct	Wrong	Correct	Correct	Wrong	Correct	Correct	Correct	Correct	Wrong	Wrong	Correct	Correct	Correct	Correct	Correct	Wrong	13
196	Sumatera	18-25	Male	Bachelor	Not working	No	No	Correct	Correct	Wrong	Wrong	Correct	Wrong	Correct	Wrong	Correct	Correct	Correct	Wrong	Correct	Correct	Wrong	Correct	Wrong	Wrong	10
197	Sumatera	18-25	Female	Bachelor	Not working	Yes	No	Wrong	Correct	Correct	Correct	Correct	Correct	Correct	Correct	Wrong	Correct	Wrong	Wrong	Correct	Correct	Wrong	Correct	Correct	Wrong	12
198	Sumatera	18-25	Male	Bachelor	Not working	Yes	Yes	Correct	Wrong	Wrong	Correct	Wrong	Correct	Wrong	Correct	Wrong	Wrong	Correct	Wrong	Wrong	Correct	Wrong	Correct	Correct	Correct	9
199	Sumatera	18-25	Male	Up to senior high school	Not working	No	No	Correct	Wrong	Correct	Wrong	Wrong	Wrong	Wrong	Wrong	Wrong	Wrong	Correct	Wrong	Wrong	Correct	Wrong	Wrong	Correct	Wrong	5
200	Sumatera	18-25	Female	Bachelor	Not working	No	No	Wrong	Wrong	Wrong	Wrong	Wrong	Wrong	Wrong	Wrong	Wrong	Wrong	Wrong	Wrong	Wrong	Correct	Correct	Wrong	Correct	Wrong	3
201	Sumatera	18-25	Female	Bachelor	Not working	No	No	Correct	Correct	Wrong	Wrong	Wrong	Wrong	Wrong	Correct	Correct	Correct	Wrong	Wrong	Wrong	Correct	Wrong	Correct	Wrong	Wrong	7
202	Sumatera	18-25	Female	Bachelor	Not working	No	Yes	Correct	Correct	Correct	Correct	Correct	Wrong	Correct	Correct	Correct	Correct	Correct	Wrong	Correct	Correct	Correct	Wrong	Correct	Wrong	14
203	Sumatera	18-25	Female	Up to senior high school	Not working	No	No	Correct	Wrong	Wrong	Wrong	Wrong	Wrong	Wrong	Correct	Wrong	Correct	Correct	Wrong	Wrong	Correct	Wrong	Wrong	Wrong	Wrong	5
204	Sumatera	18-25	Female	Up to senior high school	Not working	Yes	No	Wrong	Wrong	Wrong	Correct	Wrong	Wrong	Wrong	Wrong	Wrong	Correct	Wrong	Wrong	Wrong	Correct	Wrong	Wrong	Correct	Wrong	4
205	Sumatera	18-25	Female	Up to senior high school	Not working	No	No	Correct	Wrong	Correct	Wrong	Wrong	Wrong	Wrong	Wrong	Wrong	Correct	Wrong	Wrong	Wrong	Correct	Wrong	Wrong	Correct	Wrong	5
206	Sumatera	18-25	Male	Up to senior high school	Not working	No	No	Correct	Wrong	Correct	Correct	Wrong	Correct	Correct	Wrong	Wrong	Wrong	Correct	Wrong	Correct	Correct	Wrong	Correct	Correct	Wrong	10
207	Sumatera	18-25	Female	Up to senior high school	Not working	No	No	Correct	Correct	Wrong	Wrong	Wrong	Wrong	Wrong	Wrong	Wrong	Correct	Correct	Wrong	Wrong	Correct	Wrong	Correct	Correct	Wrong	7
208	Sumatera	18-25	Female	Bachelor	Not working	No	No	Correct	Correct	Wrong	Correct	Wrong	Wrong	Correct	Wrong	Wrong	Correct	Wrong	Wrong	Correct	Correct	Wrong	Wrong	Correct	Wrong	8
209	Sumatera	18-25	Female	Up to senior high school	Not working	No	No	Correct	Wrong	Wrong	Correct	Wrong	Wrong	Wrong	Wrong	Wrong	Wrong	Wrong	Wrong	Wrong	Correct	Wrong	Wrong	Correct	Wrong	4
210	Sumatera	18-25	Male	Up to senior high school	Not working	No	No	Wrong	Wrong	Wrong	Wrong	Wrong	Wrong	Wrong	Wrong	Wrong	Correct	Wrong	Wrong	Wrong	Correct	Wrong	Wrong	Correct	Wrong	3
211	Sumatera	18-25	Female	Up to senior high school	Not working	No	Yes	Wrong	Wrong	Correct	Correct	Wrong	Wrong	Wrong	Correct	Wrong	Correct	Wrong	Wrong	Wrong	Correct	Wrong	Wrong	Correct	Correct	7
212	Sumatera	18-25	Male	Up to senior high school	Not working	No	Yes	Correct	Correct	Wrong	Correct	Wrong	Wrong	Wrong	Wrong	Wrong	Wrong	Correct	Wrong	Wrong	Correct	Wrong	Wrong	Wrong	Wrong	5
213	Sumatera	18-25	Male	Bachelor	Not working	No	No	Correct	Correct	Correct	Wrong	Correct	Wrong	Wrong	Correct	Correct	Correct	Correct	Wrong	Correct	Correct	Wrong	Correct	Correct	Correct	13
214	Sumatera	18-25	Female	Up to senior high school	Not working	Yes	No	Correct	Correct	Correct	Correct	Correct	Wrong	Wrong	Wrong	Wrong	Correct	Wrong	Wrong	Wrong	Correct	Correct	Correct	Wrong	Correct	10
215	Sumatera	18-25	Male	Up to senior high school	Not working	No	No	Correct	Wrong	Wrong	Wrong	Correct	Wrong	Wrong	Correct	Wrong	Wrong	Correct	Wrong	Correct	Correct	Wrong	Correct	Wrong	Wrong	7
216	Sumatera	18-25	Female	Bachelor	Not working	No	No	Correct	Correct	Correct	Wrong	Correct	Wrong	Wrong	Correct	Wrong	Correct	Wrong	Correct	Correct	Correct	Wrong	Wrong	Correct	Correct	11
217	Sumatera	18-25	Male	Bachelor	Not working	Yes	No	Correct	Correct	Wrong	Wrong	Correct	Correct	Correct	Correct	Correct	Wrong	Correct	Wrong	Correct	Correct	Correct	Correct	Wrong	Correct	13
218	Sumatera	18-25	Female	Bachelor	Not working	Yes	No	Correct	Correct	Correct	Wrong	Wrong	Wrong	Wrong	Correct	Correct	Correct	Correct	Wrong	Correct	Correct	Wrong	Correct	Wrong	Correct	11
219	Sumatera	18-25	Female	Bachelor	Not working	Yes	No	Correct	Correct	Correct	Correct	Correct	Wrong	Correct	Wrong	Wrong	Wrong	Wrong	Wrong	Correct	Correct	Wrong	Correct	Correct	Wrong	10
220	Sumatera	18-25	Female	Bachelor	Not working	Yes	No	Correct	Correct	Correct	Correct	Wrong	Correct	Correct	Correct	Wrong	Correct	Correct	Wrong	Correct	Correct	Wrong	Correct	Correct	Correct	14
221	Sumatera	18-25	Female	Bachelor	Not working	Yes	No	Correct	Correct	Correct	Correct	Correct	Wrong	Wrong	Correct	Correct	Correct	Wrong	Wrong	Correct	Correct	Wrong	Correct	Correct	Correct	13
222	Sumatera	18-25	Female	Up to senior high school	Not working	No	No	Correct	Correct	Wrong	Wrong	Correct	Correct	Correct	Wrong	Correct	Correct	Correct	Wrong	Correct	Correct	Correct	Correct	Wrong	Correct	13
223	Sumatera	18-25	Male	Up to senior high school	Not working	No	No	Wrong	Correct	Correct	Correct	Correct	Wrong	Wrong	Wrong	Wrong	Correct	Wrong	Wrong	Correct	Correct	Correct	Correct	Correct	Correct	11
224	Sumatera	18-25	Female	Up to senior high school	Not working	Yes	No	Wrong	Correct	Wrong	Correct	Wrong	Correct	Correct	Correct	Wrong	Correct	Correct	Wrong	Correct	Correct	Wrong	Correct	Correct	Correct	12
225	Sumatera	18-25	Female	Bachelor	Not working	No	No	Correct	Correct	Correct	Wrong	Correct	Wrong	Wrong	Wrong	Correct	Correct	Wrong	Correct	Correct	Correct	Wrong	Correct	Wrong	Correct	11
226	Sumatera	18-25	Female	Bachelor	Not working	No	No	Correct	Correct	Correct	Correct	Correct	Wrong	Correct	Correct	Wrong	Correct	Wrong	Wrong	Correct	Correct	Correct	Correct	Wrong	Wrong	12
227	Sumatera	18-25	Female	Bachelor	Not working	Yes	No	Correct	Correct	Wrong	Wrong	Correct	Wrong	Wrong	Correct	Correct	Correct	Wrong	Wrong	Correct	Correct	Wrong	Wrong	Wrong	Wrong	8
228	Sumatera	18-25	Female	Up to senior high school	Not working	No	No	Correct	Correct	Wrong	Correct	Wrong	Wrong	Wrong	Wrong	Correct	Correct	Correct	Wrong	Correct	Correct	Wrong	Correct	Correct	Correct	11
229	Sumatera	18-25	Female	Bachelor	Not working	No	No	Wrong	Correct	Wrong	Correct	Wrong	Wrong	Correct	Wrong	Wrong	Wrong	Correct	Wrong	Wrong	Correct	Wrong	Wrong	Wrong	Correct	6
230	Sumatera	18-25	Male	Bachelor	Not working	No	No	Correct	Correct	Correct	Correct	Correct	Wrong	Wrong	Correct	Correct	Correct	Correct	Correct	Correct	Correct	Wrong	Correct	Correct	Correct	15
231	Sumatera	18-25	Male	Bachelor	Not working	No	Yes	Correct	Correct	Correct	Wrong	Wrong	Wrong	Wrong	Wrong	Correct	Correct	Wrong	Wrong	Wrong	Correct	Wrong	Correct	Wrong	Correct	8
232	Sumatera	18-25	Female	Bachelor	Not working	No	No	Correct	Wrong	Correct	Correct	Wrong	Wrong	Wrong	Correct	Correct	Correct	Correct	Wrong	Correct	Correct	Wrong	Wrong	Wrong	Wrong	9
233	Sumatera	18-25	Female	Bachelor	Not working	No	No	Wrong	Correct	Wrong	Wrong	Correct	Wrong	Wrong	Wrong	Correct	Correct	Correct	Wrong	Correct	Correct	Wrong	Wrong	Correct	Wrong	8
234	Sumatera	18-25	Female	Bachelor	Not working	No	No	Wrong	Wrong	Correct	Correct	Correct	Wrong	Wrong	Correct	Correct	Correct	Wrong	Wrong	Correct	Correct	Wrong	Correct	Correct	Correct	11
235	Sumatera	18-25	Female	Bachelor	Not working	No	No	Correct	Wrong	Wrong	Wrong	Correct	Wrong	Wrong	Correct	Wrong	Wrong	Correct	Wrong	Wrong	Correct	Wrong	Correct	Wrong	Wrong	6
236	Sumatera	18-25	Female	Bachelor	Not working	No	No	Correct	Correct	Correct	Correct	Wrong	Wrong	Wrong	Correct	Wrong	Correct	Wrong	Correct	Correct	Correct	Wrong	Correct	Correct	Wrong	11
237	Sumatera	18-25	Female	Bachelor	Not working	No	No	Correct	Wrong	Wrong	Wrong	Wrong	Wrong	Wrong	Wrong	Wrong	Wrong	Wrong	Wrong	Wrong	Correct	Wrong	Wrong	Wrong	Wrong	2
238	Sumatera	18-25	Female	Bachelor	Not working	No	No	Correct	Wrong	Correct	Wrong	Wrong	Wrong	Wrong	Wrong	Wrong	Correct	Correct	Wrong	Wrong	Correct	Wrong	Wrong	Correct	Correct	7
239	Sumatera	18-25	Female	Bachelor	Not working	No	No	Correct	Correct	Correct	Correct	Correct	Correct	Correct	Correct	Correct	Correct	Correct	Correct	Correct	Correct	Correct	Correct	Correct	Wrong	17
240	Sumatera	18-25	Female	Bachelor	Not working	No	Yes	Correct	Wrong	Correct	Wrong	Wrong	Wrong	Wrong	Correct	Wrong	Correct	Wrong	Wrong	Wrong	Correct	Wrong	Wrong	Correct	Wrong	6
241	Sumatera	18-25	Female	Bachelor	Not working	Yes	No	Correct	Correct	Correct	Correct	Correct	Wrong	Wrong	Correct	Correct	Wrong	Wrong	Wrong	Correct	Correct	Wrong	Wrong	Correct	Wrong	10
242	Sumatera	18-25	Male	Bachelor	Not working	No	Yes	Correct	Wrong	Correct	Wrong	Wrong	Wrong	Wrong	Correct	Wrong	Wrong	Correct	Wrong	Wrong	Correct	Wrong	Correct	Wrong	Wrong	6
243	Sumatera	18-25	Male	Up to senior high school	Entrepreneur	No	No	Wrong	Correct	Correct	Wrong	Wrong	Correct	Wrong	Correct	Correct	Wrong	Correct	Wrong	Wrong	Correct	Wrong	Correct	Correct	Wrong	9
244	Sumatera	18-25	Male	Bachelor	Not working	No	Yes	Correct	Wrong	Correct	Correct	Correct	Wrong	Wrong	Wrong	Wrong	Correct	Correct	Correct	Wrong	Correct	Wrong	Correct	Wrong	Correct	10
245	Sumatera	18-25	Male	Bachelor	Not working	No	No	Correct	Correct	Wrong	Correct	Wrong	Wrong	Wrong	Correct	Wrong	Correct	Correct	Correct	Correct	Correct	Correct	Correct	Correct	Wrong	12
246	Sumatera	18-25	Female	Bachelor	Not working	No	No	Wrong	Correct	Correct	Correct	Wrong	Wrong	Correct	Wrong	Wrong	Correct	Wrong	Wrong	Correct	Correct	Wrong	Correct	Correct	Correct	10
247	Sumatera	18-25	Female	Bachelor	Not working	No	Yes	Correct	Correct	Wrong	Correct	Wrong	Wrong	Wrong	Correct	Correct	Correct	Wrong	Wrong	Correct	Correct	Wrong	Correct	Correct	Correct	11
248	Sumatera	18-25	Male	Bachelor	Not working	No	Yes	Wrong	Correct	Wrong	Wrong	Wrong	Correct	Correct	Correct	Correct	Correct	Correct	Wrong	Correct	Correct	Wrong	Correct	Wrong	Correct	11
249	Sumatera	18-25	Female	Bachelor	Not working	Yes	Yes	Correct	Wrong	Correct	Correct	Wrong	Wrong	Wrong	Correct	Wrong	Correct	Correct	Wrong	Correct	Correct	Wrong	Correct	Correct	Correct	11
250	Sumatera	18-25	Female	Bachelor	Not working	No	Yes	Correct	Wrong	Wrong	Correct	Wrong	Wrong	Wrong	Wrong	Wrong	Wrong	Correct	Wrong	Wrong	Correct	Wrong	Wrong	Wrong	Wrong	4
251	Sumatera	18-25	Female	Bachelor	Not working	No	Yes	Wrong	Wrong	Correct	Correct	Correct	Wrong	Wrong	Correct	Wrong	Correct	Correct	Wrong	Wrong	Correct	Wrong	Wrong	Correct	Wrong	8
252	Sumatera	18-25	Female	Bachelor	Not working	No	No	Correct	Correct	Wrong	Wrong	Wrong	Correct	Wrong	Correct	Wrong	Wrong	Wrong	Wrong	Wrong	Correct	Wrong	Correct	Wrong	Wrong	6
253	Sumatera	18-25	Female	Up to senior high school	Not working	No	No	Wrong	Correct	Correct	Wrong	Correct	Correct	Correct	Correct	Correct	Correct	Correct	Wrong	Correct	Correct	Correct	Wrong	Wrong	Correct	13
254	Sumatera	18-25	Female	Up to senior high school	Not working	No	Yes	Correct	Wrong	Wrong	Correct	Wrong	Wrong	Wrong	Wrong	Wrong	Wrong	Correct	Wrong	Correct	Correct	Wrong	Wrong	Correct	Wrong	6
255	Sumatera	18-25	Male	Bachelor	Not working	No	No	Correct	Wrong	Wrong	Wrong	Wrong	Wrong	Wrong	Wrong	Wrong	Wrong	Correct	Wrong	Wrong	Correct	Wrong	Wrong	Correct	Wrong	4
256	Sumatera	18-25	Female	Up to senior high school	Not working	No	No	Wrong	Correct	Wrong	Correct	Wrong	Wrong	Wrong	Wrong	Wrong	Wrong	Wrong	Wrong	Wrong	Correct	Wrong	Wrong	Correct	Wrong	4
257	Sumatera	18-25	Male	Bachelor	Not working	No	Yes	Correct	Correct	Correct	Correct	Correct	Wrong	Wrong	Correct	Wrong	Correct	Correct	Wrong	Correct	Correct	Wrong	Correct	Correct	Wrong	12
258	Sumatera	18-25	Female	Up to senior high school	Not working	No	Yes	Correct	Correct	Wrong	Correct	Wrong	Wrong	Wrong	Correct	Wrong	Wrong	Wrong	Wrong	Correct	Correct	Wrong	Wrong	Correct	Wrong	7
259	Sumatera	18-25	Female	Bachelor	Not working	No	No	Correct	Correct	Correct	Correct	Wrong	Wrong	Correct	Correct	Correct	Correct	Wrong	Wrong	Correct	Correct	Correct	Correct	Correct	Wrong	13
260	Sumatera	18-25	Male	Up to senior high school	Not working	No	Yes	Correct	Wrong	Correct	Correct	Wrong	Correct	Correct	Correct	Wrong	Correct	Correct	Wrong	Correct	Correct	Wrong	Correct	Correct	Correct	13
261	Sumatera	18-25	Female	Bachelor	Not working	No	Yes	Correct	Correct	Wrong	Correct	Wrong	Wrong	Wrong	Wrong	Wrong	Correct	Wrong	Wrong	Correct	Correct	Wrong	Wrong	Wrong	Wrong	6
262	Sumatera	18-25	Female	Bachelor	Not working	Yes	No	Correct	Correct	Wrong	Correct	Correct	Correct	Correct	Correct	Correct	Correct	Correct	Wrong	Correct	Correct	Correct	Correct	Correct	Correct	16
263	Sumatera	18-25	Female	Up to senior high school	Not working	Yes	Yes	Wrong	Wrong	Correct	Correct	Wrong	Wrong	Wrong	Wrong	Wrong	Correct	Correct	Wrong	Correct	Correct	Wrong	Wrong	Correct	Correct	8
264	Sumatera	18-25	Female	Bachelor	Entrepreneur	No	No	Wrong	Correct	Wrong	Correct	Wrong	Wrong	Wrong	Wrong	Wrong	Wrong	Wrong	Wrong	Correct	Correct	Wrong	Wrong	Correct	Wrong	5
265	Sumatera	18-25	Female	Bachelor	Not working	No	No	Correct	Correct	Correct	Wrong	Wrong	Wrong	Wrong	Wrong	Wrong	Wrong	Wrong	Wrong	Wrong	Correct	Wrong	Correct	Wrong	Wrong	5
266	Sumatera	18-25	Female	Up to senior high school	Not working	Yes	Yes	Correct	Correct	Wrong	Correct	Wrong	Correct	Correct	Correct	Wrong	Correct	Correct	Wrong	Correct	Correct	Correct	Correct	Correct	Wrong	13
267	Sumatera	18-25	Female	Bachelor	Not working	No	Yes	Correct	Correct	Wrong	Wrong	Wrong	Wrong	Correct	Correct	Correct	Correct	Wrong	Wrong	Wrong	Correct	Wrong	Correct	Correct	Wrong	9
268	Sumatera	18-25	Female	Bachelor	Not working	Yes	Yes	Wrong	Wrong	Correct	Correct	Wrong	Wrong	Wrong	Wrong	Wrong	Correct	Correct	Wrong	Wrong	Correct	Wrong	Correct	Correct	Wrong	7
269	Sumatera	18-25	Male	Bachelor	Not working	No	Yes	Wrong	Correct	Correct	Correct	Wrong	Wrong	Correct	Wrong	Correct	Correct	Correct	Correct	Wrong	Correct	Wrong	Correct	Correct	Wrong	11
270	Sumatera	18-25	Male	Bachelor	Not working	No	Yes	Correct	Correct	Wrong	Correct	Wrong	Correct	Correct	Correct	Wrong	Wrong	Correct	Wrong	Wrong	Correct	Wrong	Correct	Correct	Wrong	10
271	Sumatera	18-25	Female	Postgraduate	Permanent staff	No	Yes	Wrong	Correct	Correct	Correct	Correct	Wrong	Wrong	Wrong	Wrong	Correct	Wrong	Wrong	Wrong	Correct	Wrong	Correct	Correct	Correct	9
272	Sumatera	18-25	Male	Bachelor	Not working	No	Yes	Correct	Wrong	Correct	Correct	Correct	Wrong	Correct	Wrong	Wrong	Wrong	Wrong	Wrong	Correct	Correct	Correct	Wrong	Correct	Correct	10
273	Sumatera	18-25	Male	Bachelor	Not working	No	No	Wrong	Wrong	Correct	Correct	Correct	Wrong	Correct	Wrong	Wrong	Correct	Correct	Wrong	Correct	Correct	Wrong	Correct	Correct	Correct	11
274	Sumatera	18-25	Female	Bachelor	Not working	No	Yes	Correct	Correct	Correct	Correct	Wrong	Wrong	Correct	Correct	Correct	Correct	Wrong	Correct	Correct	Correct	Wrong	Correct	Correct	Correct	14
275	Sumatera	18-25	Female	Bachelor	Not working	No	No	Correct	Correct	Correct	Correct	Correct	Correct	Correct	Correct	Wrong	Correct	Wrong	Wrong	Correct	Correct	Wrong	Wrong	Correct	Wrong	12
276	Sumatera	18-25	Female	Bachelor	Not working	No	Yes	Wrong	Correct	Wrong	Correct	Wrong	Wrong	Wrong	Correct	Wrong	Correct	Wrong	Wrong	Correct	Correct	Wrong	Wrong	Correct	Wrong	7
277	Sumatera	18-25	Female	Bachelor	Not working	No	Yes	Correct	Wrong	Correct	Correct	Wrong	Wrong	Wrong	Correct	Wrong	Correct	Correct	Wrong	Wrong	Correct	Wrong	Wrong	Correct	Correct	9
278	Sumatera	18-25	Female	Bachelor	Not working	No	No	Wrong	Wrong	Correct	Correct	Wrong	Wrong	Correct	Wrong	Wrong	Correct	Correct	Wrong	Correct	Correct	Wrong	Wrong	Correct	Correct	9
279	Sumatera	18-25	Female	Bachelor	Not working	No	Yes	Correct	Correct	Correct	Correct	Correct	Correct	Correct	Correct	Correct	Correct	Correct	Correct	Correct	Correct	Correct	Correct	Correct	Correct	18
280	Sumatera	18-25	Female	Up to senior high school	Not working	Yes	Yes	Correct	Wrong	Correct	Correct	Wrong	Wrong	Wrong	Correct	Wrong	Correct	Wrong	Wrong	Wrong	Correct	Wrong	Wrong	Correct	Wrong	7
281	Sumatera	18-25	Female	Bachelor	Not working	No	No	Wrong	Wrong	Correct	Wrong	Wrong	Correct	Correct	Correct	Wrong	Correct	Wrong	Wrong	Correct	Correct	Correct	Correct	Wrong	Wrong	9
282	Sumatera	18-25	Male	Bachelor	Not working	No	No	Correct	Correct	Correct	Correct	Correct	Wrong	Correct	Correct	Wrong	Correct	Correct	Wrong	Correct	Correct	Wrong	Correct	Correct	Wrong	13
283	Sumatera	18-25	Male	Up to senior high school	Not working	No	Yes	Correct	Correct	Correct	Wrong	Wrong	Wrong	Wrong	Correct	Correct	Correct	Correct	Correct	Correct	Correct	Wrong	Correct	Wrong	Wrong	11
284	Sumatera	18-25	Female	Bachelor	Not working	No	No	Correct	Correct	Correct	Wrong	Correct	Wrong	Wrong	Correct	Correct	Correct	Wrong	Wrong	Wrong	Correct	Wrong	Wrong	Correct	Wrong	9
285	Sumatera	18-25	Female	Bachelor	Not working	No	Yes	Correct	Correct	Wrong	Correct	Wrong	Wrong	Wrong	Correct	Wrong	Correct	Correct	Wrong	Wrong	Correct	Wrong	Correct	Correct	Wrong	9
286	Sumatera	18-25	Female	Up to senior high school	Not working	No	Yes	Correct	Correct	Wrong	Wrong	Correct	Correct	Correct	Correct	Correct	Correct	Correct	Correct	Correct	Correct	Correct	Correct	Correct	Wrong	15
287	Sumatera	18-25	Female	Bachelor	Entrepreneur	Yes	Yes	Wrong	Correct	Correct	Correct	Wrong	Wrong	Correct	Correct	Correct	Correct	Wrong	Wrong	Correct	Correct	Wrong	Correct	Correct	Correct	12
288	Sumatera	18-25	Male	Bachelor	Not working	Yes	No	Wrong	Correct	Correct	Correct	Wrong	Wrong	Correct	Correct	Correct	Correct	Wrong	Correct	Wrong	Correct	Wrong	Correct	Correct	Correct	12
289	Sumatera	18-25	Female	Bachelor	Entrepreneur	No	Yes	Wrong	Wrong	Correct	Correct	Correct	Correct	Correct	Correct	Wrong	Correct	Wrong	Wrong	Correct	Correct	Correct	Correct	Correct	Correct	13
290	Sumatera	18-25	Female	Bachelor	Not working	Yes	No	Correct	Correct	Wrong	Correct	Wrong	Wrong	Correct	Correct	Wrong	Wrong	Wrong	Wrong	Correct	Correct	Wrong	Wrong	Correct	Wrong	8
291	Sumatera	18-25	Female	Bachelor	Not working	Yes	Yes	Wrong	Wrong	Correct	Correct	Correct	Wrong	Wrong	Correct	Wrong	Correct	Correct	Wrong	Correct	Correct	Wrong	Wrong	Correct	Correct	10
292	Sumatera	18-25	Male	Bachelor	Entrepreneur	No	No	Wrong	Wrong	Wrong	Correct	Wrong	Wrong	Wrong	Wrong	Wrong	Correct	Wrong	Wrong	Wrong	Wrong	Wrong	Wrong	Wrong	Wrong	2
293	Sumatera	18-25	Female	Bachelor	Permanent staff	Yes	Yes	Correct	Correct	Wrong	Correct	Correct	Correct	Correct	Correct	Correct	Correct	Correct	Wrong	Correct	Correct	Wrong	Correct	Correct	Correct	15
294	Sumatera	18-25	Female	Bachelor	Permanent staff	No	No	Wrong	Wrong	Correct	Wrong	Wrong	Wrong	Correct	Wrong	Wrong	Wrong	Correct	Wrong	Wrong	Correct	Wrong	Wrong	Wrong	Wrong	4
295	Sumatera	18-25	Female	Bachelor	Not working	No	No	Wrong	Wrong	Wrong	Wrong	Wrong	Wrong	Wrong	Wrong	Wrong	Correct	Wrong	Wrong	Wrong	Correct	Wrong	Wrong	Wrong	Wrong	2
296	Sumatera	18-25	Female	Bachelor	Not working	Yes	No	Correct	Correct	Correct	Wrong	Correct	Correct	Correct	Correct	Correct	Correct	Correct	Correct	Correct	Correct	Correct	Correct	Correct	Wrong	16
297	Sumatera	18-25	Male	Bachelor	Entrepreneur	No	Yes	Wrong	Wrong	Correct	Correct	Correct	Wrong	Correct	Correct	Wrong	Correct	Wrong	Wrong	Correct	Correct	Correct	Correct	Correct	Correct	12
298	Sumatera	18-25	Female	Bachelor	Not working	Yes	No	Correct	Correct	Wrong	Correct	Correct	Wrong	Correct	Correct	Correct	Correct	Wrong	Wrong	Correct	Correct	Correct	Correct	Wrong	Wrong	12
299	Sumatera	18-25	Female	Bachelor	Entrepreneur	No	No	Wrong	Correct	Wrong	Wrong	Wrong	Correct	Correct	Wrong	Wrong	Wrong	Wrong	Wrong	Wrong	Correct	Wrong	Correct	Correct	Wrong	6
300	Sumatera	18-25	Male	Bachelor	Entrepreneur	No	No	Wrong	Wrong	Wrong	Wrong	Wrong	Correct	Wrong	Correct	Wrong	Wrong	Correct	Wrong	Wrong	Correct	Wrong	Correct	Correct	Correct	7
301	Sumatera	18-25	Female	Bachelor	Not working	No	No	Correct	Correct	Wrong	Wrong	Wrong	Wrong	Wrong	Correct	Wrong	Correct	Wrong	Correct	Correct	Correct	Wrong	Wrong	Correct	Correct	9
302	Sumatera	18-25	Female	Bachelor	Not working	No	No	Correct	Wrong	Wrong	Wrong	Wrong	Wrong	Wrong	Wrong	Wrong	Wrong	Wrong	Wrong	Wrong	Correct	Wrong	Wrong	Wrong	Wrong	2
303	Sumatera	18-25	Female	Bachelor	Not working	No	No	Correct	Correct	Correct	Correct	Correct	Wrong	Correct	Correct	Correct	Correct	Wrong	Wrong	Correct	Correct	Correct	Wrong	Correct	Correct	14
304	Sumatera	18-25	Female	Bachelor	Not working	No	Yes	Correct	Correct	Correct	Correct	Correct	Correct	Correct	Correct	Correct	Correct	Correct	Correct	Correct	Correct	Correct	Correct	Correct	Correct	18
305	Sumatera	18-25	Male	Bachelor	Not working	No	No	Wrong	Wrong	Correct	Correct	Wrong	Wrong	Wrong	Correct	Wrong	Correct	Wrong	Wrong	Correct	Correct	Wrong	Correct	Correct	Correct	9
306	Sumatera	18-25	Female	Bachelor	Not working	No	Yes	Correct	Correct	Correct	Correct	Correct	Correct	Correct	Correct	Wrong	Correct	Wrong	Wrong	Wrong	Correct	Wrong	Correct	Correct	Correct	13
307	Sumatera	18-25	Male	Up to senior high school	Entrepreneur	No	Yes	Wrong	Wrong	Wrong	Correct	Wrong	Wrong	Wrong	Wrong	Wrong	Correct	Correct	Wrong	Wrong	Correct	Wrong	Correct	Wrong	Wrong	5
308	Sumatera	18-25	Female	Bachelor	Entrepreneur	No	Yes	Wrong	Wrong	Correct	Correct	Wrong	Wrong	Wrong	Wrong	Wrong	Wrong	Wrong	Wrong	Wrong	Correct	Wrong	Correct	Correct	Correct	6
309	Sumatera	18-25	Female	Up to senior high school	Not working	No	Yes	Wrong	Correct	Correct	Correct	Correct	Wrong	Wrong	Wrong	Wrong	Correct	Wrong	Wrong	Wrong	Correct	Wrong	Correct	Wrong	Wrong	7
310	Sumatera	18-25	Female	Bachelor	Entrepreneur	No	No	Correct	Wrong	Correct	Wrong	Correct	Wrong	Wrong	Correct	Wrong	Correct	Wrong	Wrong	Correct	Correct	Wrong	Correct	Correct	Correct	10
311	Sumatera	18-25	Female	Up to senior high school	Not working	No	Yes	Correct	Correct	Correct	Correct	Correct	Correct	Correct	Correct	Correct	Correct	Correct	Correct	Correct	Correct	Correct	Correct	Correct	Wrong	17
312	Sumatera	18-25	Female	Bachelor	Entrepreneur	Yes	Yes	Correct	Correct	Correct	Correct	Wrong	Wrong	Wrong	Correct	Correct	Wrong	Correct	Wrong	Correct	Correct	Wrong	Correct	Wrong	Wrong	10
313	Sumatera	18-25	Female	Bachelor	Not working	Yes	No	Correct	Wrong	Correct	Correct	Correct	Wrong	Correct	Correct	Wrong	Correct	Wrong	Correct	Correct	Correct	Wrong	Correct	Wrong	Correct	12
314	Sumatera	18-25	Male	Up to senior high school	Entrepreneur	No	Yes	Wrong	Wrong	Wrong	Wrong	Wrong	Wrong	Wrong	Wrong	Wrong	Correct	Correct	Correct	Wrong	Correct	Correct	Wrong	Correct	Wrong	6
315	Sumatera	18-25	Male	Bachelor	Entrepreneur	No	Yes	Correct	Correct	Correct	Correct	Correct	Correct	Wrong	Correct	Correct	Correct	Wrong	Correct	Correct	Correct	Correct	Correct	Correct	Correct	16
316	Sumatera	18-25	Male	Bachelor	Entrepreneur	No	No	Correct	Correct	Wrong	Correct	Wrong	Wrong	Correct	Correct	Correct	Correct	Wrong	Wrong	Correct	Correct	Correct	Correct	Wrong	Wrong	11
317	Sumatera	18-25	Female	Bachelor	Permanent staff	Yes	Yes	Correct	Correct	Correct	Correct	Wrong	Wrong	Wrong	Wrong	Wrong	Correct	Correct	Wrong	Wrong	Correct	Wrong	Wrong	Correct	Wrong	8
318	Sumatera	18-25	Female	Bachelor	Permanent staff	No	No	Correct	Correct	Correct	Correct	Wrong	Wrong	Wrong	Wrong	Correct	Correct	Wrong	Wrong	Correct	Correct	Wrong	Wrong	Correct	Correct	10
319	Sumatera	18-25	Female	Bachelor	Not working	Yes	Yes	Correct	Wrong	Wrong	Correct	Correct	Wrong	Wrong	Wrong	Wrong	Correct	Wrong	Wrong	Correct	Correct	Wrong	Wrong	Correct	Correct	8
320	Sumatera	18-25	Male	Bachelor	Entrepreneur	No	No	Correct	Wrong	Wrong	Correct	Wrong	Wrong	Wrong	Wrong	Wrong	Wrong	Wrong	Wrong	Wrong	Correct	Wrong	Wrong	Wrong	Wrong	3
321	Sumatera	18-25	Female	Bachelor	Not working	No	Yes	Correct	Correct	Wrong	Wrong	Correct	Wrong	Wrong	Correct	Wrong	Wrong	Wrong	Wrong	Correct	Correct	Wrong	Correct	Wrong	Wrong	7
322	Sumatera	18-25	Male	Bachelor	Permanent staff	No	No	Correct	Wrong	Correct	Correct	Wrong	Wrong	Correct	Correct	Wrong	Correct	Correct	Wrong	Correct	Correct	Wrong	Wrong	Wrong	Wrong	9
323	Sumatera	18-25	Female	Bachelor	Not working	No	No	Correct	Wrong	Wrong	Wrong	Correct	Wrong	Correct	Correct	Wrong	Wrong	Wrong	Wrong	Wrong	Correct	Wrong	Correct	Wrong	Wrong	6
324	Sumatera	18-25	Male	Bachelor	Permanent staff	No	Yes	Correct	Correct	Correct	Correct	Wrong	Wrong	Wrong	Wrong	Wrong	Wrong	Correct	Wrong	Wrong	Correct	Wrong	Correct	Correct	Correct	9
325	Sumatera	18-25	Female	Bachelor	Not working	Yes	Yes	Correct	Wrong	Wrong	Correct	Correct	Wrong	Wrong	Wrong	Wrong	Correct	Wrong	Wrong	Correct	Correct	Wrong	Wrong	Correct	Correct	8
326	Sumatera	18-25	Female	Postgraduate	Not working	No	No	Wrong	Wrong	Correct	Correct	Correct	Wrong	Correct	Correct	Wrong	Wrong	Wrong	Wrong	Correct	Correct	Wrong	Correct	Correct	Correct	10
327	Sumatera	18-25	Female	Bachelor	Not working	No	No	Correct	Correct	Correct	Correct	Correct	Wrong	Wrong	Correct	Wrong	Correct	Wrong	Wrong	Wrong	Correct	Wrong	Correct	Correct	Wrong	10
328	Sumatera	18-25	Female	Bachelor	Permanent staff	No	No	Correct	Correct	Correct	Correct	Wrong	Wrong	Wrong	Wrong	Correct	Correct	Wrong	Wrong	Correct	Correct	Wrong	Wrong	Correct	Correct	10
329	Sumatera	18-25	Female	Postgraduate	Not working	Yes	Yes	Correct	Correct	Correct	Correct	Correct	Wrong	Correct	Wrong	Wrong	Correct	Wrong	Wrong	Correct	Correct	Wrong	Correct	Correct	Wrong	11
330	Sumatera	18-25	Female	Bachelor	Entrepreneur	Yes	No	Correct	Correct	Correct	Correct	Correct	Wrong	Correct	Correct	Wrong	Correct	Correct	Wrong	Correct	Correct	Correct	Correct	Correct	Wrong	14
331	Sumatera	18-25	Female	Bachelor	Entrepreneur	Yes	Yes	Correct	Correct	Correct	Correct	Correct	Correct	Correct	Correct	Correct	Correct	Correct	Correct	Correct	Correct	Correct	Correct	Wrong	Correct	17
332	Sumatera	18-25	Female	Bachelor	Entrepreneur	Yes	No	Correct	Correct	Correct	Wrong	Correct	Correct	Correct	Wrong	Correct	Wrong	Wrong	Wrong	Correct	Correct	Correct	Correct	Wrong	Correct	12
333	Sumatera	18-25	Female	Bachelor	Not working	Yes	Yes	Correct	Correct	Correct	Correct	Correct	Wrong	Correct	Correct	Correct	Correct	Wrong	Wrong	Correct	Correct	Wrong	Correct	Correct	Correct	14
334	Sumatera	18-25	Female	Postgraduate	Not working	No	No	Correct	Correct	Correct	Correct	Wrong	Wrong	Wrong	Wrong	Correct	Correct	Correct	Wrong	Correct	Correct	Wrong	Correct	Correct	Correct	12
335	Sumatera	18-25	Female	Bachelor	Not working	Yes	Yes	Wrong	Wrong	Wrong	Correct	Wrong	Wrong	Wrong	Wrong	Wrong	Correct	Wrong	Wrong	Correct	Correct	Correct	Correct	Wrong	Wrong	6
336	Sumatera	18-25	Female	Bachelor	Not working	No	No	Wrong	Correct	Correct	Wrong	Wrong	Correct	Correct	Wrong	Correct	Correct	Correct	Wrong	Wrong	Correct	Correct	Correct	Wrong	Wrong	10
337	Sumatera	18-25	Female	Bachelor	Not working	No	No	Correct	Correct	Correct	Correct	Correct	Correct	Correct	Correct	Correct	Correct	Correct	Correct	Correct	Correct	Correct	Correct	Correct	Correct	18
338	Sumatera	18-25	Female	Bachelor	Permanent staff	No	No	Wrong	Wrong	Correct	Correct	Wrong	Wrong	Wrong	Wrong	Wrong	Correct	Correct	Wrong	Wrong	Correct	Wrong	Correct	Wrong	Wrong	6
339	Sumatera	18-25	Female	Bachelor	Entrepreneur	No	Yes	Correct	Correct	Correct	Correct	Wrong	Wrong	Wrong	Correct	Correct	Correct	Correct	Correct	Correct	Correct	Wrong	Wrong	Correct	Wrong	12
340	Sumatera	18-25	Female	Bachelor	Entrepreneur	No	No	Wrong	Wrong	Wrong	Correct	Wrong	Wrong	Correct	Correct	Wrong	Correct	Wrong	Wrong	Correct	Correct	Correct	Wrong	Correct	Wrong	8
341	Sumatera	18-25	Male	Bachelor	Entrepreneur	No	Yes	Correct	Correct	Wrong	Wrong	Wrong	Wrong	Correct	Wrong	Correct	Wrong	Correct	Wrong	Wrong	Correct	Wrong	Correct	Wrong	Wrong	7
342	Sumatera	18-25	Female	Bachelor	Entrepreneur	No	No	Wrong	Correct	Wrong	Wrong	Wrong	Wrong	Wrong	Wrong	Wrong	Wrong	Wrong	Wrong	Correct	Correct	Wrong	Wrong	Wrong	Wrong	3
343	Sumatera	18-25	Female	Bachelor	Entrepreneur	Yes	No	Correct	Correct	Correct	Correct	Correct	Correct	Correct	Correct	Wrong	Correct	Wrong	Correct	Correct	Correct	Correct	Correct	Correct	Wrong	15
344	Sumatera	18-25	Female	Bachelor	Permanent staff	No	Yes	Correct	Correct	Correct	Correct	Correct	Correct	Wrong	Correct	Correct	Correct	Correct	Wrong	Correct	Correct	Correct	Correct	Wrong	Correct	15
345	Sumatera	18-25	Female	Up to senior high school	Not working	No	No	Correct	Wrong	Wrong	Correct	Correct	Wrong	Wrong	Wrong	Wrong	Correct	Wrong	Wrong	Correct	Correct	Wrong	Correct	Correct	Wrong	8
346	Sumatera	18-25	Male	Bachelor	Entrepreneur	No	Yes	Wrong	Wrong	Correct	Correct	Correct	Wrong	Wrong	Correct	Wrong	Correct	Wrong	Wrong	Correct	Correct	Wrong	Wrong	Correct	Correct	9
347	Sumatera	18-25	Female	Postgraduate	Permanent staff	No	Yes	Correct	Correct	Correct	Correct	Wrong	Wrong	Wrong	Wrong	Correct	Correct	Correct	Wrong	Wrong	Correct	Correct	Correct	Wrong	Wrong	10
348	Sumatera	18-25	Male	Up to senior high school	Not working	No	No	Wrong	Wrong	Correct	Wrong	Wrong	Wrong	Correct	Wrong	Wrong	Wrong	Correct	Wrong	Wrong	Correct	Wrong	Correct	Wrong	Wrong	5
349	Sumatera	18-25	Female	Up to senior high school	Not working	No	No	Wrong	Wrong	Correct	Correct	Wrong	Wrong	Wrong	Correct	Wrong	Wrong	Correct	Wrong	Correct	Correct	Wrong	Wrong	Correct	Wrong	7
350	Sumatera	18-25	Male	Bachelor	Permanent staff	No	No	Correct	Wrong	Correct	Correct	Correct	Correct	Correct	Correct	Wrong	Correct	Correct	Correct	Correct	Correct	Correct	Correct	Correct	Wrong	15
351	Sumatera	18-25	Male	Bachelor	Permanent staff	No	No	Correct	Wrong	Correct	Correct	Wrong	Wrong	Correct	Correct	Wrong	Correct	Wrong	Wrong	Correct	Correct	Wrong	Correct	Correct	Correct	11
352	Sumatera	18-25	Female	Bachelor	Not working	No	Yes	Correct	Correct	Wrong	Wrong	Wrong	Wrong	Wrong	Wrong	Correct	Wrong	Correct	Wrong	Correct	Correct	Wrong	Correct	Wrong	Wrong	7
353	Sumatera	18-25	Female	Bachelor	Entrepreneur	Yes	No	Correct	Correct	Wrong	Wrong	Wrong	Wrong	Wrong	Wrong	Wrong	Correct	Correct	Wrong	Correct	Correct	Wrong	Wrong	Wrong	Wrong	6
354	Sumatera	18-25	Female	Bachelor	Permanent staff	Yes	No	Wrong	Correct	Correct	Wrong	Correct	Correct	Correct	Correct	Correct	Correct	Wrong	Correct	Correct	Correct	Correct	Correct	Wrong	Correct	14
355	Sumatera	18-25	Male	Bachelor	Not working	Yes	No	Correct	Correct	Wrong	Correct	Wrong	Wrong	Correct	Correct	Wrong	Correct	Correct	Correct	Correct	Correct	Wrong	Correct	Correct	Correct	13
356	Sumatera	18-25	Female	Bachelor	Entrepreneur	Yes	No	Wrong	Wrong	Correct	Wrong	Correct	Correct	Correct	Wrong	Wrong	Wrong	Wrong	Correct	Correct	Correct	Wrong	Wrong	Wrong	Correct	8
357	Sumatera	18-25	Male	Up to senior high school	Not working	No	Yes	Wrong	Wrong	Correct	Correct	Wrong	Wrong	Wrong	Correct	Wrong	Correct	Correct	Correct	Correct	Correct	Correct	Correct	Correct	Correct	12
358	Sumatera	18-25	Female	Bachelor	Entrepreneur	No	Yes	Wrong	Correct	Correct	Correct	Correct	Correct	Correct	Correct	Correct	Correct	Correct	Correct	Correct	Correct	Correct	Correct	Correct	Correct	17
359	Sumatera	18-25	Male	Bachelor	Not working	Yes	Yes	Correct	Correct	Correct	Wrong	Wrong	Wrong	Correct	Correct	Correct	Wrong	Wrong	Wrong	Wrong	Correct	Correct	Correct	Wrong	Wrong	9
360	Sumatera	18-25	Female	Bachelor	Entrepreneur	No	No	Wrong	Wrong	Wrong	Wrong	Wrong	Wrong	Wrong	Wrong	Wrong	Wrong	Wrong	Wrong	Wrong	Correct	Wrong	Wrong	Wrong	Wrong	1
361	Sumatera	18-25	Female	Bachelor	Permanent staff	Yes	No	Correct	Correct	Wrong	Correct	Wrong	Correct	Correct	Correct	Wrong	Correct	Correct	Wrong	Correct	Correct	Wrong	Correct	Correct	Wrong	12
362	Sumatera	18-25	Female	Postgraduate	Permanent staff	No	No	Wrong	Correct	Correct	Correct	Correct	Wrong	Correct	Wrong	Wrong	Correct	Wrong	Wrong	Wrong	Correct	Correct	Correct	Correct	Correct	11
363	Sumatera	18-25	Male	Postgraduate	Not working	Yes	Yes	Correct	Correct	Wrong	Correct	Wrong	Wrong	Correct	Wrong	Wrong	Wrong	Correct	Wrong	Correct	Correct	Wrong	Correct	Correct	Wrong	9
364	Sumatera	25-35	Male	Up to senior high school	Entrepreneur	No	No	Wrong	Correct	Correct	Correct	Correct	Correct	Correct	Correct	Correct	Correct	Correct	Wrong	Wrong	Correct	Wrong	Correct	Correct	Wrong	13
365	Sumatera	25-35	Female	Bachelor	Permanent staff	Yes	Yes	Correct	Correct	Correct	Correct	Correct	Correct	Correct	Correct	Correct	Correct	Correct	Wrong	Correct	Correct	Correct	Correct	Wrong	Correct	16
366	Sumatera	25-35	Female	Postgraduate	Permanent staff	No	No	Correct	Correct	Wrong	Wrong	Wrong	Wrong	Wrong	Correct	Wrong	Correct	Wrong	Wrong	Correct	Correct	Correct	Correct	Wrong	Wrong	8
367	Sumatera	25-35	Female	Bachelor	Not working	No	No	Correct	Correct	Correct	Wrong	Correct	Correct	Correct	Correct	Correct	Correct	Wrong	Correct	Correct	Correct	Correct	Correct	Wrong	Correct	15
368	Sumatera	25-35	Female	Postgraduate	Permanent staff	No	No	Correct	Correct	Wrong	Correct	Correct	Wrong	Wrong	Correct	Correct	Correct	Correct	Wrong	Correct	Correct	Wrong	Correct	Wrong	Correct	12
369	Sumatera	25-35	Female	Bachelor	Entrepreneur	Yes	Yes	Wrong	Correct	Wrong	Correct	Wrong	Wrong	Correct	Correct	Wrong	Correct	Correct	Wrong	Correct	Correct	Correct	Correct	Correct	Correct	12
370	Sumatera	25-35	Male	Bachelor	Not working	No	No	Correct	Correct	Wrong	Correct	Correct	Correct	Correct	Correct	Correct	Correct	Correct	Wrong	Correct	Correct	Correct	Correct	Correct	Correct	16
371	Sumatera	25-35	Male	Up to senior high school	Entrepreneur	No	No	Wrong	Wrong	Wrong	Wrong	Wrong	Wrong	Wrong	Wrong	Wrong	Wrong	Correct	Wrong	Wrong	Correct	Wrong	Wrong	Wrong	Wrong	2
372	Sumatera	25-35	Male	Bachelor	Not working	No	Yes	Correct	Correct	Correct	Correct	Correct	Wrong	Wrong	Correct	Correct	Correct	Correct	Correct	Wrong	Correct	Correct	Correct	Correct	Correct	15
373	Sumatera	25-35	Female	Bachelor	Not working	No	Yes	Correct	Wrong	Correct	Correct	Wrong	Wrong	Correct	Wrong	Wrong	Correct	Correct	Wrong	Correct	Correct	Wrong	Wrong	Correct	Wrong	9
374	Sumatera	25-35	Female	Postgraduate	Entrepreneur	No	Yes	Wrong	Correct	Correct	Wrong	Wrong	Wrong	Wrong	Correct	Correct	Correct	Correct	Wrong	Correct	Correct	Wrong	Correct	Correct	Correct	11
375	Sumatera	25-35	Male	Up to senior high school	Entrepreneur	No	No	Wrong	Wrong	Correct	Wrong	Wrong	Wrong	Wrong	Wrong	Wrong	Correct	Wrong	Wrong	Wrong	Correct	Correct	Wrong	Correct	Wrong	5
376	Sumatera	25-35	Female	Bachelor	Permanent staff	Yes	Yes	Correct	Correct	Correct	Correct	Correct	Correct	Correct	Correct	Correct	Correct	Correct	Correct	Correct	Correct	Correct	Correct	Correct	Correct	18
377	Sumatera	25-35	Male	Bachelor	Entrepreneur	No	Yes	Correct	Correct	Correct	Correct	Correct	Wrong	Wrong	Wrong	Wrong	Correct	Wrong	Wrong	Correct	Correct	Wrong	Wrong	Correct	Wrong	9
378	Sumatera	25-35	Male	Bachelor	Not working	No	No	Correct	Correct	Correct	Correct	Correct	Wrong	Wrong	Wrong	Correct	Correct	Correct	Wrong	Wrong	Correct	Wrong	Correct	Wrong	Correct	11
379	Sumatera	25-35	Female	Bachelor	Entrepreneur	No	No	Correct	Correct	Wrong	Correct	Correct	Wrong	Correct	Wrong	Correct	Correct	Wrong	Wrong	Correct	Correct	Wrong	Correct	Wrong	Wrong	10
380	Sumatera	25-35	Female	Postgraduate	Entrepreneur	No	No	Correct	Correct	Correct	Correct	Correct	Wrong	Correct	Correct	Correct	Correct	Wrong	Wrong	Correct	Correct	Wrong	Correct	Correct	Wrong	13
381	Sumatera	25-35	Female	Bachelor	Entrepreneur	No	No	Correct	Correct	Correct	Correct	Correct	Wrong	Correct	Wrong	Correct	Correct	Wrong	Wrong	Correct	Correct	Wrong	Correct	Wrong	Wrong	11
382	Sumatera	25-35	Female	Postgraduate	Entrepreneur	Yes	Yes	Wrong	Wrong	Correct	Correct	Wrong	Wrong	Correct	Correct	Wrong	Correct	Correct	Correct	Correct	Correct	Correct	Wrong	Correct	Correct	12
383	Sumatera	25-35	Male	Bachelor	Entrepreneur	No	No	Correct	Wrong	Correct	Correct	Correct	Correct	Wrong	Correct	Wrong	Correct	Wrong	Correct	Correct	Correct	Correct	Correct	Correct	Correct	14
384	Sumatera	25-35	Male	Bachelor	Entrepreneur	No	No	Wrong	Wrong	Correct	Correct	Wrong	Correct	Correct	Correct	Wrong	Correct	Correct	Correct	Wrong	Correct	Wrong	Wrong	Correct	Correct	11
385	Sumatera	25-35	Male	Up to senior high school	Entrepreneur	No	Yes	Correct	Correct	Correct	Correct	Correct	Correct	Correct	Wrong	Correct	Correct	Correct	Correct	Correct	Correct	Correct	Correct	Wrong	Correct	16
386	Sumatera	25-35	Female	Bachelor	Entrepreneur	No	Yes	Correct	Correct	Correct	Correct	Correct	Correct	Correct	Correct	Wrong	Correct	Correct	Correct	Correct	Correct	Correct	Correct	Correct	Correct	17
387	Sumatera	25-35	Female	Bachelor	Entrepreneur	No	Yes	Correct	Correct	Correct	Correct	Correct	Correct	Correct	Correct	Wrong	Correct	Correct	Wrong	Correct	Correct	Correct	Correct	Correct	Correct	16
388	Sumatera	25-35	Male	Up to senior high school	Permanent staff	No	No	Correct	Correct	Correct	Correct	Wrong	Wrong	Correct	Correct	Correct	Correct	Wrong	Wrong	Correct	Correct	Wrong	Correct	Correct	Correct	13
389	Sumatera	25-35	Male	Bachelor	Permanent staff	No	Yes	Wrong	Wrong	Correct	Correct	Correct	Wrong	Correct	Correct	Wrong	Correct	Correct	Wrong	Correct	Correct	Wrong	Correct	Correct	Correct	12
390	Sumatera	25-35	Male	Bachelor	Not working	No	Yes	Wrong	Correct	Wrong	Correct	Wrong	Wrong	Wrong	Correct	Correct	Wrong	Wrong	Wrong	Wrong	Correct	Wrong	Correct	Correct	Wrong	7
391	Sumatera	25-35	Male	Postgraduate	Permanent staff	No	Yes	Wrong	Correct	Correct	Correct	Wrong	Correct	Correct	Correct	Correct	Correct	Correct	Correct	Correct	Correct	Wrong	Correct	Correct	Correct	15
392	Sumatera	25-35	Female	Bachelor	Permanent staff	No	No	Correct	Wrong	Wrong	Wrong	Wrong	Wrong	Wrong	Wrong	Wrong	Wrong	Correct	Wrong	Wrong	Correct	Wrong	Correct	Wrong	Wrong	4
393	Sumatera	25-35	Female	Bachelor	Permanent staff	No	No	Correct	Correct	Wrong	Correct	Wrong	Correct	Correct	Correct	Correct	Correct	Wrong	Correct	Correct	Correct	Wrong	Correct	Correct	Wrong	13
394	Sumatera	25-35	Female	Bachelor	Entrepreneur	No	No	Wrong	Wrong	Wrong	Correct	Correct	Wrong	Correct	Wrong	Wrong	Correct	Wrong	Wrong	Wrong	Correct	Wrong	Wrong	Correct	Wrong	6
395	Sumatera	25-35	Female	Up to senior high school	Entrepreneur	No	Yes	Wrong	Correct	Correct	Correct	Correct	Correct	Correct	Correct	Wrong	Correct	Correct	Wrong	Correct	Correct	Correct	Correct	Correct	Correct	15
396	Sumatera	25-35	Female	Bachelor	Entrepreneur	Yes	Yes	Correct	Correct	Correct	Correct	Wrong	Wrong	Correct	Correct	Correct	Correct	Wrong	Wrong	Correct	Correct	Wrong	Correct	Wrong	Correct	12
397	Sumatera	25-35	Male	Bachelor	Permanent staff	No	Yes	Wrong	Wrong	Correct	Correct	Correct	Wrong	Wrong	Wrong	Wrong	Correct	Correct	Wrong	Correct	Correct	Correct	Correct	Correct	Wrong	10
398	Sumatera	25-35	Male	Bachelor	Permanent staff	Yes	No	Correct	Correct	Correct	Correct	Correct	Correct	Correct	Correct	Correct	Correct	Wrong	Correct	Correct	Correct	Wrong	Correct	Correct	Correct	16
399	Sumatera	25-35	Female	Bachelor	Not working	Yes	Yes	Correct	Correct	Correct	Correct	Correct	Correct	Correct	Correct	Correct	Correct	Correct	Correct	Correct	Correct	Correct	Correct	Correct	Correct	18
400	Sumatera	25-35	Female	Bachelor	Entrepreneur	Yes	No	Correct	Correct	Correct	Correct	Wrong	Wrong	Wrong	Correct	Correct	Correct	Correct	Wrong	Correct	Correct	Correct	Correct	Correct	Correct	14
401	Sumatera	25-35	Female	Postgraduate	Not working	Yes	No	Correct	Correct	Wrong	Correct	Wrong	Wrong	Correct	Correct	Wrong	Wrong	Wrong	Wrong	Correct	Correct	Wrong	Correct	Wrong	Correct	9
402	Sumatera	25-35	Male	Postgraduate	Permanent staff	No	No	Correct	Wrong	Wrong	Correct	Correct	Correct	Correct	Correct	Wrong	Correct	Wrong	Wrong	Correct	Correct	Correct	Correct	Correct	Wrong	12
403	Sumatera	25-35	Male	Bachelor	Not working	No	No	Wrong	Correct	Correct	Correct	Correct	Correct	Correct	Correct	Wrong	Correct	Wrong	Correct	Correct	Correct	Correct	Correct	Correct	Correct	15
404	Sumatera	25-35	Male	Postgraduate	Permanent staff	No	No	Correct	Wrong	Correct	Correct	Wrong	Wrong	Wrong	Wrong	Wrong	Wrong	Correct	Wrong	Wrong	Correct	Wrong	Correct	Correct	Wrong	7
405	Sumatera	25-35	Male	Bachelor	Not working	No	Yes	Wrong	Correct	Correct	Wrong	Wrong	Wrong	Wrong	Correct	Wrong	Correct	Correct	Wrong	Wrong	Correct	Wrong	Correct	Wrong	Wrong	7
406	Sumatera	25-35	Female	Bachelor	Permanent staff	No	No	Wrong	Wrong	Wrong	Wrong	Wrong	Wrong	Wrong	Correct	Wrong	Wrong	Correct	Wrong	Correct	Correct	Wrong	Wrong	Correct	Wrong	5
407	Sumatera	25-35	Male	Bachelor	Permanent staff	No	Yes	Correct	Correct	Correct	Wrong	Correct	Wrong	Wrong	Correct	Correct	Correct	Correct	Correct	Correct	Correct	Wrong	Correct	Wrong	Wrong	12
408	Sumatera	25-35	Male	Up to senior high school	Entrepreneur	No	Yes	Wrong	Correct	Correct	Correct	Correct	Wrong	Correct	Correct	Wrong	Correct	Wrong	Wrong	Correct	Correct	Wrong	Correct	Correct	Wrong	11
409	Sumatera	25-35	Female	Bachelor	Permanent staff	Yes	Yes	Correct	Correct	Correct	Correct	Correct	Correct	Correct	Correct	Wrong	Correct	Wrong	Wrong	Correct	Correct	Correct	Correct	Correct	Wrong	14
410	Sumatera	25-35	Female	Bachelor	Entrepreneur	Yes	No	Correct	Correct	Correct	Wrong	Correct	Correct	Correct	Correct	Correct	Correct	Correct	Wrong	Correct	Correct	Wrong	Correct	Correct	Correct	15
411	Sumatera	25-35	Male	Up to senior high school	Permanent staff	No	No	Correct	Wrong	Correct	Correct	Wrong	Correct	Correct	Wrong	Wrong	Correct	Wrong	Wrong	Correct	Correct	Wrong	Correct	Correct	Correct	11
412	Sumatera	25-35	Male	Bachelor	Entrepreneur	Yes	No	Correct	Correct	Wrong	Wrong	Wrong	Wrong	Wrong	Wrong	Wrong	Wrong	Wrong	Wrong	Wrong	Correct	Wrong	Correct	Correct	Wrong	5
413	Sumatera	25-35	Female	Up to senior high school	Entrepreneur	No	Yes	Wrong	Wrong	Correct	Correct	Correct	Correct	Correct	Correct	Wrong	Correct	Correct	Wrong	Correct	Correct	Correct	Correct	Wrong	Correct	13
414	Sumatera	25-35	Female	Bachelor	Not working	Yes	No	Correct	Wrong	Wrong	Correct	Correct	Wrong	Correct	Correct	Wrong	Correct	Correct	Wrong	Correct	Correct	Wrong	Correct	Correct	Wrong	11
415	Sumatera	25-35	Female	Bachelor	Entrepreneur	Yes	Yes	Correct	Correct	Correct	Wrong	Wrong	Wrong	Wrong	Correct	Correct	Correct	Correct	Wrong	Correct	Correct	Correct	Correct	Wrong	Wrong	11
416	Sumatera	25-35	Male	Postgraduate	Permanent staff	Yes	No	Wrong	Wrong	Wrong	Wrong	Wrong	Wrong	Wrong	Wrong	Wrong	Wrong	Wrong	Wrong	Correct	Correct	Wrong	Wrong	Wrong	Wrong	2
417	Sumatera	25-35	Male	Bachelor	Entrepreneur	No	No	Correct	Wrong	Correct	Wrong	Correct	Wrong	Wrong	Correct	Wrong	Wrong	Wrong	Wrong	Wrong	Correct	Wrong	Wrong	Wrong	Wrong	5
418	Sumatera	25-35	Female	Bachelor	Permanent staff	Yes	No	Correct	Correct	Correct	Correct	Correct	Correct	Correct	Wrong	Correct	Correct	Correct	Wrong	Correct	Correct	Wrong	Correct	Wrong	Correct	14
419	Sumatera	25-35	Female	Postgraduate	Not working	Yes	Yes	Correct	Correct	Correct	Correct	Correct	Correct	Correct	Correct	Correct	Correct	Correct	Wrong	Correct	Correct	Correct	Correct	Correct	Wrong	16
420	Sumatera	25-35	Male	Postgraduate	Permanent staff	No	No	Wrong	Correct	Correct	Correct	Correct	Correct	Correct	Wrong	Correct	Correct	Correct	Correct	Correct	Correct	Wrong	Correct	Correct	Wrong	14
421	Sumatera	25-35	Female	Bachelor	Permanent staff	No	No	Correct	Correct	Correct	Wrong	Correct	Correct	Correct	Correct	Correct	Correct	Correct	Wrong	Correct	Correct	Correct	Correct	Correct	Wrong	15
422	Sumatera	25-35	Female	Postgraduate	Permanent staff	Yes	Yes	Wrong	Wrong	Correct	Wrong	Correct	Wrong	Wrong	Correct	Wrong	Correct	Correct	Correct	Correct	Correct	Wrong	Wrong	Correct	Correct	10
423	Sumatera	25-35	Male	Bachelor	Entrepreneur	No	No	Correct	Correct	Wrong	Correct	Wrong	Wrong	Wrong	Wrong	Wrong	Wrong	Wrong	Wrong	Wrong	Correct	Wrong	Wrong	Wrong	Wrong	4
424	Sumatera	25-35	Male	Bachelor	Entrepreneur	No	Yes	Wrong	Correct	Correct	Correct	Wrong	Correct	Correct	Wrong	Wrong	Correct	Wrong	Wrong	Wrong	Correct	Correct	Correct	Wrong	Correct	10
425	Sumatera	25-35	Male	Bachelor	Permanent staff	No	Yes	Correct	Correct	Correct	Correct	Correct	Correct	Correct	Correct	Correct	Correct	Wrong	Correct	Correct	Correct	Correct	Correct	Correct	Correct	17
426	Sumatera	25-35	Male	Postgraduate	Permanent staff	Yes	No	Correct	Wrong	Wrong	Correct	Correct	Wrong	Correct	Wrong	Wrong	Correct	Wrong	Wrong	Correct	Correct	Wrong	Correct	Correct	Wrong	9
427	Sumatera	25-35	Female	Postgraduate	Permanent staff	No	No	Wrong	Wrong	Wrong	Wrong	Wrong	Wrong	Correct	Wrong	Wrong	Correct	Wrong	Wrong	Correct	Correct	Wrong	Wrong	Correct	Wrong	5
428	Sumatera	25-35	Male	Postgraduate	Permanent staff	No	No	Correct	Correct	Wrong	Wrong	Wrong	Wrong	Wrong	Correct	Correct	Correct	Correct	Wrong	Correct	Correct	Wrong	Correct	Wrong	Wrong	9
429	Sumatera	25-35	Female	Up to senior high school	Entrepreneur	No	No	Correct	Wrong	Correct	Wrong	Wrong	Wrong	Wrong	Wrong	Wrong	Wrong	Wrong	Wrong	Wrong	Correct	Wrong	Correct	Correct	Wrong	5
430	Sumatera	25-35	Male	Postgraduate	Permanent staff	No	Yes	Wrong	Correct	Correct	Wrong	Correct	Correct	Correct	Wrong	Wrong	Correct	Wrong	Correct	Correct	Wrong	Correct	Correct	Wrong	Correct	11
431	Sumatera	25-35	Female	Postgraduate	Permanent staff	No	No	Correct	Wrong	Correct	Correct	Correct	Correct	Correct	Correct	Wrong	Correct	Wrong	Wrong	Correct	Correct	Correct	Wrong	Correct	Correct	13
432	Sumatera	25-35	Male	Postgraduate	Permanent staff	No	Yes	Correct	Correct	Wrong	Wrong	Correct	Wrong	Correct	Correct	Wrong	Correct	Correct	Wrong	Correct	Correct	Wrong	Correct	Correct	Correct	12
433	Sumatera	25-35	Female	Postgraduate	Permanent staff	No	No	Correct	Correct	Wrong	Correct	Correct	Wrong	Correct	Correct	Correct	Correct	Wrong	Wrong	Wrong	Correct	Wrong	Correct	Correct	Wrong	11
434	Sumatera	25-35	Male	Bachelor	Entrepreneur	No	No	Correct	Wrong	Correct	Correct	Wrong	Wrong	Wrong	Wrong	Wrong	Correct	Wrong	Wrong	Correct	Correct	Correct	Correct	Correct	Correct	10
435	Sumatera	25-35	Male	Postgraduate	Permanent staff	No	No	Correct	Correct	Correct	Wrong	Wrong	Wrong	Wrong	Correct	Wrong	Wrong	Correct	Correct	Correct	Correct	Wrong	Wrong	Correct	Wrong	9
436	Sumatera	25-35	Male	Bachelor	Permanent staff	No	Yes	Wrong	Correct	Wrong	Wrong	Correct	Wrong	Wrong	Wrong	Correct	Correct	Correct	Wrong	Correct	Correct	Wrong	Correct	Wrong	Correct	9
437	Sumatera	25-35	Female	Bachelor	Not working	No	No	Wrong	Wrong	Wrong	Correct	Wrong	Wrong	Wrong	Wrong	Wrong	Wrong	Wrong	Wrong	Correct	Correct	Wrong	Wrong	Wrong	Wrong	3
438	Sumatera	25-35	Female	Bachelor	Permanent staff	Yes	No	Wrong	Correct	Correct	Correct	Correct	Wrong	Wrong	Correct	Correct	Correct	Correct	Correct	Correct	Correct	Wrong	Correct	Correct	Correct	14
439	Sumatera	25-35	Female	Bachelor	Entrepreneur	No	No	Correct	Wrong	Wrong	Correct	Wrong	Wrong	Wrong	Wrong	Wrong	Wrong	Correct	Wrong	Wrong	Correct	Wrong	Wrong	Correct	Wrong	5
440	Sumatera	25-35	Male	Bachelor	Entrepreneur	No	No	Correct	Correct	Correct	Correct	Correct	Correct	Correct	Correct	Wrong	Correct	Correct	Wrong	Wrong	Correct	Correct	Correct	Correct	Correct	15
441	Sumatera	25-35	Male	Bachelor	Entrepreneur	No	No	Wrong	Wrong	Wrong	Wrong	Correct	Correct	Wrong	Wrong	Wrong	Correct	Wrong	Wrong	Correct	Correct	Correct	Correct	Correct	Correct	9
442	Sumatera	25-35	Male	Bachelor	Not working	Yes	Yes	Correct	Correct	Correct	Correct	Wrong	Wrong	Correct	Wrong	Wrong	Correct	Correct	Wrong	Wrong	Correct	Wrong	Correct	Correct	Wrong	10
443	Sumatera	25-35	Female	Bachelor	Entrepreneur	No	No	Correct	Correct	Wrong	Wrong	Wrong	Wrong	Correct	Wrong	Wrong	Wrong	Correct	Wrong	Correct	Correct	Correct	Correct	Wrong	Correct	9
444	Sumatera	25-35	Male	Bachelor	Entrepreneur	No	No	Correct	Wrong	Wrong	Correct	Wrong	Wrong	Wrong	Wrong	Wrong	Wrong	Wrong	Wrong	Wrong	Wrong	Wrong	Wrong	Wrong	Wrong	2
445	Sumatera	25-35	Female	Bachelor	Entrepreneur	No	No	Correct	Correct	Wrong	Correct	Wrong	Correct	Wrong	Correct	Correct	Wrong	Correct	Wrong	Wrong	Correct	Wrong	Correct	Wrong	Wrong	9
446	Sumatera	25-35	Female	Postgraduate	Permanent staff	No	No	Correct	Correct	Wrong	Wrong	Wrong	Wrong	Wrong	Wrong	Correct	Correct	Correct	Wrong	Correct	Correct	Wrong	Correct	Wrong	Wrong	8
447	Sumatera	25-35	Female	Postgraduate	Permanent staff	No	No	Wrong	Wrong	Correct	Correct	Correct	Correct	Correct	Wrong	Correct	Correct	Wrong	Correct	Correct	Correct	Correct	Correct	Wrong	Correct	13
448	Sumatera	25-35	Male	Bachelor	Permanent staff	No	Yes	Correct	Correct	Correct	Correct	Correct	Correct	Wrong	Correct	Wrong	Correct	Wrong	Wrong	Correct	Correct	Wrong	Correct	Correct	Correct	13
449	Sumatera	25-35	Female	Up to senior high school	Not working	No	No	Correct	Wrong	Correct	Correct	Wrong	Wrong	Wrong	Correct	Wrong	Correct	Correct	Correct	Wrong	Correct	Wrong	Correct	Wrong	Wrong	9
450	Sumatera	25-35	Female	Bachelor	Permanent staff	Yes	Yes	Correct	Correct	Correct	Wrong	Correct	Correct	Correct	Correct	Wrong	Correct	Wrong	Wrong	Correct	Correct	Wrong	Wrong	Correct	Correct	12
451	Sumatera	25-35	Female	Bachelor	Entrepreneur	Yes	Yes	Wrong	Correct	Wrong	Correct	Correct	Correct	Correct	Correct	Correct	Correct	Correct	Wrong	Correct	Correct	Correct	Correct	Wrong	Correct	14
452	Sumatera	25-35	Female	Bachelor	Entrepreneur	Yes	No	Correct	Correct	Correct	Correct	Correct	Correct	Correct	Correct	Correct	Correct	Correct	Correct	Correct	Correct	Wrong	Correct	Correct	Correct	17
453	Sumatera	25-35	Female	Bachelor	Entrepreneur	Yes	No	Wrong	Wrong	Correct	Correct	Correct	Correct	Correct	Wrong	Wrong	Correct	Wrong	Wrong	Correct	Correct	Correct	Wrong	Correct	Correct	11
454	Sumatera	25-35	Female	Bachelor	Entrepreneur	Yes	Yes	Correct	Wrong	Correct	Correct	Correct	Wrong	Correct	Correct	Wrong	Correct	Wrong	Wrong	Wrong	Correct	Wrong	Correct	Correct	Wrong	10
455	Sumatera	25-35	Female	Bachelor	Not working	No	No	Wrong	Correct	Wrong	Correct	Correct	Wrong	Wrong	Wrong	Wrong	Wrong	Wrong	Wrong	Wrong	Correct	Wrong	Correct	Correct	Wrong	6
456	Sumatera	25-35	Male	Up to senior high school	Entrepreneur	No	No	Wrong	Wrong	Wrong	Correct	Wrong	Wrong	Correct	Wrong	Wrong	Correct	Wrong	Correct	Wrong	Correct	Correct	Correct	Wrong	Wrong	7
457	Sumatera	25-35	Male	Bachelor	Permanent staff	Yes	No	Correct	Correct	Wrong	Wrong	Correct	Wrong	Correct	Wrong	Wrong	Correct	Correct	Wrong	Correct	Correct	Wrong	Correct	Wrong	Correct	10
458	Sumatera	25-35	Female	Bachelor	Not working	No	Yes	Correct	Correct	Correct	Wrong	Correct	Wrong	Correct	Correct	Wrong	Correct	Wrong	Wrong	Wrong	Correct	Wrong	Correct	Wrong	Correct	10
459	Sumatera	25-35	Female	Bachelor	Permanent staff	Yes	Yes	Correct	Correct	Wrong	Wrong	Correct	Wrong	Correct	Wrong	Correct	Correct	Correct	Wrong	Correct	Correct	Wrong	Correct	Wrong	Wrong	10
460	Sumatera	25-35	Female	Bachelor	Permanent staff	No	Yes	Correct	Correct	Correct	Correct	Correct	Correct	Correct	Correct	Correct	Correct	Correct	Correct	Correct	Correct	Correct	Correct	Correct	Correct	18
461	Sumatera	25-35	Female	Bachelor	Entrepreneur	No	Yes	Correct	Correct	Correct	Correct	Correct	Correct	Correct	Correct	Correct	Correct	Correct	Correct	Correct	Correct	Correct	Correct	Correct	Correct	18
462	Sumatera	25-35	Female	Postgraduate	Entrepreneur	Yes	Yes	Correct	Correct	Correct	Correct	Correct	Correct	Correct	Correct	Wrong	Correct	Wrong	Wrong	Correct	Correct	Correct	Correct	Correct	Correct	15
463	Sumatera	25-35	Female	Postgraduate	Permanent staff	No	No	Correct	Wrong	Correct	Correct	Correct	Correct	Wrong	Correct	Wrong	Correct	Wrong	Correct	Correct	Correct	Wrong	Wrong	Correct	Correct	12
464	Sumatera	25-35	Female	Postgraduate	Entrepreneur	No	No	Correct	Correct	Correct	Correct	Correct	Wrong	Wrong	Correct	Correct	Correct	Wrong	Wrong	Correct	Correct	Wrong	Correct	Correct	Wrong	12
465	Sumatera	25-35	Female	Bachelor	Not working	No	No	Correct	Wrong	Wrong	Wrong	Wrong	Wrong	Wrong	Wrong	Wrong	Wrong	Wrong	Wrong	Wrong	Correct	Wrong	Wrong	Wrong	Wrong	2
466	Sumatera	25-35	Male	Bachelor	Not working	Yes	Yes	Correct	Wrong	Correct	Correct	Correct	Wrong	Wrong	Wrong	Wrong	Correct	Correct	Wrong	Wrong	Wrong	Wrong	Wrong	Correct	Correct	8
467	Sumatera	25-35	Male	Bachelor	Entrepreneur	Yes	Yes	Wrong	Correct	Correct	Correct	Wrong	Wrong	Wrong	Correct	Wrong	Correct	Correct	Correct	Correct	Correct	Correct	Correct	Correct	Correct	13
468	Sumatera	25-35	Male	Bachelor	Entrepreneur	Yes	Yes	Correct	Correct	Correct	Correct	Correct	Wrong	Correct	Correct	Correct	Correct	Correct	Wrong	Correct	Correct	Correct	Correct	Correct	Correct	16
469	Sumatera	25-35	Female	Postgraduate	Permanent staff	Yes	No	Correct	Wrong	Wrong	Correct	Wrong	Wrong	Wrong	Wrong	Wrong	Correct	Wrong	Wrong	Correct	Correct	Wrong	Wrong	Correct	Wrong	6
470	Sumatera	25-35	Male	Bachelor	Entrepreneur	No	No	Correct	Correct	Correct	Correct	Wrong	Wrong	Correct	Correct	Wrong	Correct	Wrong	Wrong	Correct	Correct	Correct	Correct	Correct	Correct	13
471	Sumatera	25-35	Male	Bachelor	Entrepreneur	No	No	Wrong	Correct	Correct	Correct	Wrong	Correct	Correct	Correct	Wrong	Correct	Wrong	Wrong	Correct	Correct	Wrong	Correct	Correct	Correct	12
472	Sumatera	25-35	Female	Bachelor	Entrepreneur	No	No	Correct	Correct	Correct	Correct	Correct	Correct	Correct	Wrong	Wrong	Correct	Wrong	Wrong	Wrong	Correct	Wrong	Correct	Correct	Correct	12
473	Sumatera	25-35	Male	Up to senior high school	Entrepreneur	No	No	Correct	Wrong	Correct	Correct	Wrong	Wrong	Correct	Correct	Wrong	Correct	Correct	Correct	Correct	Correct	Correct	Correct	Correct	Correct	14
474	Sumatera	25-35	Male	Postgraduate	Permanent staff	No	Yes	Correct	Correct	Correct	Correct	Correct	Correct	Correct	Correct	Wrong	Correct	Wrong	Wrong	Correct	Correct	Correct	Correct	Correct	Correct	15
475	Sumatera	25-35	Male	Bachelor	Entrepreneur	No	No	Correct	Correct	Correct	Wrong	Wrong	Wrong	Correct	Correct	Wrong	Wrong	Wrong	Wrong	Wrong	Correct	Wrong	Correct	Correct	Wrong	8
476	Sumatera	25-35	Female	Bachelor	Permanent staff	Yes	No	Correct	Correct	Wrong	Wrong	Wrong	Wrong	Correct	Wrong	Wrong	Wrong	Correct	Wrong	Correct	Correct	Wrong	Correct	Correct	Wrong	8
477	Sumatera	25-35	Female	Postgraduate	Permanent staff	No	No	Wrong	Correct	Wrong	Correct	Correct	Correct	Correct	Wrong	Correct	Correct	Correct	Wrong	Correct	Correct	Correct	Correct	Correct	Correct	14
478	Sumatera	25-35	Female	Postgraduate	Permanent staff	No	No	Correct	Correct	Correct	Correct	Correct	Correct	Correct	Correct	Correct	Correct	Wrong	Wrong	Wrong	Correct	Correct	Correct	Correct	Wrong	14
479	Sumatera	25-35	Male	Bachelor	Entrepreneur	No	No	Correct	Correct	Correct	Wrong	Correct	Wrong	Wrong	Wrong	Wrong	Correct	Correct	Wrong	Wrong	Correct	Wrong	Correct	Correct	Wrong	9
480	Sumatera	25-35	Male	Bachelor	Permanent staff	Yes	No	Correct	Correct	Correct	Wrong	Wrong	Correct	Correct	Correct	Wrong	Correct	Correct	Wrong	Correct	Correct	Wrong	Correct	Wrong	Correct	12
481	Sumatera	25-35	Female	Bachelor	Entrepreneur	Yes	No	Correct	Correct	Correct	Correct	Correct	Correct	Correct	Correct	Wrong	Correct	Correct	Wrong	Correct	Correct	Correct	Correct	Correct	Correct	16
482	Sumatera	25-35	Female	Bachelor	Entrepreneur	Yes	No	Correct	Correct	Wrong	Correct	Wrong	Wrong	Wrong	Correct	Wrong	Correct	Correct	Wrong	Correct	Correct	Correct	Correct	Correct	Correct	12
483	Sumatera	25-35	Male	Bachelor	Permanent staff	No	Yes	Correct	Correct	Correct	Correct	Wrong	Wrong	Correct	Correct	Correct	Correct	Correct	Wrong	Correct	Correct	Correct	Correct	Correct	Correct	15
484	Sumatera	25-35	Female	Bachelor	Not working	No	Yes	Correct	Correct	Correct	Correct	Correct	Wrong	Wrong	Correct	Correct	Correct	Correct	Wrong	Correct	Correct	Wrong	Correct	Correct	Wrong	13
485	Sumatera	25-35	Female	Bachelor	Permanent staff	No	No	Correct	Correct	Correct	Correct	Wrong	Wrong	Correct	Wrong	Correct	Correct	Wrong	Wrong	Correct	Correct	Wrong	Correct	Wrong	Wrong	10
486	Sumatera	25-35	Male	Bachelor	Permanent staff	No	No	Correct	Correct	Correct	Correct	Correct	Wrong	Wrong	Correct	Correct	Correct	Wrong	Wrong	Correct	Correct	Correct	Correct	Wrong	Wrong	12
487	Sumatera	25-35	Female	Bachelor	Not working	No	Yes	Correct	Correct	Correct	Correct	Correct	Correct	Correct	Correct	Correct	Correct	Correct	Correct	Correct	Correct	Correct	Correct	Correct	Correct	18
488	Sumatera	25-35	Female	Bachelor	Entrepreneur	No	Yes	Correct	Wrong	Correct	Correct	Correct	Correct	Correct	Correct	Correct	Correct	Correct	Correct	Correct	Correct	Correct	Correct	Correct	Correct	17
489	Sumatera	25-35	Female	Bachelor	Entrepreneur	No	Yes	Correct	Correct	Correct	Correct	Correct	Correct	Correct	Correct	Correct	Correct	Correct	Correct	Correct	Correct	Correct	Correct	Correct	Correct	18
490	Sumatera	25-35	Female	Bachelor	Permanent staff	Yes	Yes	Correct	Correct	Correct	Correct	Correct	Correct	Correct	Correct	Correct	Correct	Correct	Correct	Correct	Correct	Correct	Correct	Correct	Correct	18
491	Sumatera	25-35	Female	Bachelor	Permanent staff	No	Yes	Correct	Wrong	Wrong	Wrong	Wrong	Wrong	Wrong	Correct	Correct	Wrong	Correct	Wrong	Wrong	Correct	Wrong	Correct	Wrong	Correct	7
492	Sumatera	25-35	Female	Up to senior high school	Not working	No	No	Wrong	Correct	Wrong	Wrong	Wrong	Wrong	Wrong	Wrong	Correct	Correct	Wrong	Wrong	Wrong	Correct	Wrong	Correct	Correct	Wrong	6
493	Sumatera	25-35	Female	Bachelor	Permanent staff	Yes	Yes	Correct	Correct	Wrong	Correct	Wrong	Correct	Correct	Correct	Correct	Correct	Correct	Wrong	Correct	Correct	Correct	Correct	Correct	Correct	15
494	Sumatera	25-35	Female	Bachelor	Permanent staff	Yes	Yes	Wrong	Correct	Wrong	Correct	Correct	Wrong	Correct	Correct	Wrong	Correct	Correct	Wrong	Correct	Correct	Wrong	Wrong	Correct	Correct	11
495	Sumatera	25-35	Female	Bachelor	Permanent staff	Yes	No	Correct	Correct	Wrong	Correct	Correct	Wrong	Correct	Wrong	Wrong	Correct	Correct	Wrong	Correct	Correct	Wrong	Correct	Correct	Correct	12
496	Sumatera	25-35	Male	Bachelor	Permanent staff	No	No	Wrong	Correct	Correct	Wrong	Wrong	Wrong	Wrong	Correct	Wrong	Correct	Wrong	Wrong	Wrong	Correct	Wrong	Correct	Wrong	Wrong	6
497	Sumatera	25-35	Female	Bachelor	Not working	No	No	Correct	Correct	Wrong	Correct	Correct	Wrong	Correct	Correct	Correct	Wrong	Correct	Wrong	Correct	Correct	Correct	Correct	Wrong	Correct	13
498	Sumatera	25-35	Male	Up to senior high school	Entrepreneur	No	No	Wrong	Wrong	Wrong	Correct	Wrong	Wrong	Wrong	Correct	Wrong	Correct	Correct	Wrong	Wrong	Correct	Correct	Wrong	Correct	Correct	8
499	Sumatera	25-35	Male	Bachelor	Entrepreneur	Yes	No	Correct	Correct	Correct	Correct	Correct	Correct	Correct	Correct	Correct	Correct	Correct	Wrong	Correct	Correct	Correct	Correct	Correct	Correct	17
500	Sumatera	25-35	Female	Postgraduate	Permanent staff	Yes	No	Correct	Wrong	Correct	Correct	Correct	Correct	Correct	Correct	Correct	Correct	Correct	Wrong	Correct	Correct	Correct	Correct	Correct	Wrong	15
501	Sumatera	25-35	Female	Bachelor	Entrepreneur	No	No	Correct	Correct	Wrong	Correct	Wrong	Wrong	Wrong	Wrong	Correct	Correct	Wrong	Wrong	Wrong	Correct	Wrong	Correct	Wrong	Wrong	7
502	Sumatera	25-35	Male	Bachelor	Entrepreneur	No	No	Correct	Wrong	Correct	Correct	Correct	Wrong	Correct	Wrong	Wrong	Correct	Wrong	Wrong	Correct	Correct	Wrong	Correct	Correct	Correct	11
503	Sumatera	25-35	Female	Postgraduate	Permanent staff	No	No	Wrong	Wrong	Wrong	Wrong	Wrong	Wrong	Wrong	Wrong	Wrong	Wrong	Wrong	Wrong	Wrong	Correct	Wrong	Wrong	Correct	Wrong	2
504	Sumatera	25-35	Male	Bachelor	Permanent staff	No	No	Correct	Wrong	Wrong	Correct	Wrong	Wrong	Wrong	Correct	Wrong	Wrong	Correct	Wrong	Wrong	Correct	Wrong	Wrong	Correct	Wrong	6
505	Sumatera	25-35	Male	Postgraduate	Permanent staff	Yes	No	Correct	Correct	Wrong	Correct	Correct	Correct	Correct	Correct	Wrong	Correct	Wrong	Correct	Correct	Correct	Wrong	Correct	Correct	Correct	14
506	Sumatera	25-35	Female	Postgraduate	Permanent staff	Yes	No	Correct	Correct	Wrong	Wrong	Wrong	Correct	Correct	Correct	Wrong	Correct	Correct	Wrong	Correct	Correct	Wrong	Correct	Correct	Wrong	11
507	Sumatera	25-35	Female	Bachelor	Not working	No	No	Correct	Correct	Correct	Correct	Correct	Wrong	Wrong	Wrong	Wrong	Correct	Wrong	Wrong	Wrong	Correct	Wrong	Wrong	Wrong	Wrong	7
508	Sumatera	25-35	Male	Bachelor	Permanent staff	No	No	Correct	Correct	Wrong	Correct	Wrong	Wrong	Correct	Correct	Wrong	Wrong	Wrong	Correct	Wrong	Correct	Correct	Correct	Correct	Correct	11
509	Sumatera	25-35	Male	Bachelor	Not working	Yes	Yes	Correct	Correct	Correct	Correct	Correct	Correct	Correct	Correct	Correct	Correct	Wrong	Correct	Correct	Correct	Correct	Correct	Wrong	Correct	16
510	Sumatera	25-35	Female	Bachelor	Not working	Yes	No	Correct	Correct	Correct	Correct	Correct	Correct	Correct	Correct	Correct	Correct	Correct	Wrong	Correct	Correct	Correct	Correct	Correct	Wrong	16
511	Sumatera	25-35	Female	Bachelor	Permanent staff	Yes	Yes	Correct	Correct	Correct	Correct	Correct	Wrong	Correct	Correct	Wrong	Wrong	Wrong	Wrong	Correct	Correct	Wrong	Wrong	Correct	Wrong	10
512	Sumatera	25-35	Female	Bachelor	Not working	Yes	No	Correct	Wrong	Correct	Correct	Correct	Wrong	Wrong	Wrong	Wrong	Wrong	Wrong	Wrong	Wrong	Correct	Wrong	Wrong	Correct	Wrong	6
513	Sumatera	25-35	Female	Bachelor	Permanent staff	Yes	Yes	Correct	Correct	Wrong	Wrong	Correct	Correct	Correct	Correct	Correct	Correct	Correct	Correct	Correct	Correct	Correct	Correct	Wrong	Correct	15
514	Sumatera	25-35	Male	Postgraduate	Permanent staff	Yes	Yes	Correct	Correct	Correct	Correct	Wrong	Correct	Correct	Correct	Correct	Correct	Wrong	Correct	Correct	Correct	Correct	Correct	Wrong	Correct	15
515	Sumatera	25-35	Female	Bachelor	Permanent staff	Yes	Yes	Correct	Correct	Wrong	Correct	Correct	Wrong	Wrong	Wrong	Wrong	Wrong	Wrong	Wrong	Wrong	Correct	Correct	Correct	Correct	Wrong	8
516	Sumatera	25-35	Female	Bachelor	Permanent staff	No	No	Correct	Correct	Wrong	Correct	Correct	Correct	Correct	Correct	Wrong	Correct	Correct	Wrong	Correct	Correct	Wrong	Correct	Wrong	Correct	13
517	Sumatera	25-35	Male	Bachelor	Entrepreneur	No	No	Wrong	Wrong	Correct	Correct	Wrong	Wrong	Wrong	Wrong	Wrong	Correct	Wrong	Wrong	Wrong	Correct	Wrong	Wrong	Wrong	Wrong	4
518	Sumatera	25-35	Male	Bachelor	Entrepreneur	No	No	Correct	Correct	Correct	Wrong	Correct	Wrong	Wrong	Correct	Correct	Correct	Correct	Wrong	Correct	Correct	Wrong	Correct	Wrong	Correct	12
519	Sumatera	25-35	Male	Bachelor	Permanent staff	No	No	Correct	Correct	Correct	Wrong	Correct	Wrong	Wrong	Correct	Correct	Wrong	Wrong	Wrong	Wrong	Correct	Wrong	Correct	Wrong	Wrong	8
520	Sumatera	25-35	Female	Bachelor	Permanent staff	Yes	No	Correct	Correct	Correct	Correct	Correct	Correct	Correct	Wrong	Wrong	Correct	Wrong	Correct	Correct	Correct	Correct	Correct	Correct	Correct	15
521	Sumatera	25-35	Male	Bachelor	Permanent staff	No	Yes	Wrong	Correct	Correct	Wrong	Wrong	Correct	Correct	Correct	Correct	Correct	Correct	Correct	Correct	Correct	Correct	Correct	Correct	Correct	15
522	Sumatera	25-35	Male	Postgraduate	Permanent staff	No	No	Correct	Wrong	Correct	Correct	Correct	Wrong	Correct	Correct	Wrong	Correct	Wrong	Wrong	Correct	Correct	Wrong	Wrong	Wrong	Correct	10
523	Sumatera	25-35	Female	Bachelor	Permanent staff	No	No	Correct	Correct	Wrong	Correct	Correct	Wrong	Wrong	Correct	Wrong	Correct	Wrong	Wrong	Wrong	Correct	Wrong	Wrong	Wrong	Wrong	7
524	Sumatera	25-35	Female	Bachelor	Entrepreneur	Yes	No	Correct	Correct	Correct	Correct	Correct	Correct	Correct	Wrong	Wrong	Correct	Wrong	Correct	Correct	Correct	Wrong	Correct	Correct	Correct	14
525	Sumatera	25-35	Female	Bachelor	Permanent staff	Yes	No	Correct	Correct	Correct	Correct	Correct	Correct	Correct	Wrong	Wrong	Correct	Correct	Wrong	Correct	Correct	Correct	Correct	Correct	Wrong	14
526	Sumatera	25-35	Male	Postgraduate	Permanent staff	Yes	Yes	Correct	Wrong	Correct	Correct	Correct	Correct	Correct	Correct	Wrong	Correct	Correct	Wrong	Correct	Correct	Correct	Correct	Wrong	Correct	14
527	Sumatera	25-35	Male	Postgraduate	Permanent staff	No	No	Correct	Correct	Wrong	Wrong	Wrong	Wrong	Wrong	Correct	Correct	Wrong	Correct	Wrong	Correct	Correct	Wrong	Correct	Correct	Correct	10
528	Sumatera	25-35	Male	Up to senior high school	Entrepreneur	No	No	Wrong	Wrong	Correct	Wrong	Wrong	Correct	Correct	Correct	Correct	Correct	Correct	Wrong	Correct	Correct	Wrong	Correct	Correct	Wrong	11
529	Sumatera	25-35	Male	Bachelor	Entrepreneur	No	No	Wrong	Wrong	Wrong	Wrong	Wrong	Wrong	Wrong	Wrong	Wrong	Wrong	Wrong	Wrong	Wrong	Wrong	Wrong	Wrong	Wrong	Wrong	0
530	Sumatera	25-35	Male	Up to senior high school	Entrepreneur	No	No	Wrong	Correct	Correct	Correct	Correct	Wrong	Wrong	Wrong	Wrong	Wrong	Correct	Wrong	Wrong	Correct	Wrong	Correct	Correct	Wrong	8
531	Sumatera	25-35	Female	Bachelor	Entrepreneur	No	Yes	Correct	Correct	Correct	Correct	Correct	Correct	Correct	Correct	Correct	Correct	Correct	Correct	Correct	Correct	Correct	Correct	Correct	Correct	18
532	Sumatera	25-35	Male	Up to senior high school	Entrepreneur	No	No	Wrong	Wrong	Correct	Correct	Wrong	Wrong	Wrong	Wrong	Wrong	Correct	Wrong	Wrong	Wrong	Correct	Wrong	Wrong	Wrong	Wrong	4
533	Sumatera	25-35	Female	Postgraduate	Permanent staff	Yes	No	Correct	Correct	Correct	Correct	Correct	Correct	Correct	Correct	Wrong	Wrong	Correct	Wrong	Wrong	Correct	Wrong	Wrong	Correct	Correct	12
534	Sumatera	25-35	Female	Bachelor	Entrepreneur	No	No	Wrong	Wrong	Wrong	Correct	Correct	Wrong	Wrong	Correct	Wrong	Correct	Wrong	Wrong	Wrong	Correct	Wrong	Wrong	Correct	Wrong	6
535	Sumatera	25-35	Female	Bachelor	Permanent staff	No	No	Wrong	Wrong	Correct	Wrong	Wrong	Wrong	Wrong	Wrong	Wrong	Wrong	Wrong	Wrong	Wrong	Correct	Wrong	Wrong	Correct	Wrong	3
536	Sumatera	25-35	Female	Bachelor	Entrepreneur	No	No	Correct	Correct	Correct	Correct	Wrong	Correct	Wrong	Correct	Wrong	Correct	Correct	Wrong	Correct	Correct	Wrong	Wrong	Correct	Wrong	11
537	Sumatera	25-35	Male	Bachelor	Entrepreneur	No	No	Correct	Correct	Wrong	Correct	Wrong	Wrong	Wrong	Wrong	Wrong	Wrong	Wrong	Wrong	Wrong	Correct	Wrong	Wrong	Correct	Wrong	5
538	Sumatera	25-35	Female	Bachelor	Not working	Yes	No	Correct	Correct	Correct	Correct	Correct	Correct	Correct	Correct	Correct	Correct	Correct	Wrong	Correct	Correct	Wrong	Correct	Wrong	Correct	15
539	Sumatera	25-35	Female	Postgraduate	Permanent staff	Yes	No	Wrong	Correct	Correct	Correct	Correct	Correct	Correct	Wrong	Correct	Correct	Correct	Wrong	Correct	Correct	Correct	Correct	Wrong	Wrong	13
540	Sumatera	25-35	Male	Up to senior high school	Entrepreneur	No	No	Correct	Wrong	Wrong	Wrong	Wrong	Wrong	Wrong	Wrong	Correct	Wrong	Wrong	Wrong	Wrong	Correct	Wrong	Wrong	Wrong	Wrong	3
541	Sumatera	25-35	Female	Bachelor	Not working	No	No	Wrong	Correct	Correct	Correct	Correct	Correct	Correct	Correct	Wrong	Wrong	Wrong	Wrong	Correct	Correct	Correct	Correct	Wrong	Correct	12
542	Sumatera	25-35	Female	Bachelor	Permanent staff	Yes	No	Wrong	Correct	Wrong	Correct	Correct	Wrong	Wrong	Correct	Correct	Correct	Correct	Wrong	Correct	Correct	Correct	Correct	Wrong	Wrong	11
543	Sumatera	25-35	Male	Up to senior high school	Entrepreneur	No	No	Wrong	Wrong	Correct	Correct	Wrong	Wrong	Correct	Correct	Wrong	Correct	Wrong	Wrong	Correct	Correct	Wrong	Correct	Correct	Correct	10
544	Sumatera	25-35	Female	Bachelor	Not working	Yes	No	Correct	Correct	Correct	Correct	Wrong	Correct	Correct	Wrong	Correct	Correct	Wrong	Wrong	Correct	Correct	Wrong	Correct	Correct	Wrong	12
545	Sumatera	25-35	Female	Bachelor	Permanent staff	Yes	No	Correct	Correct	Wrong	Wrong	Wrong	Wrong	Correct	Correct	Wrong	Correct	Wrong	Wrong	Correct	Correct	Wrong	Correct	Correct	Wrong	9
546	Sumatera	25-35	Female	Bachelor	Not working	Yes	No	Correct	Correct	Correct	Correct	Wrong	Correct	Correct	Wrong	Correct	Correct	Wrong	Wrong	Correct	Correct	Correct	Correct	Correct	Correct	14
547	Sumatera	25-35	Female	Bachelor	Not working	No	Yes	Correct	Correct	Correct	Correct	Correct	Correct	Correct	Correct	Correct	Correct	Correct	Correct	Correct	Correct	Correct	Correct	Correct	Correct	18
548	Sumatera	25-35	Male	Bachelor	Permanent staff	Yes	Yes	Correct	Correct	Correct	Wrong	Correct	Correct	Correct	Correct	Correct	Correct	Correct	Correct	Correct	Correct	Correct	Correct	Wrong	Correct	16
549	Sumatera	25-35	Male	Bachelor	Entrepreneur	No	No	Wrong	Wrong	Wrong	Correct	Wrong	Wrong	Wrong	Wrong	Wrong	Wrong	Wrong	Wrong	Wrong	Correct	Wrong	Wrong	Correct	Wrong	3
550	Sumatera	25-35	Female	Bachelor	Not working	Yes	Yes	Correct	Correct	Correct	Correct	Correct	Correct	Correct	Wrong	Wrong	Correct	Wrong	Wrong	Correct	Correct	Correct	Correct	Wrong	Correct	13
551	Sumatera	25-35	Female	Bachelor	Permanent staff	Yes	No	Correct	Correct	Wrong	Correct	Correct	Wrong	Wrong	Correct	Correct	Correct	Wrong	Wrong	Correct	Correct	Wrong	Wrong	Correct	Wrong	10
552	Sumatera	25-35	Female	Bachelor	Permanent staff	Yes	No	Correct	Correct	Correct	Correct	Correct	Wrong	Correct	Wrong	Correct	Correct	Correct	Wrong	Correct	Correct	Wrong	Correct	Correct	Correct	14
553	Sumatera	25-35	Female	Postgraduate	Permanent staff	Yes	No	Wrong	Wrong	Correct	Correct	Correct	Correct	Correct	Correct	Wrong	Correct	Correct	Wrong	Correct	Correct	Correct	Correct	Correct	Correct	14
554	Sumatera	25-35	Female	Bachelor	Entrepreneur	No	No	Correct	Correct	Correct	Correct	Correct	Wrong	Wrong	Correct	Wrong	Wrong	Wrong	Wrong	Wrong	Correct	Wrong	Correct	Correct	Correct	10
555	Sumatera	25-35	Male	Bachelor	Entrepreneur	No	No	Wrong	Wrong	Correct	Wrong	Wrong	Wrong	Wrong	Wrong	Wrong	Wrong	Wrong	Wrong	Wrong	Correct	Wrong	Wrong	Wrong	Wrong	2
556	Sumatera	25-35	Male	Bachelor	Entrepreneur	No	No	Correct	Correct	Wrong	Correct	Wrong	Wrong	Wrong	Wrong	Wrong	Wrong	Wrong	Wrong	Wrong	Correct	Wrong	Wrong	Wrong	Wrong	4
557	Sumatera	25-35	Male	Bachelor	Entrepreneur	No	No	Correct	Correct	Wrong	Correct	Wrong	Wrong	Wrong	Wrong	Wrong	Wrong	Wrong	Wrong	Wrong	Correct	Wrong	Correct	Correct	Wrong	6
558	Sumatera	25-35	Male	Bachelor	Permanent staff	No	No	Wrong	Wrong	Correct	Correct	Correct	Wrong	Correct	Wrong	Wrong	Wrong	Wrong	Wrong	Wrong	Correct	Wrong	Wrong	Wrong	Wrong	5
559	Sumatera	25-35	Female	Bachelor	Permanent staff	Yes	No	Correct	Correct	Wrong	Correct	Correct	Correct	Correct	Correct	Correct	Correct	Wrong	Wrong	Correct	Correct	Correct	Correct	Correct	Wrong	14
560	Sumatera	25-35	Male	Postgraduate	Permanent staff	No	Yes	Wrong	Wrong	Correct	Correct	Correct	Wrong	Correct	Correct	Wrong	Correct	Wrong	Wrong	Correct	Correct	Wrong	Correct	Correct	Wrong	10
561	Sumatera	25-35	Male	Postgraduate	Entrepreneur	No	No	Correct	Correct	Correct	Correct	Correct	Wrong	Correct	Correct	Correct	Correct	Wrong	Wrong	Correct	Correct	Wrong	Correct	Wrong	Correct	13
562	Sumatera	25-35	Male	Bachelor	Entrepreneur	No	No	Wrong	Wrong	Wrong	Wrong	Wrong	Wrong	Wrong	Correct	Wrong	Wrong	Wrong	Wrong	Wrong	Correct	Wrong	Correct	Wrong	Wrong	3
563	Sumatera	25-35	Male	Bachelor	Entrepreneur	No	No	Wrong	Wrong	Wrong	Wrong	Wrong	Wrong	Wrong	Correct	Wrong	Correct	Correct	Correct	Correct	Correct	Wrong	Wrong	Correct	Wrong	7
564	Sumatera	25-35	Male	Bachelor	Not working	No	No	Correct	Wrong	Wrong	Wrong	Wrong	Wrong	Wrong	Wrong	Wrong	Wrong	Wrong	Wrong	Wrong	Correct	Wrong	Wrong	Wrong	Wrong	2
565	Sumatera	25-35	Female	Postgraduate	Permanent staff	Yes	No	Correct	Wrong	Correct	Correct	Correct	Correct	Correct	Correct	Wrong	Correct	Correct	Wrong	Correct	Correct	Correct	Correct	Correct	Correct	15
566	Sumatera	25-35	Female	Postgraduate	Permanent staff	Yes	No	Correct	Correct	Correct	Correct	Correct	Correct	Correct	Correct	Wrong	Correct	Wrong	Wrong	Correct	Correct	Wrong	Correct	Correct	Wrong	13
567	Sumatera	25-35	Male	Bachelor	Entrepreneur	No	No	Correct	Correct	Correct	Wrong	Correct	Wrong	Wrong	Wrong	Correct	Correct	Correct	Correct	Correct	Correct	Wrong	Correct	Wrong	Wrong	11
568	Sumatera	25-35	Female	Postgraduate	Permanent staff	Yes	No	Correct	Correct	Correct	Correct	Correct	Correct	Correct	Correct	Correct	Correct	Wrong	Correct	Correct	Correct	Correct	Correct	Correct	Correct	17
569	Sumatera	25-35	Female	Bachelor	Entrepreneur	No	No	Wrong	Correct	Correct	Correct	Correct	Correct	Correct	Correct	Wrong	Correct	Wrong	Wrong	Correct	Correct	Correct	Correct	Correct	Correct	14
570	Sumatera	25-35	Female	Up to senior high school	Not working	No	No	Correct	Correct	Correct	Correct	Wrong	Wrong	Wrong	Wrong	Wrong	Correct	Correct	Wrong	Correct	Correct	Wrong	Wrong	Wrong	Wrong	8
571	Sumatera	25-35	Female	Postgraduate	Not working	No	No	Correct	Correct	Wrong	Correct	Correct	Correct	Correct	Wrong	Correct	Wrong	Wrong	Wrong	Correct	Correct	Wrong	Correct	Wrong	Wrong	10
572	Sumatera	25-35	Female	Bachelor	Entrepreneur	No	No	Correct	Correct	Correct	Wrong	Correct	Wrong	Wrong	Correct	Wrong	Correct	Wrong	Wrong	Correct	Correct	Wrong	Correct	Correct	Wrong	10
573	Sumatera	25-35	Female	Bachelor	Permanent staff	Yes	No	Correct	Correct	Correct	Correct	Correct	Correct	Correct	Correct	Wrong	Correct	Correct	Correct	Correct	Correct	Correct	Correct	Wrong	Correct	16
574	Sumatera	25-35	Male	Bachelor	Entrepreneur	No	No	Correct	Correct	Wrong	Wrong	Correct	Wrong	Wrong	Wrong	Wrong	Wrong	Wrong	Wrong	Correct	Correct	Wrong	Wrong	Correct	Wrong	6
575	Sumatera	25-35	Female	Bachelor	Not working	No	No	Correct	Correct	Wrong	Wrong	Wrong	Wrong	Wrong	Wrong	Wrong	Wrong	Wrong	Wrong	Wrong	Correct	Wrong	Wrong	Wrong	Wrong	3
576	Sumatera	25-35	Female	Up to senior high school	Not working	No	No	Wrong	Wrong	Wrong	Wrong	Wrong	Wrong	Wrong	Wrong	Wrong	Wrong	Correct	Wrong	Wrong	Correct	Wrong	Wrong	Wrong	Wrong	2
577	Sumatera	25-35	Male	Bachelor	Entrepreneur	No	No	Wrong	Wrong	Correct	Wrong	Wrong	Wrong	Wrong	Wrong	Wrong	Wrong	Wrong	Wrong	Wrong	Correct	Wrong	Wrong	Correct	Wrong	3
578	Sumatera	25-35	Male	Up to senior high school	Entrepreneur	No	No	Wrong	Wrong	Correct	Correct	Correct	Correct	Wrong	Correct	Wrong	Correct	Correct	Wrong	Correct	Correct	Wrong	Correct	Wrong	Wrong	10
579	Sumatera	25-35	Female	Bachelor	Permanent staff	No	No	Wrong	Wrong	Wrong	Correct	Correct	Wrong	Wrong	Wrong	Wrong	Correct	Wrong	Wrong	Correct	Correct	Wrong	Correct	Correct	Wrong	7
580	Sumatera	25-35	Male	Bachelor	Permanent staff	Yes	No	Correct	Wrong	Correct	Correct	Correct	Correct	Correct	Correct	Wrong	Correct	Correct	Correct	Correct	Correct	Wrong	Correct	Correct	Correct	15
581	Sumatera	25-35	Female	Bachelor	Permanent staff	Yes	Yes	Correct	Correct	Correct	Correct	Correct	Wrong	Correct	Correct	Wrong	Correct	Correct	Wrong	Correct	Correct	Correct	Correct	Correct	Correct	15
582	Sumatera	25-35	Male	Postgraduate	Permanent staff	Yes	Yes	Correct	Correct	Wrong	Correct	Correct	Wrong	Wrong	Correct	Correct	Correct	Correct	Correct	Correct	Correct	Wrong	Correct	Correct	Correct	14
583	Sumatera	35-45	Female	Postgraduate	Entrepreneur	Yes	No	Correct	Correct	Correct	Wrong	Correct	Correct	Correct	Correct	Correct	Correct	Wrong	Wrong	Correct	Correct	Wrong	Correct	Wrong	Correct	13
584	Sumatera	35-45	Male	Bachelor	Permanent staff	No	No	Correct	Wrong	Wrong	Correct	Correct	Wrong	Wrong	Wrong	Wrong	Wrong	Wrong	Wrong	Wrong	Correct	Wrong	Wrong	Wrong	Wrong	4
585	Sumatera	35-45	Female	Postgraduate	Permanent staff	No	No	Wrong	Correct	Correct	Correct	Correct	Wrong	Wrong	Wrong	Wrong	Correct	Correct	Wrong	Correct	Correct	Wrong	Correct	Correct	Correct	11
586	Sumatera	35-45	Male	Bachelor	Entrepreneur	No	No	Wrong	Correct	Wrong	Wrong	Wrong	Wrong	Correct	Wrong	Wrong	Wrong	Wrong	Wrong	Correct	Correct	Wrong	Correct	Wrong	Correct	6
587	Sumatera	35-45	Female	Postgraduate	Permanent staff	No	No	Wrong	Wrong	Wrong	Wrong	Correct	Wrong	Wrong	Correct	Wrong	Correct	Wrong	Wrong	Correct	Correct	Wrong	Correct	Wrong	Wrong	6
588	Sumatera	35-45	Female	Bachelor	Permanent staff	No	Yes	Correct	Correct	Correct	Correct	Correct	Wrong	Wrong	Wrong	Wrong	Correct	Correct	Wrong	Correct	Correct	Correct	Correct	Correct	Wrong	12
589	Sumatera	35-45	Female	Postgraduate	Permanent staff	No	No	Correct	Correct	Correct	Correct	Correct	Correct	Correct	Correct	Wrong	Correct	Wrong	Correct	Correct	Correct	Wrong	Correct	Correct	Correct	15
590	Sumatera	35-45	Male	Postgraduate	Permanent staff	No	No	Correct	Correct	Correct	Correct	Wrong	Wrong	Wrong	Correct	Correct	Correct	Correct	Wrong	Correct	Correct	Wrong	Correct	Correct	Wrong	12
591	Sumatera	35-45	Female	Bachelor	Not working	No	No	Wrong	Correct	Correct	Correct	Correct	Correct	Correct	Wrong	Wrong	Correct	Wrong	Wrong	Correct	Correct	Wrong	Correct	Correct	Correct	12
592	Sumatera	35-45	Female	Bachelor	Permanent staff	Yes	No	Correct	Correct	Correct	Correct	Correct	Correct	Correct	Correct	Correct	Correct	Correct	Correct	Correct	Correct	Correct	Correct	Correct	Correct	18
593	Sumatera	35-45	Female	Postgraduate	Permanent staff	No	No	Wrong	Wrong	Correct	Wrong	Wrong	Wrong	Wrong	Wrong	Wrong	Correct	Wrong	Wrong	Wrong	Correct	Wrong	Wrong	Wrong	Wrong	3
594	Sumatera	35-45	Male	Bachelor	Permanent staff	Yes	Yes	Correct	Correct	Correct	Correct	Correct	Correct	Correct	Correct	Correct	Correct	Correct	Correct	Correct	Correct	Correct	Correct	Wrong	Correct	17
595	Sumatera	35-45	Female	Bachelor	Permanent staff	Yes	No	Correct	Correct	Correct	Correct	Correct	Correct	Correct	Correct	Wrong	Correct	Correct	Correct	Correct	Correct	Correct	Correct	Correct	Correct	17
596	Sumatera	35-45	Female	Bachelor	Permanent staff	Yes	Yes	Correct	Correct	Wrong	Wrong	Correct	Wrong	Correct	Wrong	Wrong	Correct	Correct	Correct	Correct	Correct	Wrong	Correct	Wrong	Correct	11
597	Sumatera	35-45	Female	Postgraduate	Permanent staff	Yes	No	Wrong	Correct	Correct	Correct	Correct	Correct	Correct	Correct	Wrong	Correct	Correct	Correct	Correct	Correct	Correct	Correct	Correct	Correct	16
598	Sumatera	35-45	Male	Bachelor	Entrepreneur	No	No	Correct	Wrong	Correct	Correct	Correct	Wrong	Correct	Correct	Wrong	Correct	Correct	Wrong	Correct	Correct	Wrong	Correct	Correct	Correct	13
599	Sumatera	35-45	Female	Bachelor	Entrepreneur	No	No	Wrong	Wrong	Correct	Correct	Wrong	Wrong	Wrong	Correct	Wrong	Correct	Wrong	Wrong	Wrong	Correct	Wrong	Wrong	Wrong	Wrong	5
600	Sumatera	35-45	Male	Bachelor	Entrepreneur	No	No	Correct	Correct	Correct	Correct	Wrong	Wrong	Wrong	Wrong	Correct	Correct	Wrong	Wrong	Wrong	Correct	Wrong	Wrong	Wrong	Wrong	7
601	Sumatera	35-45	Male	Bachelor	Entrepreneur	No	Yes	Correct	Wrong	Correct	Correct	Correct	Correct	Wrong	Correct	Wrong	Correct	Correct	Wrong	Correct	Correct	Wrong	Correct	Correct	Correct	13
602	Sumatera	35-45	Male	Bachelor	Entrepreneur	No	No	Wrong	Wrong	Wrong	Wrong	Wrong	Wrong	Wrong	Wrong	Wrong	Wrong	Wrong	Wrong	Wrong	Correct	Wrong	Wrong	Wrong	Wrong	1
603	Sumatera	35-45	Female	Bachelor	Entrepreneur	No	No	Wrong	Wrong	Wrong	Wrong	Wrong	Wrong	Wrong	Wrong	Wrong	Correct	Wrong	Wrong	Wrong	Correct	Wrong	Wrong	Correct	Wrong	3
604	Sumatera	35-45	Male	Postgraduate	Permanent staff	No	No	Correct	Correct	Correct	Correct	Correct	Wrong	Correct	Correct	Correct	Correct	Correct	Wrong	Correct	Correct	Correct	Correct	Wrong	Correct	15
605	Sumatera	35-45	Female	Bachelor	Permanent staff	Yes	Yes	Correct	Correct	Wrong	Correct	Correct	Correct	Correct	Correct	Correct	Correct	Correct	Correct	Correct	Correct	Correct	Correct	Correct	Correct	17
606	Sumatera	35-45	Male	Postgraduate	Permanent staff	No	Yes	Correct	Correct	Wrong	Correct	Correct	Correct	Correct	Correct	Correct	Correct	Correct	Correct	Correct	Correct	Correct	Correct	Wrong	Correct	16
607	Sumatera	35-45	Male	Bachelor	Permanent staff	No	No	Correct	Correct	Correct	Wrong	Correct	Wrong	Wrong	Correct	Correct	Correct	Correct	Wrong	Correct	Correct	Wrong	Correct	Wrong	Correct	12
608	Sumatera	35-45	Female	Bachelor	Permanent staff	No	No	Correct	Correct	Wrong	Correct	Wrong	Wrong	Wrong	Wrong	Correct	Correct	Wrong	Wrong	Wrong	Correct	Wrong	Correct	Correct	Wrong	8
609	Sumatera	35-45	Female	Postgraduate	Permanent staff	No	No	Wrong	Wrong	Wrong	Correct	Wrong	Wrong	Wrong	Wrong	Wrong	Correct	Wrong	Wrong	Wrong	Correct	Wrong	Wrong	Correct	Wrong	4
610	Sumatera	35-45	Male	Postgraduate	Permanent staff	No	No	Correct	Wrong	Correct	Correct	Correct	Wrong	Correct	Correct	Wrong	Correct	Wrong	Wrong	Wrong	Correct	Wrong	Correct	Correct	Wrong	10
611	Sumatera	35-45	Male	Up to senior high school	Entrepreneur	No	No	Correct	Wrong	Correct	Wrong	Wrong	Wrong	Wrong	Wrong	Wrong	Wrong	Correct	Wrong	Wrong	Correct	Wrong	Wrong	Wrong	Wrong	4
612	Sumatera	35-45	Male	Bachelor	Permanent staff	No	No	Wrong	Wrong	Correct	Wrong	Wrong	Wrong	Wrong	Wrong	Wrong	Correct	Wrong	Wrong	Correct	Correct	Wrong	Wrong	Wrong	Wrong	4
613	Sumatera	35-45	Male	Postgraduate	Permanent staff	Yes	No	Correct	Correct	Correct	Correct	Correct	Correct	Correct	Correct	Correct	Correct	Correct	Correct	Correct	Correct	Correct	Correct	Correct	Correct	18
614	Sumatera	35-45	Male	Bachelor	Entrepreneur	No	No	Correct	Correct	Correct	Wrong	Correct	Correct	Correct	Wrong	Correct	Correct	Correct	Correct	Correct	Correct	Wrong	Correct	Wrong	Correct	14
615	Sumatera	35-45	Male	Up to senior high school	Entrepreneur	No	No	Correct	Correct	Correct	Correct	Correct	Correct	Correct	Correct	Correct	Correct	Correct	Wrong	Correct	Correct	Wrong	Correct	Correct	Wrong	15
616	Sumatera	35-45	Female	Bachelor	Not working	Yes	Yes	Correct	Correct	Correct	Correct	Correct	Correct	Correct	Correct	Correct	Correct	Wrong	Wrong	Correct	Correct	Wrong	Correct	Correct	Correct	15
617	Sumatera	35-45	Female	Postgraduate	Permanent staff	Yes	No	Correct	Correct	Correct	Correct	Correct	Wrong	Correct	Correct	Wrong	Correct	Wrong	Wrong	Correct	Correct	Correct	Correct	Correct	Wrong	13
618	Sumatera	35-45	Female	Bachelor	Permanent staff	Yes	No	Correct	Correct	Wrong	Correct	Correct	Correct	Correct	Correct	Correct	Correct	Correct	Wrong	Correct	Correct	Correct	Correct	Correct	Correct	16
619	Sumatera	35-45	Female	Bachelor	Permanent staff	Yes	Yes	Correct	Correct	Wrong	Correct	Wrong	Wrong	Wrong	Wrong	Wrong	Correct	Correct	Wrong	Wrong	Correct	Wrong	Correct	Correct	Correct	9
620	Sumatera	35-45	Female	Bachelor	Permanent staff	No	No	Correct	Wrong	Wrong	Correct	Wrong	Wrong	Correct	Wrong	Wrong	Wrong	Correct	Wrong	Correct	Correct	Correct	Correct	Correct	Wrong	9
621	Sumatera	35-45	Female	Up to senior high school	Not working	No	No	Correct	Wrong	Wrong	Wrong	Wrong	Wrong	Wrong	Correct	Wrong	Wrong	Correct	Wrong	Correct	Correct	Wrong	Wrong	Correct	Wrong	6
622	Sumatera	35-45	Female	Bachelor	Not working	No	No	Wrong	Correct	Wrong	Wrong	Wrong	Wrong	Wrong	Wrong	Wrong	Wrong	Wrong	Wrong	Wrong	Correct	Wrong	Wrong	Wrong	Wrong	2
623	Sumatera	35-45	Male	Up to senior high school	Entrepreneur	No	No	Correct	Wrong	Correct	Correct	Correct	Wrong	Wrong	Wrong	Wrong	Correct	Wrong	Wrong	Correct	Correct	Correct	Wrong	Wrong	Correct	9
624	Sumatera	35-45	Male	Postgraduate	Permanent staff	No	No	Correct	Wrong	Correct	Wrong	Wrong	Wrong	Correct	Wrong	Wrong	Correct	Correct	Wrong	Correct	Correct	Wrong	Wrong	Wrong	Correct	8
625	Sumatera	35-45	Male	Up to senior high school	Entrepreneur	No	Yes	Correct	Correct	Correct	Correct	Correct	Wrong	Correct	Correct	Correct	Correct	Correct	Correct	Correct	Correct	Correct	Correct	Correct	Correct	17
626	Sumatera	35-45	Male	Postgraduate	Permanent staff	Yes	Yes	Correct	Correct	Correct	Correct	Correct	Correct	Correct	Correct	Correct	Correct	Correct	Wrong	Correct	Correct	Correct	Correct	Correct	Correct	17
627	Sumatera	35-45	Female	Bachelor	Entrepreneur	No	No	Wrong	Wrong	Wrong	Wrong	Wrong	Wrong	Wrong	Wrong	Wrong	Wrong	Wrong	Wrong	Wrong	Correct	Wrong	Wrong	Wrong	Wrong	1
628	Sumatera	35-45	Male	Bachelor	Permanent staff	No	No	Correct	Correct	Correct	Correct	Correct	Correct	Correct	Correct	Wrong	Correct	Wrong	Wrong	Correct	Correct	Correct	Correct	Correct	Correct	15
629	Sumatera	35-45	Male	Bachelor	Permanent staff	Yes	No	Correct	Correct	Correct	Wrong	Correct	Correct	Correct	Correct	Correct	Correct	Wrong	Correct	Correct	Correct	Wrong	Correct	Correct	Correct	15
630	Sumatera	35-45	Female	Bachelor	Permanent staff	No	No	Correct	Wrong	Correct	Correct	Correct	Correct	Correct	Correct	Wrong	Correct	Wrong	Correct	Correct	Correct	Wrong	Correct	Correct	Correct	14
631	Sumatera	35-45	Female	Postgraduate	Permanent staff	No	Yes	Correct	Correct	Correct	Wrong	Wrong	Wrong	Wrong	Wrong	Correct	Correct	Wrong	Wrong	Correct	Correct	Wrong	Correct	Wrong	Wrong	8
632	Sumatera	35-45	Female	Postgraduate	Permanent staff	No	Yes	Correct	Correct	Wrong	Correct	Wrong	Correct	Correct	Wrong	Correct	Correct	Correct	Wrong	Correct	Correct	Wrong	Correct	Wrong	Correct	12
633	Sumatera	35-45	Female	Postgraduate	Permanent staff	No	No	Correct	Correct	Correct	Wrong	Wrong	Wrong	Correct	Wrong	Wrong	Correct	Wrong	Wrong	Wrong	Correct	Wrong	Correct	Wrong	Wrong	7
634	Sumatera	35-45	Female	Bachelor	Permanent staff	No	No	Wrong	Wrong	Correct	Correct	Correct	Correct	Correct	Correct	Wrong	Correct	Correct	Wrong	Correct	Correct	Correct	Correct	Correct	Wrong	13
635	Sumatera	35-45	Male	Up to senior high school	Entrepreneur	No	No	Correct	Correct	Correct	Wrong	Correct	Correct	Correct	Correct	Correct	Correct	Wrong	Correct	Correct	Correct	Wrong	Correct	Wrong	Correct	14
636	Sumatera	35-45	Male	Up to senior high school	Entrepreneur	No	No	Correct	Wrong	Correct	Correct	Correct	Wrong	Correct	Correct	Wrong	Correct	Wrong	Correct	Correct	Correct	Wrong	Correct	Correct	Correct	13
637	Sumatera	35-45	Male	Bachelor	Entrepreneur	No	No	Correct	Wrong	Wrong	Correct	Wrong	Wrong	Wrong	Wrong	Wrong	Wrong	Wrong	Wrong	Correct	Correct	Wrong	Correct	Correct	Correct	7
638	Sumatera	35-45	Female	Postgraduate	Permanent staff	No	No	Correct	Correct	Wrong	Wrong	Wrong	Wrong	Wrong	Wrong	Wrong	Wrong	Wrong	Wrong	Wrong	Wrong	Wrong	Wrong	Wrong	Wrong	2
639	Sumatera	35-45	Female	Postgraduate	Permanent staff	Yes	No	Correct	Correct	Correct	Correct	Correct	Wrong	Correct	Correct	Correct	Correct	Wrong	Correct	Correct	Correct	Correct	Correct	Wrong	Correct	15
640	Sumatera	35-45	Male	Postgraduate	Permanent staff	Yes	No	Correct	Correct	Correct	Correct	Correct	Correct	Wrong	Correct	Wrong	Correct	Wrong	Wrong	Correct	Correct	Correct	Correct	Correct	Wrong	13
641	Sumatera	35-45	Female	Bachelor	Entrepreneur	Yes	No	Correct	Correct	Correct	Correct	Correct	Correct	Correct	Correct	Correct	Correct	Wrong	Correct	Correct	Correct	Wrong	Correct	Correct	Correct	16
642	Sumatera	35-45	Female	Bachelor	Not working	Yes	No	Correct	Correct	Correct	Correct	Correct	Wrong	Correct	Correct	Wrong	Correct	Correct	Wrong	Correct	Correct	Wrong	Wrong	Correct	Correct	13
643	Sumatera	35-45	Female	Bachelor	Permanent staff	Yes	No	Correct	Correct	Correct	Correct	Correct	Wrong	Correct	Wrong	Wrong	Correct	Wrong	Wrong	Correct	Correct	Wrong	Correct	Correct	Wrong	11
644	Sumatera	35-45	Female	Bachelor	Permanent staff	No	No	Correct	Correct	Correct	Wrong	Correct	Wrong	Wrong	Wrong	Wrong	Correct	Wrong	Wrong	Correct	Correct	Wrong	Wrong	Correct	Correct	9
645	Sumatera	35-45	Female	Postgraduate	Permanent staff	Yes	Yes	Correct	Correct	Wrong	Correct	Correct	Correct	Correct	Correct	Correct	Correct	Correct	Wrong	Correct	Correct	Correct	Correct	Wrong	Correct	15
646	Sumatera	35-45	Female	Bachelor	Not working	No	No	Wrong	Wrong	Wrong	Correct	Correct	Wrong	Wrong	Correct	Wrong	Correct	Wrong	Wrong	Correct	Correct	Wrong	Correct	Correct	Correct	9
647	Sumatera	35-45	Female	Bachelor	Permanent staff	Yes	Yes	Correct	Correct	Correct	Correct	Correct	Correct	Correct	Correct	Wrong	Correct	Correct	Wrong	Correct	Correct	Correct	Wrong	Correct	Correct	15
648	Sumatera	35-45	Male	Bachelor	Entrepreneur	No	Yes	Wrong	Correct	Correct	Correct	Correct	Correct	Correct	Wrong	Wrong	Correct	Correct	Correct	Correct	Correct	Correct	Correct	Correct	Wrong	14
649	Sumatera	35-45	Male	Postgraduate	Permanent staff	Yes	No	Correct	Correct	Correct	Correct	Correct	Correct	Correct	Correct	Wrong	Correct	Correct	Correct	Correct	Correct	Wrong	Correct	Correct	Correct	16
650	Sumatera	35-45	Male	Bachelor	Entrepreneur	No	No	Correct	Correct	Correct	Correct	Correct	Correct	Correct	Correct	Correct	Correct	Wrong	Correct	Correct	Correct	Wrong	Correct	Wrong	Correct	15
651	Sumatera	35-45	Male	Up to senior high school	Entrepreneur	No	No	Wrong	Wrong	Correct	Correct	Correct	Correct	Correct	Correct	Wrong	Correct	Wrong	Correct	Correct	Correct	Wrong	Correct	Correct	Correct	13
652	Sumatera	35-45	Male	Bachelor	Permanent staff	No	No	Wrong	Correct	Correct	Wrong	Wrong	Wrong	Wrong	Wrong	Wrong	Wrong	Wrong	Wrong	Wrong	Correct	Wrong	Wrong	Wrong	Wrong	3
653	Sumatera	35-45	Male	Bachelor	Entrepreneur	No	No	Correct	Wrong	Correct	Correct	Correct	Wrong	Wrong	Correct	Wrong	Correct	Correct	Wrong	Correct	Correct	Wrong	Correct	Correct	Wrong	11
654	Sumatera	35-45	Female	Bachelor	Permanent staff	No	No	Correct	Correct	Wrong	Wrong	Wrong	Wrong	Wrong	Wrong	Correct	Correct	Wrong	Wrong	Wrong	Correct	Wrong	Correct	Correct	Wrong	7
655	Sumatera	35-45	Male	Bachelor	Permanent staff	No	No	Wrong	Wrong	Wrong	Wrong	Wrong	Wrong	Wrong	Correct	Wrong	Correct	Wrong	Wrong	Correct	Correct	Wrong	Wrong	Wrong	Wrong	4
656	Sumatera	35-45	Male	Postgraduate	Permanent staff	Yes	No	Correct	Correct	Correct	Correct	Correct	Correct	Correct	Correct	Correct	Correct	Correct	Wrong	Correct	Correct	Wrong	Correct	Correct	Correct	16
657	Sumatera	35-45	Female	Bachelor	Not working	No	No	Wrong	Correct	Correct	Correct	Correct	Wrong	Correct	Correct	Correct	Correct	Wrong	Wrong	Correct	Correct	Wrong	Correct	Correct	Correct	13
658	Sumatera	35-45	Female	Postgraduate	Permanent staff	Yes	Yes	Correct	Correct	Correct	Correct	Correct	Correct	Correct	Correct	Correct	Correct	Correct	Correct	Correct	Correct	Correct	Correct	Correct	Correct	18
659	Sumatera	35-45	Female	Bachelor	Permanent staff	Yes	Yes	Correct	Correct	Correct	Correct	Correct	Wrong	Correct	Correct	Wrong	Correct	Correct	Correct	Correct	Correct	Correct	Correct	Correct	Wrong	15
660	Sumatera	35-45	Female	Bachelor	Permanent staff	Yes	No	Correct	Correct	Correct	Correct	Correct	Wrong	Correct	Correct	Wrong	Correct	Correct	Correct	Correct	Correct	Wrong	Correct	Correct	Correct	15
661	Sumatera	35-45	Male	Up to senior high school	Permanent staff	No	No	Wrong	Correct	Correct	Wrong	Wrong	Wrong	Wrong	Wrong	Wrong	Correct	Wrong	Wrong	Wrong	Correct	Wrong	Wrong	Correct	Correct	6
662	Sumatera	35-45	Female	Bachelor	Permanent staff	Yes	No	Wrong	Correct	Correct	Correct	Correct	Wrong	Correct	Correct	Correct	Correct	Wrong	Wrong	Correct	Correct	Wrong	Correct	Wrong	Wrong	11
663	Sumatera	35-45	Female	Bachelor	Permanent staff	Yes	Yes	Correct	Correct	Correct	Correct	Correct	Wrong	Correct	Correct	Wrong	Correct	Correct	Wrong	Correct	Correct	Correct	Correct	Correct	Correct	15
664	Sumatera	35-45	Female	Bachelor	Permanent staff	No	No	Correct	Wrong	Correct	Correct	Correct	Wrong	Correct	Correct	Wrong	Correct	Wrong	Wrong	Correct	Correct	Wrong	Correct	Correct	Correct	12
665	Sumatera	35-45	Female	Bachelor	Entrepreneur	No	No	Wrong	Correct	Correct	Correct	Correct	Wrong	Wrong	Correct	Wrong	Correct	Wrong	Correct	Correct	Correct	Wrong	Correct	Wrong	Correct	11
666	Sumatera	35-45	Male	Bachelor	Entrepreneur	No	No	Correct	Correct	Correct	Wrong	Correct	Wrong	Wrong	Correct	Correct	Correct	Correct	Correct	Correct	Correct	Wrong	Wrong	Wrong	Wrong	11
667	Sumatera	35-45	Male	Bachelor	Permanent staff	No	No	Correct	Correct	Correct	Correct	Correct	Correct	Correct	Correct	Correct	Correct	Wrong	Wrong	Correct	Correct	Wrong	Correct	Correct	Wrong	14
668	Sumatera	35-45	Female	Bachelor	Permanent staff	Yes	No	Correct	Correct	Correct	Correct	Correct	Correct	Correct	Correct	Correct	Correct	Correct	Correct	Correct	Correct	Wrong	Correct	Correct	Correct	17
669	Sumatera	35-45	Male	Postgraduate	Permanent staff	No	No	Correct	Correct	Correct	Wrong	Wrong	Wrong	Wrong	Correct	Wrong	Correct	Wrong	Wrong	Correct	Correct	Wrong	Wrong	Correct	Correct	9
670	Sumatera	35-45	Female	Bachelor	Permanent staff	No	No	Correct	Correct	Correct	Correct	Correct	Correct	Correct	Wrong	Correct	Wrong	Wrong	Wrong	Correct	Correct	Wrong	Correct	Correct	Wrong	12
671	Sumatera	35-45	Male	Up to senior high school	Entrepreneur	No	No	Correct	Correct	Correct	Correct	Correct	Correct	Correct	Correct	Correct	Correct	Wrong	Correct	Correct	Correct	Correct	Correct	Wrong	Correct	16
672	Sumatera	35-45	Male	Up to senior high school	Entrepreneur	No	No	Correct	Correct	Correct	Wrong	Correct	Wrong	Wrong	Correct	Correct	Correct	Wrong	Wrong	Correct	Correct	Correct	Correct	Correct	Correct	13
673	Sumatera	35-45	Female	Bachelor	Not working	No	No	Correct	Correct	Correct	Wrong	Wrong	Wrong	Wrong	Wrong	Correct	Correct	Wrong	Wrong	Correct	Correct	Wrong	Correct	Wrong	Wrong	8
674	Sumatera	35-45	Female	Postgraduate	Permanent staff	No	Yes	Correct	Correct	Wrong	Correct	Wrong	Correct	Correct	Correct	Correct	Correct	Correct	Correct	Correct	Correct	Correct	Correct	Wrong	Correct	15
675	Sumatera	35-45	Male	Postgraduate	Permanent staff	No	No	Correct	Correct	Correct	Correct	Wrong	Wrong	Correct	Correct	Wrong	Wrong	Correct	Wrong	Correct	Correct	Wrong	Correct	Wrong	Wrong	10
676	Sumatera	35-45	Female	Bachelor	Not working	No	No	Wrong	Correct	Correct	Correct	Wrong	Wrong	Wrong	Correct	Correct	Correct	Correct	Wrong	Correct	Correct	Wrong	Correct	Correct	Correct	12
677	Sumatera	35-45	Female	Up to senior high school	Not working	No	No	Wrong	Wrong	Wrong	Wrong	Wrong	Wrong	Wrong	Wrong	Wrong	Wrong	Wrong	Wrong	Wrong	Wrong	Wrong	Wrong	Correct	Wrong	1
678	Sumatera	35-45	Male	Bachelor	Permanent staff	Yes	No	Correct	Correct	Correct	Correct	Correct	Correct	Correct	Correct	Correct	Correct	Wrong	Wrong	Correct	Correct	Correct	Correct	Wrong	Wrong	14
679	Sumatera	35-45	Male	Postgraduate	Entrepreneur	No	No	Wrong	Correct	Correct	Correct	Correct	Wrong	Wrong	Correct	Correct	Correct	Correct	Wrong	Correct	Correct	Wrong	Correct	Correct	Correct	13
680	Sumatera	35-45	Female	Postgraduate	Permanent staff	No	No	Correct	Correct	Correct	Correct	Correct	Correct	Correct	Correct	Correct	Correct	Correct	Correct	Correct	Correct	Correct	Correct	Correct	Correct	18
681	Sumatera	35-45	Male	Postgraduate	Entrepreneur	No	No	Correct	Correct	Correct	Correct	Correct	Correct	Correct	Correct	Correct	Wrong	Correct	Wrong	Wrong	Correct	Correct	Correct	Correct	Correct	15
682	Sumatera	35-45	Male	Bachelor	Entrepreneur	No	Yes	Correct	Correct	Correct	Correct	Correct	Wrong	Wrong	Correct	Correct	Correct	Wrong	Correct	Correct	Correct	Correct	Wrong	Wrong	Correct	13
683	Sumatera	35-45	Female	Postgraduate	Permanent staff	Yes	No	Correct	Correct	Correct	Correct	Correct	Wrong	Correct	Correct	Wrong	Correct	Correct	Wrong	Wrong	Correct	Correct	Correct	Correct	Correct	14
684	Sumatera	35-45	Male	Postgraduate	Permanent staff	No	No	Wrong	Correct	Wrong	Wrong	Wrong	Wrong	Wrong	Correct	Wrong	Wrong	Wrong	Wrong	Wrong	Correct	Wrong	Wrong	Correct	Wrong	4
685	Sumatera	35-45	Female	Postgraduate	Entrepreneur	Yes	Yes	Wrong	Correct	Correct	Correct	Correct	Correct	Correct	Correct	Correct	Correct	Correct	Wrong	Correct	Correct	Correct	Correct	Wrong	Correct	15
686	Sumatera	35-45	Male	Postgraduate	Permanent staff	No	No	Correct	Correct	Correct	Correct	Wrong	Wrong	Correct	Correct	Wrong	Correct	Correct	Wrong	Correct	Correct	Correct	Correct	Correct	Correct	14
687	Sumatera	35-45	Female	Postgraduate	Permanent staff	No	No	Correct	Correct	Correct	Wrong	Correct	Correct	Wrong	Wrong	Correct	Correct	Wrong	Wrong	Wrong	Correct	Wrong	Correct	Correct	Wrong	10
688	Sumatera	35-45	Male	Postgraduate	Permanent staff	No	No	Correct	Wrong	Correct	Correct	Correct	Wrong	Wrong	Correct	Wrong	Correct	Wrong	Correct	Correct	Correct	Correct	Correct	Correct	Wrong	12
689	Sumatera	35-45	Female	Postgraduate	Entrepreneur	No	No	Correct	Correct	Wrong	Wrong	Correct	Wrong	Wrong	Wrong	Wrong	Wrong	Wrong	Wrong	Correct	Correct	Wrong	Correct	Correct	Wrong	7
690	Sumatera	35-45	Female	Up to senior high school	Not working	No	No	Wrong	Correct	Correct	Correct	Correct	Wrong	Correct	Wrong	Correct	Wrong	Correct	Wrong	Correct	Correct	Wrong	Correct	Correct	Wrong	11
691	Sumatera	35-45	Male	Up to senior high school	Permanent staff	No	No	Wrong	Wrong	Correct	Wrong	Wrong	Wrong	Wrong	Wrong	Wrong	Correct	Wrong	Wrong	Correct	Correct	Correct	Wrong	Correct	Correct	7
692	Sumatera	35-45	Female	Bachelor	Permanent staff	Yes	No	Correct	Wrong	Wrong	Wrong	Correct	Wrong	Correct	Correct	Correct	Correct	Wrong	Wrong	Correct	Correct	Correct	Correct	Correct	Correct	12
693	Sumatera	35-45	Female	Bachelor	Permanent staff	No	No	Wrong	Correct	Correct	Correct	Correct	Wrong	Wrong	Wrong	Wrong	Correct	Wrong	Wrong	Correct	Correct	Wrong	Wrong	Correct	Correct	9
694	Sumatera	35-45	Female	Bachelor	Permanent staff	Yes	Yes	Wrong	Wrong	Correct	Correct	Correct	Correct	Correct	Wrong	Wrong	Correct	Wrong	Wrong	Correct	Correct	Correct	Correct	Correct	Wrong	11
695	Sumatera	35-45	Female	Bachelor	Permanent staff	Yes	Yes	Correct	Correct	Wrong	Correct	Correct	Wrong	Wrong	Correct	Correct	Correct	Correct	Wrong	Correct	Correct	Correct	Correct	Correct	Correct	14
696	Sumatera	35-45	Male	Up to senior high school	Entrepreneur	No	Yes	Wrong	Correct	Correct	Wrong	Wrong	Wrong	Wrong	Wrong	Correct	Correct	Correct	Wrong	Wrong	Correct	Wrong	Wrong	Correct	Wrong	7
697	Sumatera	35-45	Male	Bachelor	Permanent staff	No	No	Correct	Correct	Wrong	Correct	Correct	Wrong	Correct	Correct	Wrong	Correct	Correct	Wrong	Correct	Correct	Correct	Correct	Wrong	Wrong	12
698	Sumatera	35-45	Female	Bachelor	Entrepreneur	Yes	No	Correct	Correct	Wrong	Correct	Wrong	Wrong	Wrong	Wrong	Wrong	Correct	Correct	Wrong	Correct	Correct	Wrong	Correct	Correct	Wrong	9
699	Sumatera	35-45	Male	Postgraduate	Permanent staff	No	No	Correct	Correct	Correct	Correct	Correct	Correct	Correct	Correct	Correct	Correct	Correct	Correct	Correct	Correct	Wrong	Correct	Wrong	Correct	16
700	Sumatera	35-45	Female	Bachelor	Entrepreneur	No	No	Correct	Correct	Correct	Correct	Wrong	Wrong	Wrong	Correct	Wrong	Correct	Correct	Wrong	Correct	Correct	Wrong	Correct	Wrong	Wrong	10
701	Sumatera	35-45	Female	Up to senior high school	Not working	No	No	Wrong	Wrong	Correct	Correct	Wrong	Wrong	Wrong	Wrong	Wrong	Correct	Wrong	Correct	Wrong	Correct	Wrong	Wrong	Correct	Wrong	6
702	Sumatera	35-45	Male	Bachelor	Entrepreneur	No	No	Wrong	Wrong	Wrong	Wrong	Wrong	Wrong	Wrong	Wrong	Wrong	Wrong	Wrong	Wrong	Wrong	Wrong	Wrong	Wrong	Wrong	Wrong	0
703	Sumatera	35-45	Male	Bachelor	Entrepreneur	No	No	Correct	Correct	Correct	Correct	Wrong	Correct	Correct	Wrong	Correct	Correct	Correct	Wrong	Correct	Correct	Correct	Correct	Correct	Wrong	14
704	Sumatera	35-45	Male	Postgraduate	Permanent staff	Yes	No	Correct	Correct	Wrong	Correct	Correct	Correct	Correct	Correct	Correct	Correct	Correct	Correct	Correct	Correct	Correct	Correct	Correct	Correct	17
705	Sumatera	35-45	Female	Up to senior high school	Entrepreneur	No	No	Correct	Correct	Correct	Correct	Correct	Wrong	Correct	Correct	Wrong	Correct	Wrong	Correct	Correct	Correct	Wrong	Correct	Wrong	Correct	13
706	Sumatera	35-45	Male	Bachelor	Permanent staff	No	No	Correct	Correct	Wrong	Correct	Correct	Correct	Correct	Wrong	Correct	Correct	Correct	Wrong	Correct	Correct	Correct	Correct	Correct	Wrong	14
707	Sumatera	35-45	Female	Postgraduate	Permanent staff	No	No	Correct	Wrong	Wrong	Correct	Wrong	Wrong	Wrong	Wrong	Wrong	Correct	Correct	Wrong	Wrong	Correct	Wrong	Correct	Correct	Wrong	7
708	Sumatera	35-45	Male	Bachelor	Entrepreneur	No	No	Correct	Correct	Wrong	Wrong	Wrong	Wrong	Wrong	Wrong	Wrong	Wrong	Correct	Wrong	Wrong	Correct	Wrong	Wrong	Correct	Wrong	5
709	Sumatera	35-45	Male	Postgraduate	Entrepreneur	Yes	Yes	Correct	Correct	Correct	Correct	Correct	Correct	Correct	Correct	Correct	Correct	Correct	Correct	Correct	Correct	Correct	Correct	Correct	Correct	18
710	Sumatera	>45	Male	Postgraduate	Permanent staff	Yes	Yes	Correct	Correct	Correct	Correct	Correct	Correct	Correct	Correct	Wrong	Correct	Wrong	Correct	Correct	Correct	Correct	Correct	Correct	Correct	16
711	Sumatera	>45	Female	Bachelor	Permanent staff	Yes	No	Correct	Correct	Correct	Correct	Correct	Wrong	Correct	Correct	Wrong	Correct	Wrong	Correct	Correct	Correct	Correct	Correct	Wrong	Correct	14
712	Sumatera	>45	Male	Up to senior high school	Entrepreneur	No	No	Correct	Correct	Wrong	Correct	Correct	Wrong	Correct	Correct	Wrong	Correct	Wrong	Correct	Correct	Correct	Wrong	Correct	Correct	Wrong	12
713	Sumatera	>45	Male	Up to senior high school	Entrepreneur	No	No	Correct	Correct	Correct	Correct	Correct	Correct	Correct	Correct	Correct	Correct	Correct	Correct	Correct	Correct	Correct	Correct	Correct	Correct	18
714	Sumatera	>45	Male	Bachelor	Entrepreneur	No	No	Correct	Correct	Correct	Correct	Correct	Correct	Correct	Correct	Correct	Correct	Correct	Correct	Correct	Correct	Correct	Correct	Correct	Correct	18
715	Sumatera	>45	Female	Bachelor	Permanent staff	Yes	Yes	Correct	Correct	Wrong	Wrong	Correct	Correct	Correct	Correct	Correct	Correct	Correct	Wrong	Correct	Correct	Correct	Correct	Correct	Wrong	14
716	Sumatera	>45	Female	Bachelor	Permanent staff	No	No	Correct	Wrong	Correct	Correct	Wrong	Wrong	Wrong	Correct	Wrong	Wrong	Wrong	Wrong	Correct	Correct	Wrong	Correct	Wrong	Correct	8
717	Sumatera	>45	Male	Bachelor	Entrepreneur	No	No	Correct	Correct	Correct	Correct	Correct	Correct	Correct	Correct	Correct	Correct	Wrong	Wrong	Wrong	Correct	Correct	Correct	Correct	Wrong	14
718	Sumatera	>45	Male	Up to senior high school	Entrepreneur	No	No	Correct	Correct	Wrong	Wrong	Correct	Wrong	Correct	Wrong	Wrong	Wrong	Correct	Wrong	Wrong	Correct	Wrong	Correct	Wrong	Correct	8
719	Sumatera	>45	Male	Bachelor	Entrepreneur	No	No	Correct	Wrong	Correct	Correct	Wrong	Wrong	Wrong	Wrong	Wrong	Correct	Wrong	Wrong	Wrong	Correct	Wrong	Wrong	Wrong	Wrong	5
720	Sumatera	>45	Female	Bachelor	Permanent staff	No	No	Correct	Correct	Correct	Correct	Wrong	Correct	Correct	Wrong	Correct	Correct	Wrong	Wrong	Correct	Correct	Wrong	Correct	Correct	Wrong	12
721	Sumatera	>45	Male	Postgraduate	Permanent staff	No	No	Correct	Correct	Correct	Correct	Correct	Correct	Correct	Correct	Wrong	Correct	Correct	Wrong	Correct	Correct	Correct	Correct	Correct	Wrong	15
722	Sumatera	>45	Male	Postgraduate	Entrepreneur	No	Yes	Correct	Correct	Correct	Correct	Wrong	Correct	Wrong	Wrong	Correct	Correct	Correct	Correct	Correct	Correct	Wrong	Correct	Wrong	Wrong	12
723	Sumatera	>45	Male	Postgraduate	Permanent staff	No	No	Wrong	Wrong	Wrong	Wrong	Wrong	Wrong	Wrong	Wrong	Wrong	Wrong	Wrong	Wrong	Wrong	Correct	Wrong	Wrong	Wrong	Wrong	1
724	Sumatera	>45	Male	Postgraduate	Permanent staff	No	No	Wrong	Wrong	Wrong	Wrong	Wrong	Wrong	Wrong	Wrong	Wrong	Wrong	Wrong	Wrong	Wrong	Wrong	Wrong	Wrong	Wrong	Wrong	0
725	Sumatera	>45	Male	Postgraduate	Entrepreneur	No	No	Wrong	Wrong	Correct	Correct	Correct	Wrong	Wrong	Correct	Wrong	Correct	Wrong	Wrong	Correct	Correct	Wrong	Wrong	Correct	Wrong	8
726	Sumatera	>45	Male	Bachelor	Entrepreneur	No	No	Wrong	Wrong	Correct	Correct	Wrong	Correct	Correct	Correct	Wrong	Correct	Correct	Wrong	Wrong	Correct	Wrong	Correct	Correct	Wrong	10
727	Sumatera	>45	Female	Up to senior high school	Not working	No	No	Correct	Wrong	Wrong	Wrong	Wrong	Wrong	Correct	Correct	Wrong	Correct	Wrong	Wrong	Correct	Correct	Correct	Correct	Correct	Wrong	9
728	Sumatera	>45	Female	Bachelor	Permanent staff	No	No	Correct	Correct	Correct	Correct	Correct	Correct	Correct	Correct	Wrong	Correct	Wrong	Wrong	Correct	Correct	Wrong	Wrong	Correct	Wrong	12
729	Sumatera	>45	Male	Postgraduate	Permanent staff	No	No	Correct	Correct	Correct	Correct	Correct	Correct	Correct	Correct	Wrong	Correct	Wrong	Correct	Correct	Correct	Correct	Correct	Correct	Correct	16
730	Sumatera	>45	Male	Bachelor	Entrepreneur	No	No	Correct	Wrong	Correct	Wrong	Correct	Correct	Wrong	Correct	Wrong	Wrong	Wrong	Wrong	Wrong	Correct	Wrong	Correct	Wrong	Wrong	7
731	Sumatera	>45	Male	Bachelor	Entrepreneur	No	No	Wrong	Wrong	Wrong	Correct	Wrong	Wrong	Wrong	Wrong	Wrong	Correct	Correct	Wrong	Correct	Correct	Wrong	Correct	Correct	Wrong	7
732	Sumatera	>45	Female	Bachelor	Permanent staff	No	No	Correct	Correct	Wrong	Wrong	Wrong	Wrong	Wrong	Wrong	Wrong	Wrong	Correct	Wrong	Wrong	Correct	Wrong	Wrong	Wrong	Wrong	4
733	Sumatera	>45	Male	Postgraduate	Entrepreneur	No	No	Correct	Correct	Wrong	Wrong	Correct	Wrong	Wrong	Wrong	Wrong	Correct	Wrong	Wrong	Wrong	Correct	Correct	Correct	Wrong	Wrong	7
734	Sumatera	>45	Male	Bachelor	Entrepreneur	No	No	Wrong	Wrong	Wrong	Correct	Correct	Wrong	Correct	Correct	Wrong	Correct	Wrong	Correct	Wrong	Correct	Correct	Wrong	Correct	Wrong	9
735	Sumatera	>45	Female	Bachelor	Permanent staff	No	No	Wrong	Wrong	Correct	Correct	Correct	Wrong	Correct	Correct	Wrong	Correct	Wrong	Correct	Correct	Correct	Wrong	Wrong	Correct	Correct	11
736	Sumatera	>45	Female	Postgraduate	Permanent staff	Yes	Yes	Correct	Correct	Correct	Correct	Correct	Correct	Correct	Correct	Wrong	Correct	Wrong	Wrong	Correct	Correct	Correct	Wrong	Correct	Correct	14
737	Sumatera	>45	Female	Up to senior high school	Not working	No	Yes	Correct	Correct	Correct	Correct	Correct	Correct	Correct	Correct	Correct	Correct	Correct	Correct	Wrong	Correct	Correct	Correct	Correct	Correct	17
738	Sumatera	>45	Male	Up to senior high school	Permanent staff	No	No	Correct	Wrong	Correct	Correct	Correct	Correct	Correct	Correct	Wrong	Correct	Wrong	Wrong	Correct	Correct	Wrong	Wrong	Correct	Wrong	11
739	Sumatera	>45	Female	Up to senior high school	Entrepreneur	No	No	Wrong	Correct	Correct	Correct	Correct	Correct	Correct	Correct	Wrong	Correct	Correct	Correct	Correct	Correct	Correct	Correct	Correct	Correct	16
740	Sumatera	>45	Female	Bachelor	Entrepreneur	No	No	Wrong	Wrong	Wrong	Wrong	Wrong	Wrong	Wrong	Wrong	Wrong	Wrong	Wrong	Wrong	Wrong	Wrong	Wrong	Wrong	Wrong	Wrong	0
741	Sumatera	>45	Male	Bachelor	Entrepreneur	No	No	Correct	Correct	Correct	Correct	Wrong	Wrong	Correct	Wrong	Wrong	Wrong	Wrong	Wrong	Wrong	Correct	Wrong	Correct	Wrong	Wrong	7
742	Sumatera	>45	Male	Bachelor	Permanent staff	No	No	Wrong	Wrong	Wrong	Wrong	Wrong	Wrong	Wrong	Correct	Wrong	Wrong	Correct	Wrong	Wrong	Correct	Wrong	Wrong	Wrong	Wrong	3
743	Sumatera	>45	Female	Bachelor	Entrepreneur	No	No	Correct	Wrong	Wrong	Wrong	Correct	Wrong	Wrong	Wrong	Wrong	Correct	Wrong	Wrong	Correct	Correct	Wrong	Correct	Correct	Wrong	7
744	Sumatera	>45	Female	Postgraduate	Permanent staff	Yes	Yes	Correct	Correct	Correct	Correct	Correct	Wrong	Wrong	Correct	Correct	Correct	Correct	Correct	Correct	Correct	Correct	Correct	Wrong	Correct	15
745	Sumatera	>45	Male	Bachelor	Entrepreneur	No	No	Correct	Correct	Wrong	Correct	Correct	Wrong	Wrong	Wrong	Wrong	Wrong	Correct	Correct	Correct	Correct	Wrong	Correct	Correct	Wrong	10
746	Sumatera	>45	Male	Bachelor	Entrepreneur	No	No	Correct	Wrong	Wrong	Wrong	Wrong	Wrong	Wrong	Correct	Wrong	Correct	Correct	Wrong	Wrong	Correct	Wrong	Correct	Correct	Wrong	7
747	Sumatera	>45	Male	Postgraduate	Permanent staff	No	No	Wrong	Wrong	Correct	Correct	Correct	Wrong	Wrong	Correct	Wrong	Correct	Correct	Wrong	Correct	Correct	Wrong	Wrong	Wrong	Correct	9
748	Sumatera	>45	Female	Bachelor	Permanent staff	No	No	Wrong	Wrong	Wrong	Wrong	Wrong	Wrong	Wrong	Wrong	Wrong	Correct	Wrong	Correct	Correct	Correct	Wrong	Wrong	Correct	Wrong	5
749	Sumatera	>45	Male	Bachelor	Entrepreneur	No	No	Correct	Wrong	Correct	Wrong	Correct	Correct	Correct	Wrong	Wrong	Correct	Correct	Wrong	Wrong	Correct	Wrong	Wrong	Correct	Wrong	9
750	Sumatera	>45	Male	Postgraduate	Permanent staff	No	No	Correct	Wrong	Correct	Correct	Wrong	Wrong	Correct	Correct	Wrong	Correct	Correct	Correct	Correct	Correct	Wrong	Correct	Correct	Wrong	12
751	Sumatera	>45	Male	Postgraduate	Permanent staff	No	No	Correct	Wrong	Correct	Correct	Correct	Wrong	Wrong	Correct	Correct	Correct	Correct	Correct	Correct	Correct	Wrong	Correct	Correct	Wrong	13
752	Sumatera	>45	Female	Bachelor	Permanent staff	No	No	Correct	Wrong	Wrong	Correct	Wrong	Wrong	Correct	Wrong	Wrong	Wrong	Wrong	Wrong	Wrong	Correct	Wrong	Wrong	Correct	Wrong	5
753	Sumatera	>45	Female	Bachelor	Permanent staff	No	No	Wrong	Wrong	Wrong	Wrong	Wrong	Wrong	Wrong	Wrong	Wrong	Wrong	Wrong	Wrong	Wrong	Wrong	Wrong	Wrong	Wrong	Wrong	0
754	Sumatera	>45	Male	Postgraduate	Permanent staff	No	No	Correct	Correct	Correct	Correct	Wrong	Correct	Correct	Correct	Wrong	Correct	Wrong	Wrong	Correct	Correct	Wrong	Wrong	Wrong	Correct	11
755	Sumatera	>45	Female	Bachelor	Permanent staff	No	No	Wrong	Correct	Correct	Correct	Correct	Correct	Correct	Correct	Wrong	Correct	Correct	Correct	Correct	Correct	Correct	Correct	Correct	Correct	16
756	Sumatera	>45	Male	Bachelor	Permanent staff	No	No	Wrong	Wrong	Correct	Wrong	Wrong	Wrong	Wrong	Wrong	Wrong	Correct	Correct	Wrong	Wrong	Correct	Correct	Wrong	Correct	Wrong	6
757	Sumatera	>45	Male	Bachelor	Permanent staff	No	Yes	Correct	Correct	Correct	Correct	Correct	Correct	Correct	Correct	Correct	Correct	Correct	Correct	Correct	Correct	Correct	Correct	Correct	Correct	18
758	Sumatera	>45	Female	Up to senior high school	Not working	No	No	Wrong	Correct	Correct	Correct	Correct	Wrong	Correct	Correct	Wrong	Correct	Correct	Correct	Correct	Correct	Correct	Correct	Correct	Correct	15
759	Sumatera	>45	Male	Bachelor	Not working	No	No	Wrong	Correct	Correct	Correct	Correct	Correct	Correct	Correct	Wrong	Correct	Wrong	Correct	Correct	Correct	Correct	Correct	Correct	Correct	15
760	Sumatera	18-25	Female	Up to senior high school	Not working	No	No	Wrong	Wrong	Correct	Correct	Correct	Wrong	Wrong	Wrong	Wrong	Correct	Wrong	Wrong	Correct	Correct	Wrong	Wrong	Correct	Wrong	7
761	Sumatera		Female	Bachelor	Entrepreneur	Yes	No	Correct	Correct	Wrong	Correct	Wrong	Wrong	Correct	Correct	Correct	Correct	Correct	Wrong	Correct	Correct	Wrong	Wrong	Correct	Correct	12
762	Sumatera		Female	Bachelor	Not working	No	Yes	Correct	Wrong	Wrong	Correct	Wrong	Wrong	Wrong	Wrong	Wrong	Wrong	Wrong	Wrong	Wrong	Correct	Wrong	Wrong	Correct	Wrong	4
763	Sumatera	25-35	Male	Bachelor	Permanent staff	No	No	Correct	Correct	Correct	Correct	Wrong	Wrong	Wrong	Wrong	Wrong	Correct	Wrong	Correct	Correct	Correct	Wrong	Correct	Correct	Correct	11
764	Sumatera	18-25	Male	Bachelor	Permanent staff	No	No	Wrong	Wrong	Correct	Wrong	Wrong	Wrong	Correct	Correct	Wrong	Correct	Wrong	Correct	Correct	Correct	Wrong	Correct	Wrong	Correct	9
765	Sumatera	25-35	Female	Bachelor	Not working	No	No	Wrong	Correct	Correct	Wrong	Correct	Wrong	Correct	Wrong	Correct	Wrong	Wrong	Wrong	Wrong	Correct	Wrong	Correct	Wrong	Wrong	7
766	Sumatera	18-25	Male	Bachelor	Not working	No	No	Correct	Wrong	Wrong	Correct	Wrong	Wrong	Wrong	Wrong	Wrong	Wrong	Correct	Wrong	Wrong	Correct	Wrong	Wrong	Wrong	Wrong	4
767	Sumatera	18-25	Male	Bachelor	Not working	No	No	Wrong	Wrong	Correct	Wrong	Wrong	Wrong	Wrong	Wrong	Wrong	Correct	Wrong	Wrong	Wrong	Correct	Wrong	Correct	Wrong	Correct	5
768	Sumatera	25-35	Female	Postgraduate	Not working	Yes	Yes	Wrong	Wrong	Correct	Wrong	Correct	Correct	Correct	Correct	Wrong	Correct	Correct	Correct	Correct	Correct	Correct	Correct	Correct	Wrong	13
769	Sumatera	18-25	Female	Postgraduate	Not working	Yes	Yes	Correct	Correct	Correct	Correct	Correct	Wrong	Correct	Wrong	Wrong	Correct	Wrong	Wrong	Correct	Correct	Wrong	Correct	Correct	Wrong	11
770	Sumatera	18-25	Male	Up to senior high school	Not working	Yes	Yes	Wrong	Correct	Correct	Correct	Correct	Wrong	Wrong	Correct	Wrong	Correct	Correct	Wrong	Correct	Correct	Wrong	Correct	Wrong	Correct	11
771	Sumatera	18-25	Male	Bachelor	Not working	No	Yes	Correct	Wrong	Wrong	Correct	Wrong	Wrong	Wrong	Wrong	Wrong	Wrong	Correct	Wrong	Wrong	Correct	Wrong	Wrong	Correct	Wrong	5
772	Sumatera	18-25	Female	Bachelor	Not working	Yes	No	Correct	Wrong	Wrong	Wrong	Correct	Wrong	Wrong	Wrong	Wrong	Correct	Wrong	Wrong	Wrong	Correct	Wrong	Wrong	Wrong	Wrong	4
773	Sumatera	25-35	Female	Bachelor	Permanent staff	No	Yes	Correct	Correct	Correct	Correct	Correct	Wrong	Correct	Correct	Correct	Correct	Wrong	Correct	Correct	Correct	Correct	Correct	Wrong	Correct	15
774	Sumatera	18-25	Female	Bachelor	Not working	No	No	Correct	Correct	Wrong	Wrong	Wrong	Wrong	Wrong	Wrong	Correct	Correct	Wrong	Wrong	Wrong	Correct	Wrong	Wrong	Wrong	Wrong	5
775	Sumatera	18-25	Female	Bachelor	Not working	Yes	Yes	Correct	Wrong	Correct	Correct	Wrong	Wrong	Wrong	Wrong	Wrong	Correct	Correct	Wrong	Correct	Correct	Wrong	Wrong	Correct	Wrong	8
776	Sumatera	18-25	Female	Up to senior high school	Entrepreneur	No	No	Correct	Correct	Correct	Correct	Correct	Wrong	Wrong	Wrong	Wrong	Correct	Correct	Wrong	Correct	Correct	Wrong	Correct	Correct	Correct	12
777	Sumatera	18-25	Female	Bachelor	Not working	Yes	No	Wrong	Correct	Correct	Correct	Correct	Wrong	Wrong	Correct	Wrong	Correct	Wrong	Wrong	Correct	Correct	Wrong	Correct	Correct	Correct	11
778	Sumatera	18-25	Male	Up to senior high school	Not working	No	No	Wrong	Wrong	Correct	Correct	Wrong	Correct	Correct	Correct	Wrong	Correct	Wrong	Wrong	Correct	Correct	Correct	Correct	Correct	Correct	12
779	Sumatera	25-35	Female	Postgraduate	Permanent staff	Yes	Yes	Wrong	Correct	Correct	Correct	Correct	Wrong	Correct	Correct	Correct	Correct	Correct	Wrong	Correct	Correct	Wrong	Correct	Wrong	Correct	13
780	Sumatera	25-35	Male	Postgraduate	Permanent staff	Yes	No	Correct	Correct	Correct	Correct	Correct	Wrong	Wrong	Wrong	Wrong	Correct	Correct	Wrong	Wrong	Correct	Wrong	Correct	Correct	Correct	11
781	Sumatera	18-25	Male	Up to senior high school	Not working	Yes	No	Correct	Correct	Wrong	Correct	Wrong	Wrong	Wrong	Wrong	Correct	Correct	Wrong	Correct	Wrong	Correct	Wrong	Correct	Correct	Wrong	9
782	Sumatera	25-35	Male	Postgraduate	Permanent staff	Yes	Yes	Correct	Wrong	Correct	Correct	Wrong	Wrong	Correct	Correct	Wrong	Correct	Wrong	Correct	Wrong	Correct	Correct	Correct	Correct	Correct	12
783	Sumatera	18-25	Female	Bachelor	Not working	No	Yes	Correct	Wrong	Correct	Correct	Correct	Wrong	Wrong	Wrong	Wrong	Correct	Wrong	Correct	Wrong	Correct	Wrong	Correct	Correct	Wrong	9
784	Sumatera	18-25	Female	Bachelor	Not working	Yes	Yes	Correct	Correct	Wrong	Wrong	Wrong	Wrong	Correct	Wrong	Wrong	Correct	Wrong	Wrong	Wrong	Correct	Wrong	Correct	Wrong	Wrong	6
785	Sumatera	18-25	Female	Bachelor	Not working	No	Yes	Wrong	Wrong	Wrong	Wrong	Wrong	Wrong	Correct	Correct	Wrong	Wrong	Wrong	Wrong	Wrong	Correct	Wrong	Wrong	Wrong	Wrong	3
786	Sumatera	18-25	Male	Bachelor	Not working	No	No	Correct	Correct	Wrong	Correct	Wrong	Correct	Wrong	Wrong	Correct	Wrong	Wrong	Wrong	Wrong	Correct	Wrong	Correct	Wrong	Wrong	7
787	Sumatera	18-25	Male	Bachelor	Not working	No	Yes	Correct	Wrong	Correct	Wrong	Correct	Wrong	Wrong	Correct	Wrong	Wrong	Wrong	Wrong	Wrong	Correct	Wrong	Wrong	Correct	Wrong	6
788	Sumatera	25-35	Female	Postgraduate	Not working	No	No	Correct	Correct	Correct	Correct	Correct	Wrong	Correct	Wrong	Wrong	Correct	Correct	Wrong	Wrong	Correct	Correct	Correct	Correct	Wrong	12
789	Sumatera	>45	Female	Up to senior high school	Not working	No	No	Wrong	Correct	Wrong	Correct	Wrong	Wrong	Wrong	Wrong	Wrong	Wrong	Wrong	Wrong	Wrong	Correct	Wrong	Correct	Correct	Wrong	5
790	Sumatera	18-25	Female	Up to senior high school	Not working	Yes	Yes	Correct	Correct	Wrong	Correct	Wrong	Wrong	Correct	Correct	Wrong	Correct	Wrong	Wrong	Correct	Correct	Correct	Correct	Correct	Wrong	11
791	Sumatera	18-25	Male	Bachelor	Entrepreneur	No	No	Correct	Correct	Correct	Correct	Correct	Wrong	Correct	Correct	Correct	Correct	Wrong	Wrong	Correct	Correct	Wrong	Correct	Correct	Correct	14
792	Java	18-25	Male	Up to senior high school	Not working	No	No	Correct	Correct	Wrong	Wrong	Correct	Correct	Correct	Correct	Correct	Correct	Wrong	Correct	Correct	Correct	Wrong	Correct	Wrong	Wrong	12
793	Java	18-25	Female	Up to senior high school	Entrepreneur	No	Yes	Correct	Wrong	Correct	Correct	Wrong	Wrong	Wrong	Wrong	Wrong	Correct	Correct	Wrong	Wrong	Correct	Wrong	Correct	Correct	Correct	9
794	Java	18-25	Female	Bachelor	Not working	Yes	No	Correct	Wrong	Wrong	Wrong	Wrong	Wrong	Wrong	Wrong	Wrong	Wrong	Wrong	Wrong	Wrong	Correct	Wrong	Wrong	Correct	Wrong	3
795	Java	18-25	Female	Bachelor	Not working	Yes	No	Wrong	Wrong	Wrong	Correct	Wrong	Wrong	Wrong	Wrong	Wrong	Correct	Correct	Wrong	Correct	Correct	Wrong	Wrong	Correct	Wrong	6
796	Java	18-25	Female	Up to senior high school	Entrepreneur	No	Yes	Correct	Wrong	Wrong	Correct	Wrong	Wrong	Wrong	Wrong	Wrong	Wrong	Wrong	Wrong	Wrong	Correct	Wrong	Wrong	Wrong	Wrong	3
797	Java	18-25	Male	Up to senior high school	Entrepreneur	No	No	Wrong	Wrong	Wrong	Wrong	Wrong	Wrong	Correct	Wrong	Wrong	Correct	Correct	Wrong	Wrong	Correct	Wrong	Correct	Wrong	Wrong	5
798	Java	18-25	Male	Up to senior high school	Not working	No	No	Correct	Correct	Wrong	Wrong	Correct	Correct	Correct	Correct	Correct	Correct	Wrong	Correct	Correct	Correct	Wrong	Correct	Wrong	Wrong	12
799	Java	18-25	Female	Up to senior high school	Entrepreneur	No	Yes	Correct	Wrong	Wrong	Correct	Wrong	Wrong	Wrong	Wrong	Wrong	Wrong	Correct	Wrong	Wrong	Correct	Wrong	Wrong	Wrong	Correct	5
800	Java	18-25	Female	Up to senior high school	Not working	Yes	No	Correct	Wrong	Correct	Correct	Correct	Wrong	Correct	Correct	Wrong	Correct	Wrong	Wrong	Correct	Correct	Wrong	Wrong	Correct	Wrong	10
801	Java	18-25	Female	Bachelor	Not working	No	Yes	Correct	Wrong	Correct	Wrong	Correct	Wrong	Wrong	Wrong	Wrong	Correct	Wrong	Correct	Wrong	Correct	Wrong	Correct	Wrong	Correct	8
802	Java	18-25	Female	Bachelor	Not working	No	No	Correct	Correct	Correct	Correct	Correct	Correct	Wrong	Correct	Correct	Correct	Wrong	Correct	Correct	Correct	Wrong	Correct	Correct	Correct	15
803	Java	18-25	Female	Bachelor	Not working	No	No	Correct	Wrong	Wrong	Wrong	Wrong	Wrong	Wrong	Correct	Wrong	Wrong	Wrong	Wrong	Wrong	Correct	Wrong	Wrong	Wrong	Wrong	3
804	Java	18-25	Male	Up to senior high school	Not working	No	No	Correct	Correct	Correct	Correct	Wrong	Wrong	Correct	Correct	Correct	Correct	Correct	Wrong	Correct	Correct	Wrong	Correct	Wrong	Wrong	12
805	Java	18-25	Female	Bachelor	Not working	Yes	No	Correct	Wrong	Wrong	Correct	Wrong	Wrong	Wrong	Wrong	Wrong	Wrong	Wrong	Wrong	Wrong	Correct	Wrong	Wrong	Correct	Wrong	4
806	Java	18-25	Female	Bachelor	Not working	Yes	Yes	Correct	Correct	Wrong	Correct	Correct	Wrong	Wrong	Wrong	Correct	Correct	Wrong	Wrong	Wrong	Correct	Wrong	Correct	Correct	Wrong	9
807	Java	18-25	Female	Bachelor	Not working	Yes	No	Wrong	Correct	Wrong	Correct	Wrong	Wrong	Correct	Correct	Correct	Correct	Correct	Wrong	Correct	Correct	Correct	Correct	Correct	Wrong	12
808	Java	18-25	Female	Up to senior high school	Not working	Yes	No	Wrong	Correct	Wrong	Correct	Wrong	Wrong	Wrong	Wrong	Correct	Wrong	Wrong	Wrong	Wrong	Correct	Wrong	Wrong	Wrong	Wrong	4
809	Java	18-25	Female	Bachelor	Not working	Yes	Yes	Correct	Wrong	Wrong	Wrong	Wrong	Wrong	Wrong	Correct	Correct	Wrong	Wrong	Wrong	Wrong	Correct	Wrong	Correct	Correct	Wrong	6
810	Java	18-25	Female	Bachelor	Not working	Yes	No	Wrong	Correct	Wrong	Wrong	Wrong	Wrong	Wrong	Wrong	Correct	Wrong	Wrong	Wrong	Wrong	Correct	Wrong	Correct	Wrong	Wrong	4
811	Java	18-25	Male	Up to senior high school	Not working	No	No	Correct	Correct	Correct	Wrong	Wrong	Wrong	Correct	Wrong	Wrong	Wrong	Correct	Wrong	Correct	Correct	Wrong	Correct	Wrong	Wrong	8
812	Java	18-25	Female	Bachelor	Not working	Yes	No	Correct	Correct	Wrong	Wrong	Wrong	Wrong	Correct	Wrong	Wrong	Wrong	Wrong	Wrong	Wrong	Correct	Wrong	Correct	Correct	Wrong	6
813	Java	18-25	Female	Bachelor	Not working	Yes	Yes	Correct	Wrong	Correct	Wrong	Wrong	Wrong	Wrong	Wrong	Wrong	Wrong	Correct	Wrong	Wrong	Correct	Wrong	Wrong	Correct	Wrong	5
814	Java	18-25	Male	Up to senior high school	Not working	No	No	Wrong	Wrong	Wrong	Wrong	Wrong	Wrong	Wrong	Wrong	Wrong	Wrong	Wrong	Wrong	Wrong	Wrong	Wrong	Wrong	Wrong	Wrong	0
815	Java	18-25	Male	Bachelor	Not working	Yes	No	Correct	Wrong	Correct	Correct	Correct	Correct	Wrong	Correct	Correct	Correct	Correct	Wrong	Correct	Correct	Correct	Correct	Correct	Correct	15
816	Java	18-25	Female	Up to senior high school	Not working	Yes	No	Wrong	Correct	Correct	Correct	Wrong	Wrong	Correct	Wrong	Wrong	Correct	Correct	Wrong	Wrong	Correct	Correct	Correct	Correct	Correct	11
817	Java	18-25	Female	Bachelor	Not working	Yes	Yes	Correct	Wrong	Correct	Correct	Correct	Wrong	Correct	Wrong	Wrong	Wrong	Correct	Wrong	Wrong	Correct	Correct	Correct	Correct	Correct	11
818	Java	18-25	Female	Up to senior high school	Not working	Yes	No	Wrong	Wrong	Wrong	Wrong	Correct	Wrong	Wrong	Wrong	Wrong	Correct	Wrong	Wrong	Wrong	Correct	Wrong	Wrong	Correct	Wrong	4
819	Java	18-25	Male	Bachelor	Not working	No	No	Wrong	Wrong	Wrong	Wrong	Correct	Wrong	Wrong	Correct	Wrong	Correct	Wrong	Wrong	Wrong	Correct	Wrong	Wrong	Wrong	Wrong	4
820	Java	18-25	Male	Up to senior high school	Not working	No	No	Correct	Correct	Correct	Correct	Correct	Correct	Correct	Wrong	Correct	Correct	Wrong	Correct	Wrong	Correct	Correct	Correct	Correct	Correct	15
821	Java	18-25	Male	Up to senior high school	Not working	No	No	Wrong	Wrong	Correct	Correct	Correct	Wrong	Wrong	Wrong	Wrong	Correct	Wrong	Wrong	Wrong	Correct	Wrong	Wrong	Wrong	Wrong	5
822	Java	18-25	Female	Bachelor	Not working	Yes	Yes	Correct	Correct	Wrong	Correct	Correct	Correct	Correct	Correct	Correct	Correct	Wrong	Wrong	Correct	Correct	Wrong	Correct	Wrong	Correct	13
823	Java	18-25	Male	Bachelor	Not working	Yes	No	Correct	Correct	Correct	Correct	Correct	Correct	Wrong	Correct	Wrong	Correct	Correct	Wrong	Wrong	Correct	Wrong	Wrong	Correct	Wrong	11
824	Java	18-25	Male	Bachelor	Not working	No	No	Wrong	Wrong	Correct	Wrong	Correct	Wrong	Wrong	Wrong	Wrong	Wrong	Correct	Wrong	Wrong	Correct	Wrong	Correct	Wrong	Wrong	5
825	Java	18-25	Female	Bachelor	Not working	Yes	No	Correct	Correct	Correct	Wrong	Correct	Wrong	Wrong	Wrong	Correct	Wrong	Correct	Wrong	Wrong	Correct	Wrong	Correct	Wrong	Wrong	8
826	Java	18-25	Male	Up to senior high school	Not working	No	No	Wrong	Wrong	Correct	Correct	Correct	Correct	Correct	Correct	Wrong	Correct	Wrong	Wrong	Correct	Correct	Wrong	Correct	Correct	Wrong	11
827	Java	18-25	Female	Bachelor	Not working	Yes	Yes	Wrong	Correct	Wrong	Correct	Correct	Wrong	Wrong	Wrong	Wrong	Correct	Correct	Correct	Wrong	Correct	Wrong	Correct	Correct	Correct	10
828	Java	18-25	Male	Up to senior high school	Entrepreneur	No	No	Wrong	Correct	Correct	Wrong	Wrong	Wrong	Wrong	Wrong	Wrong	Correct	Wrong	Wrong	Correct	Correct	Wrong	Wrong	Correct	Correct	7
829	Java	18-25	Female	Bachelor	Permanent staff	No	Yes	Correct	Correct	Correct	Correct	Correct	Wrong	Correct	Wrong	Wrong	Correct	Wrong	Wrong	Correct	Correct	Wrong	Correct	Correct	Correct	12
830	Java	18-25	Female	Bachelor	Not working	No	No	Correct	Correct	Wrong	Correct	Wrong	Wrong	Correct	Wrong	Wrong	Correct	Wrong	Wrong	Correct	Correct	Correct	Correct	Wrong	Wrong	9
831	Java	18-25	Female	Up to senior high school	Entrepreneur	No	No	Correct	Wrong	Wrong	Correct	Correct	Wrong	Correct	Correct	Wrong	Correct	Correct	Wrong	Wrong	Correct	Wrong	Wrong	Correct	Wrong	9
832	Java	18-25	Female	Bachelor	Not working	No	No	Wrong	Wrong	Wrong	Correct	Wrong	Wrong	Correct	Correct	Wrong	Correct	Wrong	Correct	Correct	Correct	Wrong	Correct	Correct	Correct	10
833	Java	18-25	Female	Bachelor	Not working	Yes	No	Correct	Correct	Wrong	Correct	Correct	Correct	Correct	Correct	Correct	Correct	Correct	Wrong	Correct	Correct	Correct	Correct	Wrong	Correct	15
834	Java	18-25	Female	Up to senior high school	Not working	Yes	No	Correct	Correct	Wrong	Wrong	Correct	Correct	Correct	Correct	Correct	Correct	Wrong	Wrong	Correct	Correct	Correct	Correct	Wrong	Correct	13
835	Java	18-25	Female	Bachelor	Not working	No	Yes	Correct	Correct	Correct	Correct	Correct	Wrong	Correct	Correct	Correct	Correct	Wrong	Correct	Correct	Correct	Correct	Wrong	Correct	Correct	15
836	Java	18-25	Female	Bachelor	Not working	Yes	No	Correct	Correct	Wrong	Correct	Wrong	Wrong	Correct	Correct	Correct	Correct	Wrong	Correct	Correct	Correct	Wrong	Correct	Wrong	Correct	12
837	Java	18-25	Male	Up to senior high school	Not working	Yes	No	Wrong	Correct	Correct	Wrong	Wrong	Wrong	Wrong	Wrong	Correct	Wrong	Wrong	Wrong	Wrong	Correct	Wrong	Correct	Wrong	Wrong	5
838	Java	18-25	Female	Bachelor	Not working	Yes	No	Correct	Wrong	Correct	Correct	Correct	Wrong	Wrong	Wrong	Wrong	Correct	Wrong	Wrong	Wrong	Correct	Wrong	Wrong	Correct	Wrong	7
839	Java	18-25	Male	Bachelor	Not working	Yes	No	Correct	Correct	Wrong	Wrong	Wrong	Wrong	Correct	Wrong	Correct	Correct	Correct	Wrong	Wrong	Correct	Wrong	Correct	Wrong	Wrong	8
840	Java	18-25	Female	Up to senior high school	Not working	Yes	Yes	Correct	Wrong	Wrong	Wrong	Wrong	Wrong	Correct	Correct	Correct	Wrong	Wrong	Wrong	Wrong	Correct	Wrong	Wrong	Correct	Wrong	6
841	Java	18-25	Female	Up to senior high school	Not working	No	Yes	Correct	Wrong	Correct	Wrong	Correct	Wrong	Correct	Correct	Wrong	Correct	Wrong	Wrong	Correct	Correct	Correct	Wrong	Wrong	Correct	10
842	Java	18-25	Male	Bachelor	Not working	Yes	No	Wrong	Wrong	Wrong	Correct	Correct	Wrong	Wrong	Correct	Correct	Correct	Wrong	Wrong	Correct	Correct	Wrong	Correct	Wrong	Wrong	8
843	Java	18-25	Female	Bachelor	Not working	Yes	Yes	Wrong	Wrong	Wrong	Correct	Correct	Wrong	Correct	Correct	Wrong	Correct	Wrong	Wrong	Correct	Correct	Wrong	Correct	Correct	Wrong	9
844	Java	18-25	Female	Bachelor	Not working	No	Yes	Correct	Correct	Correct	Correct	Correct	Correct	Correct	Correct	Correct	Correct	Correct	Wrong	Correct	Correct	Correct	Correct	Correct	Correct	17
845	Java	18-25	Male	Bachelor	Not working	No	No	Correct	Correct	Wrong	Correct	Wrong	Wrong	Correct	Correct	Wrong	Wrong	Correct	Wrong	Wrong	Correct	Correct	Correct	Correct	Wrong	10
846	Java	18-25	Male	Up to senior high school	Not working	No	No	Correct	Correct	Correct	Correct	Correct	Correct	Correct	Correct	Correct	Correct	Correct	Correct	Correct	Correct	Wrong	Correct	Correct	Correct	17
847	Java	18-25	Male	Up to senior high school	Not working	No	No	Correct	Wrong	Correct	Correct	Wrong	Wrong	Wrong	Wrong	Wrong	Correct	Wrong	Wrong	Correct	Correct	Wrong	Correct	Correct	Wrong	8
848	Java	18-25	Female	Bachelor	Not working	Yes	Yes	Correct	Correct	Wrong	Correct	Wrong	Wrong	Correct	Wrong	Wrong	Correct	Correct	Wrong	Correct	Correct	Wrong	Correct	Correct	Correct	11
849	Java	18-25	Female	Up to senior high school	Not working	Yes	No	Wrong	Wrong	Correct	Correct	Correct	Wrong	Wrong	Correct	Wrong	Correct	Wrong	Wrong	Wrong	Correct	Correct	Correct	Wrong	Correct	9
850	Java	18-25	Female	Bachelor	Not working	Yes	No	Correct	Wrong	Wrong	Correct	Wrong	Wrong	Correct	Correct	Wrong	Correct	Correct	Wrong	Correct	Correct	Correct	Wrong	Correct	Wrong	10
851	Java	18-25	Female	Up to senior high school	Not working	Yes	Yes	Correct	Correct	Correct	Correct	Wrong	Wrong	Correct	Wrong	Correct	Correct	Correct	Wrong	Wrong	Correct	Wrong	Correct	Correct	Wrong	11
852	Java	18-25	Female	Up to senior high school	Not working	Yes	No	Correct	Wrong	Correct	Correct	Wrong	Correct	Correct	Correct	Wrong	Correct	Wrong	Wrong	Correct	Wrong	Wrong	Correct	Correct	Correct	11
853	Java	18-25	Female	Up to senior high school	Not working	No	Yes	Wrong	Correct	Wrong	Correct	Correct	Wrong	Wrong	Correct	Correct	Wrong	Correct	Wrong	Correct	Correct	Wrong	Correct	Correct	Wrong	10
854	Java	18-25	Female	Bachelor	Not working	No	No	Correct	Correct	Correct	Wrong	Wrong	Wrong	Correct	Correct	Correct	Correct	Wrong	Wrong	Correct	Correct	Wrong	Wrong	Correct	Correct	11
855	Java	18-25	Male	Bachelor	Not working	No	Yes	Correct	Wrong	Correct	Wrong	Wrong	Wrong	Wrong	Wrong	Wrong	Correct	Correct	Correct	Wrong	Correct	Wrong	Correct	Correct	Wrong	8
856	Java	18-25	Female	Bachelor	Not working	Yes	No	Correct	Wrong	Correct	Correct	Correct	Wrong	Correct	Wrong	Correct	Correct	Wrong	Wrong	Correct	Correct	Correct	Correct	Wrong	Wrong	11
857	Java	18-25	Female	Bachelor	Not working	Yes	No	Correct	Correct	Wrong	Correct	Wrong	Correct	Correct	Wrong	Wrong	Correct	Correct	Wrong	Correct	Correct	Wrong	Wrong	Correct	Wrong	10
858	Java	18-25	Male	Bachelor	Not working	Yes	No	Wrong	Correct	Correct	Correct	Correct	Correct	Correct	Wrong	Correct	Correct	Correct	Wrong	Correct	Correct	Wrong	Correct	Correct	Wrong	13
859	Java	18-25	Female	Bachelor	Not working	Yes	No	Correct	Correct	Correct	Wrong	Wrong	Wrong	Correct	Correct	Correct	Correct	Correct	Wrong	Correct	Correct	Wrong	Correct	Correct	Wrong	12
860	Java	18-25	Female	Bachelor	Not working	Yes	No	Correct	Correct	Correct	Correct	Wrong	Correct	Correct	Correct	Wrong	Correct	Correct	Wrong	Correct	Correct	Correct	Correct	Wrong	Correct	14
861	Java	18-25	Female	Bachelor	Not working	Yes	No	Correct	Correct	Correct	Correct	Correct	Wrong	Correct	Correct	Wrong	Correct	Wrong	Wrong	Correct	Correct	Wrong	Wrong	Correct	Wrong	11
862	Java	18-25	Female	Bachelor	Not working	Yes	No	Correct	Correct	Correct	Correct	Correct	Correct	Correct	Correct	Correct	Wrong	Wrong	Wrong	Correct	Correct	Wrong	Correct	Correct	Wrong	13
863	Java	18-25	Male	Up to senior high school	Not working	Yes	No	Correct	Wrong	Correct	Correct	Correct	Wrong	Correct	Wrong	Wrong	Correct	Wrong	Wrong	Correct	Correct	Wrong	Correct	Correct	Correct	11
864	Java	18-25	Female	Up to senior high school	Not working	No	Yes	Correct	Correct	Wrong	Correct	Wrong	Wrong	Wrong	Wrong	Wrong	Wrong	Wrong	Wrong	Wrong	Correct	Wrong	Wrong	Correct	Wrong	5
865	Java	18-25	Male	Bachelor	Not working	No	Yes	Correct	Correct	Correct	Correct	Correct	Correct	Correct	Correct	Correct	Correct	Wrong	Wrong	Correct	Correct	Correct	Correct	Wrong	Correct	15
866	Java	18-25	Female	Up to senior high school	Not working	No	No	Wrong	Correct	Wrong	Wrong	Wrong	Wrong	Wrong	Correct	Wrong	Correct	Wrong	Wrong	Correct	Correct	Correct	Wrong	Wrong	Correct	7
867	Java	18-25	Female	Bachelor	Not working	No	Yes	Correct	Wrong	Wrong	Wrong	Wrong	Wrong	Wrong	Wrong	Wrong	Wrong	Wrong	Wrong	Correct	Correct	Wrong	Wrong	Wrong	Wrong	3
868	Java	18-25	Male	Bachelor	Not working	No	Yes	Wrong	Correct	Correct	Correct	Wrong	Wrong	Correct	Wrong	Correct	Correct	Correct	Correct	Correct	Correct	Correct	Correct	Correct	Wrong	13
869	Java	18-25	Male	Bachelor	Not working	Yes	Yes	Correct	Correct	Correct	Correct	Correct	Wrong	Correct	Correct	Correct	Correct	Correct	Correct	Correct	Correct	Correct	Correct	Wrong	Correct	16
870	Java	18-25	Female	Bachelor	Not working	Yes	Yes	Wrong	Correct	Correct	Correct	Wrong	Wrong	Wrong	Correct	Correct	Correct	Correct	Wrong	Correct	Correct	Wrong	Correct	Correct	Wrong	11
871	Java	18-25	Female	Bachelor	Not working	Yes	Yes	Correct	Correct	Correct	Correct	Correct	Wrong	Correct	Correct	Correct	Wrong	Correct	Wrong	Correct	Correct	Wrong	Correct	Wrong	Wrong	12
872	Java	18-25	Female	Bachelor	Not working	Yes	No	Correct	Correct	Wrong	Correct	Correct	Wrong	Correct	Wrong	Wrong	Correct	Correct	Wrong	Correct	Correct	Correct	Correct	Correct	Wrong	12
873	Java	18-25	Female	Bachelor	Not working	Yes	No	Wrong	Correct	Wrong	Wrong	Wrong	Wrong	Wrong	Correct	Wrong	Correct	Correct	Wrong	Correct	Correct	Wrong	Wrong	Correct	Wrong	7
874	Java	18-25	Male	Bachelor	Not working	Yes	No	Correct	Correct	Wrong	Wrong	Wrong	Wrong	Correct	Correct	Correct	Wrong	Wrong	Wrong	Correct	Correct	Correct	Correct	Wrong	Correct	10
875	Java	18-25	Female	Bachelor	Not working	Yes	No	Correct	Correct	Wrong	Correct	Correct	Wrong	Correct	Correct	Wrong	Wrong	Wrong	Wrong	Correct	Correct	Wrong	Correct	Correct	Correct	11
876	Java	18-25	Male	Up to senior high school	Not working	No	No	Correct	Correct	Wrong	Correct	Correct	Correct	Correct	Wrong	Correct	Wrong	Wrong	Correct	Correct	Correct	Correct	Correct	Correct	Correct	14
877	Java	18-25	Male	Bachelor	Not working	Yes	No	Correct	Correct	Wrong	Wrong	Wrong	Wrong	Wrong	Wrong	Correct	Correct	Correct	Wrong	Correct	Correct	Wrong	Correct	Wrong	Wrong	8
878	Java	18-25	Female	Bachelor	Not working	Yes	No	Correct	Correct	Wrong	Wrong	Wrong	Wrong	Correct	Wrong	Wrong	Wrong	Wrong	Wrong	Correct	Correct	Wrong	Correct	Correct	Correct	8
879	Java	18-25	Female	Bachelor	Not working	Yes	No	Wrong	Wrong	Wrong	Wrong	Correct	Wrong	Correct	Correct	Wrong	Correct	Wrong	Wrong	Correct	Correct	Wrong	Wrong	Wrong	Correct	7
880	Java	18-25	Male	Up to senior high school	Not working	No	Yes	Correct	Correct	Correct	Correct	Wrong	Wrong	Wrong	Correct	Wrong	Wrong	Wrong	Wrong	Correct	Correct	Wrong	Correct	Wrong	Wrong	8
881	Java	18-25	Female	Bachelor	Not working	Yes	No	Wrong	Wrong	Wrong	Correct	Wrong	Wrong	Wrong	Wrong	Wrong	Wrong	Wrong	Wrong	Correct	Correct	Wrong	Correct	Correct	Wrong	5
882	Java	18-25	Female	Bachelor	Not working	No	Yes	Wrong	Wrong	Correct	Correct	Correct	Correct	Wrong	Wrong	Wrong	Correct	Correct	Wrong	Correct	Correct	Wrong	Wrong	Correct	Correct	10
883	Java	18-25	Male	Up to senior high school	Not working	Yes	Yes	Correct	Correct	Correct	Correct	Wrong	Wrong	Correct	Correct	Wrong	Correct	Wrong	Wrong	Correct	Correct	Wrong	Correct	Correct	Correct	12
884	Java	18-25	Male	Bachelor	Not working	Yes	No	Correct	Correct	Wrong	Wrong	Correct	Correct	Correct	Correct	Correct	Wrong	Correct	Wrong	Correct	Correct	Correct	Correct	Correct	Correct	14
885	Java	18-25	Female	Bachelor	Not working	No	No	Wrong	Wrong	Correct	Wrong	Correct	Wrong	Wrong	Correct	Wrong	Wrong	Wrong	Correct	Correct	Correct	Wrong	Wrong	Correct	Wrong	7
886	Java	18-25	Male	Up to senior high school	Not working	Yes	Yes	Correct	Wrong	Correct	Correct	Correct	Wrong	Wrong	Correct	Wrong	Correct	Wrong	Wrong	Correct	Correct	Wrong	Correct	Correct	Wrong	10
887	Java	18-25	Female	Bachelor	Not working	Yes	Yes	Wrong	Correct	Wrong	Correct	Wrong	Wrong	Correct	Wrong	Correct	Correct	Wrong	Wrong	Wrong	Correct	Wrong	Correct	Wrong	Wrong	7
888	Java	18-25	Female	Bachelor	Not working	Yes	No	Wrong	Correct	Correct	Correct	Wrong	Wrong	Wrong	Wrong	Wrong	Correct	Correct	Wrong	Correct	Correct	Wrong	Correct	Correct	Correct	10
889	Java	18-25	Female	Bachelor	Not working	Yes	No	Wrong	Correct	Wrong	Correct	Correct	Wrong	Correct	Correct	Wrong	Correct	Correct	Wrong	Correct	Correct	Correct	Correct	Correct	Wrong	12
890	Java	18-25	Female	Bachelor	Not working	No	Yes	Correct	Correct	Correct	Wrong	Correct	Wrong	Wrong	Wrong	Correct	Correct	Correct	Wrong	Wrong	Correct	Wrong	Correct	Wrong	Wrong	9
891	Java	18-25	Female	Up to senior high school	Not working	Yes	No	Correct	Wrong	Wrong	Correct	Wrong	Wrong	Correct	Correct	Correct	Correct	Correct	Wrong	Wrong	Wrong	Wrong	Wrong	Wrong	Wrong	7
892	Java	18-25	Female	Bachelor	Not working	Yes	No	Correct	Correct	Wrong	Correct	Wrong	Wrong	Correct	Correct	Wrong	Correct	Wrong	Wrong	Correct	Correct	Wrong	Wrong	Correct	Wrong	9
893	Java	18-25	Female	Bachelor	Not working	Yes	No	Correct	Correct	Wrong	Correct	Correct	Correct	Correct	Wrong	Wrong	Correct	Correct	Wrong	Correct	Correct	Correct	Correct	Correct	Wrong	13
894	Java	18-25	Male	Up to senior high school	Not working	Yes	No	Wrong	Wrong	Correct	Correct	Wrong	Wrong	Wrong	Correct	Wrong	Correct	Wrong	Wrong	Wrong	Correct	Wrong	Wrong	Correct	Correct	7
895	Java	18-25	Female	Bachelor	Not working	Yes	Yes	Correct	Wrong	Wrong	Correct	Wrong	Wrong	Wrong	Correct	Wrong	Correct	Wrong	Wrong	Wrong	Correct	Wrong	Wrong	Wrong	Wrong	5
896	Java	18-25	Male	Up to senior high school	Not working	No	No	Correct	Correct	Wrong	Correct	Correct	Correct	Correct	Correct	Correct	Correct	Correct	Correct	Correct	Correct	Correct	Correct	Correct	Wrong	16
897	Java	18-25	Female	Bachelor	Not working	Yes	No	Correct	Wrong	Wrong	Correct	Wrong	Wrong	Wrong	Wrong	Wrong	Wrong	Wrong	Wrong	Correct	Correct	Wrong	Wrong	Correct	Correct	6
898	Java	18-25	Female	Bachelor	Not working	Yes	Yes	Correct	Correct	Correct	Correct	Wrong	Correct	Wrong	Wrong	Wrong	Wrong	Wrong	Wrong	Wrong	Correct	Wrong	Correct	Correct	Wrong	8
899	Java	18-25	Female	Bachelor	Not working	Yes	Yes	Correct	Correct	Correct	Correct	Correct	Wrong	Wrong	Wrong	Correct	Correct	Wrong	Wrong	Correct	Correct	Correct	Correct	Correct	Correct	13
900	Java	18-25	Female	Bachelor	Not working	No	Yes	Correct	Correct	Correct	Wrong	Correct	Wrong	Correct	Correct	Correct	Correct	Correct	Correct	Correct	Correct	Wrong	Correct	Wrong	Wrong	13
901	Java	18-25	Female	Bachelor	Not working	Yes	Yes	Wrong	Correct	Wrong	Correct	Wrong	Wrong	Wrong	Wrong	Wrong	Correct	Correct	Wrong	Wrong	Correct	Wrong	Correct	Correct	Wrong	7
902	Java	18-25	Female	Bachelor	Not working	Yes	Yes	Correct	Correct	Correct	Wrong	Correct	Wrong	Wrong	Wrong	Wrong	Correct	Wrong	Correct	Wrong	Correct	Wrong	Wrong	Wrong	Correct	8
903	Java	18-25	Female	Bachelor	Not working	Yes	No	Wrong	Wrong	Correct	Correct	Wrong	Wrong	Correct	Correct	Wrong	Correct	Correct	Correct	Correct	Correct	Wrong	Correct	Correct	Correct	12
904	Java	18-25	Female	Bachelor	Not working	No	No	Correct	Correct	Correct	Wrong	Correct	Wrong	Correct	Wrong	Wrong	Correct	Correct	Wrong	Correct	Correct	Wrong	Correct	Wrong	Wrong	10
905	Java	18-25	Male	Bachelor	Not working	Yes	No	Correct	Correct	Correct	Wrong	Wrong	Wrong	Correct	Wrong	Correct	Correct	Correct	Wrong	Correct	Correct	Correct	Wrong	Wrong	Correct	11
906	Java	18-25	Female	Up to senior high school	Not working	Yes	Yes	Correct	Correct	Wrong	Correct	Wrong	Wrong	Correct	Correct	Correct	Correct	Correct	Wrong	Correct	Correct	Correct	Correct	Correct	Correct	14
907	Java	18-25	Female	Bachelor	Not working	Yes	Yes	Wrong	Correct	Wrong	Correct	Correct	Wrong	Wrong	Correct	Correct	Correct	Correct	Wrong	Wrong	Correct	Correct	Correct	Correct	Correct	12
908	Java	18-25	Female	Bachelor	Not working	Yes	Yes	Wrong	Correct	Correct	Wrong	Wrong	Wrong	Correct	Wrong	Correct	Correct	Correct	Wrong	Correct	Correct	Wrong	Correct	Correct	Correct	11
909	Java	18-25	Female	Bachelor	Not working	Yes	Yes	Correct	Correct	Correct	Wrong	Wrong	Wrong	Correct	Wrong	Correct	Correct	Correct	Wrong	Correct	Correct	Wrong	Correct	Correct	Correct	12
910	Java	18-25	Female	Bachelor	Not working	Yes	No	Correct	Correct	Correct	Correct	Correct	Correct	Correct	Correct	Correct	Correct	Wrong	Wrong	Correct	Correct	Wrong	Correct	Wrong	Correct	14
911	Java	18-25	Female	Bachelor	Not working	Yes	Yes	Correct	Correct	Wrong	Correct	Wrong	Wrong	Correct	Correct	Wrong	Wrong	Wrong	Wrong	Wrong	Correct	Wrong	Wrong	Correct	Wrong	7
912	Java	18-25	Female	Bachelor	Not working	Yes	No	Correct	Correct	Wrong	Wrong	Correct	Wrong	Wrong	Wrong	Wrong	Correct	Wrong	Wrong	Correct	Correct	Wrong	Wrong	Correct	Wrong	7
913	Java	18-25	Female	Bachelor	Not working	Yes	No	Correct	Correct	Correct	Correct	Correct	Wrong	Correct	Correct	Correct	Correct	Correct	Wrong	Wrong	Correct	Wrong	Correct	Correct	Wrong	13
914	Java	18-25	Female	Bachelor	Not working	Yes	No	Correct	Correct	Correct	Correct	Correct	Wrong	Correct	Correct	Correct	Correct	Correct	Wrong	Correct	Correct	Wrong	Correct	Correct	Correct	15
915	Java	18-25	Female	Bachelor	Not working	Yes	No	Correct	Correct	Wrong	Correct	Correct	Wrong	Correct	Wrong	Wrong	Correct	Correct	Wrong	Correct	Correct	Wrong	Correct	Correct	Correct	12
916	Java	18-25	Female	Up to senior high school	Not working	Yes	Yes	Correct	Correct	Wrong	Correct	Correct	Wrong	Correct	Correct	Correct	Correct	Correct	Wrong	Correct	Correct	Wrong	Correct	Correct	Wrong	13
917	Java	18-25	Female	Up to senior high school	Entrepreneur	No	No	Wrong	Wrong	Wrong	Wrong	Wrong	Wrong	Wrong	Wrong	Wrong	Wrong	Wrong	Wrong	Wrong	Wrong	Wrong	Wrong	Wrong	Wrong	0
918	Java	18-25	Female	Up to senior high school	Not working	Yes	Yes	Wrong	Correct	Correct	Correct	Correct	Wrong	Correct	Correct	Correct	Correct	Correct	Correct	Correct	Correct	Correct	Correct	Correct	Correct	16
919	Java	18-25	Male	Bachelor	Not working	No	No	Correct	Correct	Correct	Correct	Wrong	Wrong	Wrong	Correct	Wrong	Correct	Correct	Wrong	Correct	Correct	Wrong	Correct	Correct	Correct	12
920	Java	18-25	Female	Up to senior high school	Not working	Yes	No	Correct	Correct	Correct	Correct	Correct	Correct	Correct	Correct	Correct	Correct	Wrong	Correct	Correct	Correct	Wrong	Correct	Correct	Wrong	15
921	Java	18-25	Female	Up to senior high school	Not working	Yes	No	Correct	Wrong	Wrong	Correct	Wrong	Wrong	Wrong	Wrong	Wrong	Correct	Wrong	Wrong	Wrong	Correct	Wrong	Wrong	Correct	Wrong	5
922	Java	18-25	Female	Bachelor	Not working	Yes	Yes	Correct	Correct	Wrong	Correct	Wrong	Wrong	Wrong	Wrong	Wrong	Correct	Correct	Wrong	Correct	Correct	Correct	Wrong	Wrong	Wrong	8
923	Java	18-25	Female	Bachelor	Not working	Yes	No	Wrong	Wrong	Wrong	Correct	Wrong	Wrong	Wrong	Wrong	Wrong	Correct	Correct	Wrong	Correct	Correct	Wrong	Wrong	Correct	Correct	7
924	Java	18-25	Male	Bachelor	Not working	Yes	No	Correct	Correct	Wrong	Correct	Wrong	Wrong	Wrong	Correct	Correct	Correct	Correct	Wrong	Correct	Correct	Wrong	Correct	Wrong	Wrong	10
925	Java	18-25	Female	Bachelor	Not working	No	No	Correct	Wrong	Correct	Wrong	Wrong	Wrong	Wrong	Wrong	Wrong	Wrong	Correct	Correct	Correct	Correct	Wrong	Wrong	Correct	Correct	8
926	Java	18-25	Female	Bachelor	Not working	No	No	Correct	Correct	Wrong	Wrong	Correct	Wrong	Correct	Wrong	Correct	Wrong	Wrong	Wrong	Correct	Correct	Correct	Wrong	Wrong	Correct	9
927	Java	18-25	Male	Up to senior high school	Not working	No	No	Wrong	Correct	Correct	Correct	Wrong	Wrong	Wrong	Wrong	Wrong	Correct	Wrong	Wrong	Wrong	Correct	Wrong	Wrong	Correct	Correct	7
928	Java	18-25	Male	Up to senior high school	Not working	No	No	Correct	Correct	Correct	Correct	Correct	Correct	Correct	Correct	Correct	Correct	Correct	Wrong	Correct	Correct	Correct	Correct	Correct	Wrong	16
929	Java	18-25	Male	Bachelor	Entrepreneur	No	Yes	Correct	Correct	Correct	Wrong	Wrong	Wrong	Wrong	Wrong	Correct	Correct	Correct	Wrong	Correct	Correct	Wrong	Correct	Wrong	Correct	10
930	Java	18-25	Male	Bachelor	Not working	No	Yes	Correct	Correct	Correct	Correct	Correct	Correct	Correct	Correct	Correct	Correct	Correct	Correct	Correct	Correct	Correct	Correct	Correct	Correct	18
931	Java	18-25	Female	Bachelor	Not working	No	No	Wrong	Correct	Wrong	Wrong	Correct	Wrong	Correct	Correct	Wrong	Correct	Wrong	Wrong	Correct	Correct	Correct	Correct	Correct	Wrong	10
932	Java	18-25	Male	Bachelor	Not working	No	No	Wrong	Correct	Correct	Correct	Wrong	Wrong	Wrong	Wrong	Wrong	Correct	Wrong	Wrong	Wrong	Correct	Wrong	Correct	Correct	Wrong	7
933	Java	18-25	Female	Bachelor	Not working	No	No	Correct	Wrong	Wrong	Correct	Wrong	Wrong	Correct	Wrong	Wrong	Wrong	Wrong	Wrong	Correct	Correct	Wrong	Correct	Wrong	Wrong	6
934	Java	18-25	Female	Bachelor	Not working	No	Yes	Correct	Wrong	Wrong	Correct	Wrong	Wrong	Wrong	Correct	Wrong	Wrong	Correct	Wrong	Wrong	Correct	Wrong	Correct	Correct	Wrong	7
935	Java	18-25	Female	Up to senior high school	Not working	Yes	No	Correct	Correct	Correct	Wrong	Correct	Correct	Correct	Wrong	Correct	Correct	Correct	Wrong	Correct	Correct	Wrong	Correct	Correct	Correct	14
936	Java	18-25	Female	Up to senior high school	Not working	Yes	Yes	Correct	Correct	Correct	Correct	Correct	Correct	Correct	Wrong	Correct	Correct	Correct	Correct	Correct	Correct	Correct	Correct	Correct	Correct	17
937	Java	18-25	Male	Up to senior high school	Not working	Yes	No	Correct	Correct	Correct	Correct	Correct	Correct	Correct	Correct	Correct	Correct	Correct	Correct	Correct	Correct	Correct	Correct	Wrong	Correct	17
938	Java	18-25	Female	Bachelor	Not working	Yes	No	Correct	Correct	Correct	Correct	Correct	Correct	Wrong	Correct	Correct	Wrong	Wrong	Wrong	Wrong	Correct	Wrong	Wrong	Correct	Wrong	10
939	Java	18-25	Male	Postgraduate	Not working	Yes	Yes	Correct	Correct	Correct	Wrong	Wrong	Correct	Correct	Wrong	Wrong	Correct	Correct	Wrong	Correct	Correct	Correct	Correct	Wrong	Wrong	11
940	Java	18-25	Male	Up to senior high school	Not working	Yes	Yes	Correct	Correct	Wrong	Correct	Correct	Correct	Correct	Correct	Wrong	Correct	Wrong	Correct	Correct	Correct	Wrong	Correct	Wrong	Wrong	12
941	Java	18-25	Female	Bachelor	Not working	Yes	No	Correct	Wrong	Wrong	Wrong	Wrong	Wrong	Wrong	Wrong	Wrong	Correct	Wrong	Wrong	Wrong	Correct	Wrong	Wrong	Correct	Wrong	4
942	Java	18-25	Male	Bachelor	Not working	Yes	Yes	Correct	Correct	Correct	Wrong	Correct	Wrong	Correct	Correct	Correct	Correct	Correct	Wrong	Correct	Correct	Wrong	Correct	Wrong	Wrong	12
943	Java	18-25	Female	Bachelor	Not working	Yes	No	Correct	Wrong	Correct	Wrong	Correct	Wrong	Wrong	Correct	Wrong	Correct	Correct	Wrong	Correct	Correct	Wrong	Wrong	Wrong	Wrong	8
944	Java	18-25	Female	Bachelor	Not working	Yes	No	Correct	Correct	Correct	Correct	Correct	Correct	Wrong	Correct	Correct	Wrong	Wrong	Wrong	Wrong	Correct	Wrong	Wrong	Correct	Wrong	10
945	Java	18-25	Female	Bachelor	Not working	Yes	Yes	Wrong	Correct	Correct	Wrong	Wrong	Wrong	Correct	Correct	Correct	Correct	Wrong	Wrong	Correct	Correct	Wrong	Correct	Correct	Wrong	10
946	Java	18-25	Female	Bachelor	Not working	Yes	No	Wrong	Wrong	Wrong	Correct	Wrong	Wrong	Wrong	Correct	Correct	Correct	Correct	Wrong	Correct	Correct	Wrong	Correct	Correct	Wrong	9
947	Java	18-25	Female	Up to senior high school	Not working	Yes	No	Correct	Correct	Correct	Correct	Wrong	Wrong	Wrong	Wrong	Wrong	Correct	Correct	Wrong	Wrong	Correct	Wrong	Correct	Correct	Wrong	9
948	Java	18-25	Female	Bachelor	Not working	Yes	No	Correct	Wrong	Correct	Correct	Wrong	Correct	Wrong	Wrong	Wrong	Wrong	Wrong	Wrong	Wrong	Correct	Wrong	Wrong	Correct	Wrong	6
949	Java	18-25	Female	Bachelor	Permanent staff	Yes	No	Correct	Correct	Wrong	Wrong	Correct	Wrong	Correct	Correct	Correct	Wrong	Wrong	Wrong	Correct	Correct	Correct	Correct	Wrong	Correct	11
950	Java	18-25	Female	Bachelor	Not working	Yes	No	Correct	Correct	Correct	Wrong	Wrong	Wrong	Wrong	Correct	Wrong	Wrong	Wrong	Wrong	Correct	Correct	Wrong	Wrong	Correct	Wrong	7
951	Java	18-25	Female	Bachelor	Not working	Yes	No	Correct	Correct	Wrong	Correct	Wrong	Wrong	Wrong	Wrong	Correct	Wrong	Wrong	Wrong	Correct	Correct	Wrong	Correct	Correct	Wrong	8
952	Java	18-25	Female	Bachelor	Not working	Yes	No	Correct	Correct	Wrong	Correct	Wrong	Wrong	Wrong	Correct	Correct	Correct	Correct	Wrong	Correct	Correct	Wrong	Wrong	Wrong	Wrong	9
953	Java	18-25	Female	Bachelor	Not working	Yes	No	Correct	Correct	Correct	Wrong	Wrong	Wrong	Wrong	Correct	Wrong	Correct	Correct	Wrong	Correct	Correct	Wrong	Correct	Correct	Correct	11
954	Java	18-25	Female	Bachelor	Not working	Yes	No	Correct	Correct	Correct	Wrong	Wrong	Wrong	Wrong	Correct	Wrong	Correct	Correct	Wrong	Correct	Correct	Wrong	Correct	Correct	Correct	11
955	Java	18-25	Female	Bachelor	Not working	Yes	No	Correct	Correct	Wrong	Wrong	Wrong	Wrong	Wrong	Wrong	Wrong	Wrong	Correct	Wrong	Wrong	Correct	Wrong	Correct	Wrong	Wrong	5
956	Java	18-25	Female	Bachelor	Not working	Yes	No	Wrong	Correct	Wrong	Correct	Wrong	Wrong	Correct	Correct	Wrong	Correct	Correct	Wrong	Correct	Correct	Wrong	Correct	Wrong	Wrong	9
957	Java	18-25	Female	Bachelor	Not working	Yes	No	Correct	Correct	Correct	Correct	Wrong	Correct	Correct	Correct	Wrong	Correct	Wrong	Correct	Correct	Correct	Wrong	Correct	Correct	Wrong	13
958	Java	18-25	Female	Up to senior high school	Not working	Yes	No	Wrong	Wrong	Wrong	Correct	Wrong	Correct	Correct	Correct	Wrong	Correct	Correct	Wrong	Correct	Correct	Correct	Correct	Correct	Correct	12
959	Java	18-25	Female	Bachelor	Not working	Yes	No	Correct	Wrong	Wrong	Correct	Wrong	Wrong	Wrong	Correct	Wrong	Correct	Correct	Wrong	Wrong	Correct	Wrong	Wrong	Correct	Correct	8
960	Java	18-25	Female	Bachelor	Not working	Yes	No	Wrong	Wrong	Wrong	Correct	Correct	Wrong	Wrong	Correct	Wrong	Correct	Wrong	Wrong	Correct	Correct	Wrong	Wrong	Correct	Wrong	7
961	Java	18-25	Female	Up to senior high school	Not working	Yes	Yes	Correct	Correct	Correct	Correct	Correct	Wrong	Correct	Correct	Correct	Correct	Wrong	Wrong	Correct	Correct	Correct	Correct	Wrong	Correct	14
962	Java	18-25	Female	Up to senior high school	Not working	No	Yes	Correct	Wrong	Correct	Wrong	Wrong	Wrong	Wrong	Wrong	Wrong	Wrong	Wrong	Wrong	Wrong	Correct	Wrong	Wrong	Correct	Wrong	4
963	Java	18-25	Male	Bachelor	Entrepreneur	No	Yes	Correct	Correct	Correct	Correct	Correct	Wrong	Correct	Wrong	Correct	Correct	Wrong	Wrong	Correct	Correct	Correct	Correct	Correct	Correct	14
964	Java	18-25	Male	Bachelor	Not working	No	No	Correct	Wrong	Correct	Wrong	Correct	Wrong	Wrong	Correct	Wrong	Correct	Wrong	Wrong	Wrong	Correct	Correct	Wrong	Wrong	Wrong	7
965	Java	18-25	Male	Bachelor	Not working	No	No	Wrong	Correct	Correct	Correct	Correct	Wrong	Correct	Wrong	Wrong	Correct	Correct	Wrong	Correct	Correct	Wrong	Wrong	Correct	Wrong	10
966	Java	18-25	Female	Bachelor	Not working	Yes	No	Correct	Correct	Correct	Correct	Correct	Correct	Wrong	Correct	Correct	Correct	Correct	Wrong	Correct	Correct	Correct	Correct	Wrong	Correct	15
967	Java	18-25	Female	Up to senior high school	Not working	No	No	Correct	Correct	Correct	Correct	Correct	Correct	Correct	Correct	Correct	Correct	Wrong	Wrong	Correct	Correct	Correct	Wrong	Wrong	Wrong	13
968	Java	18-25	Female	Bachelor	Not working	Yes	No	Correct	Correct	Correct	Wrong	Wrong	Wrong	Correct	Wrong	Wrong	Correct	Correct	Wrong	Correct	Correct	Correct	Wrong	Correct	Correct	11
969	Java	18-25	Male	Up to senior high school	Entrepreneur	No	No	Correct	Correct	Wrong	Wrong	Wrong	Wrong	Wrong	Wrong	Correct	Wrong	Wrong	Wrong	Wrong	Correct	Wrong	Wrong	Wrong	Wrong	4
970	Java	18-25	Female	Bachelor	Entrepreneur	No	Yes	Wrong	Correct	Correct	Wrong	Correct	Wrong	Correct	Correct	Correct	Correct	Wrong	Correct	Correct	Correct	Wrong	Correct	Wrong	Wrong	11
971	Java	18-25	Female	Bachelor	Not working	No	No	Correct	Wrong	Wrong	Correct	Wrong	Wrong	Wrong	Wrong	Wrong	Wrong	Wrong	Wrong	Wrong	Correct	Wrong	Wrong	Correct	Wrong	4
972	Java	18-25	Female	Bachelor	Not working	Yes	No	Correct	Correct	Wrong	Correct	Correct	Wrong	Wrong	Correct	Correct	Correct	Wrong	Wrong	Correct	Correct	Wrong	Correct	Correct	Correct	12
973	Java	18-25	Female	Up to senior high school	Entrepreneur	No	No	Correct	Correct	Wrong	Correct	Wrong	Wrong	Wrong	Correct	Wrong	Wrong	Wrong	Wrong	Wrong	Correct	Wrong	Correct	Wrong	Wrong	6
974	Java	18-25	Female	Bachelor	Not working	Yes	No	Correct	Wrong	Correct	Correct	Wrong	Wrong	Correct	Correct	Correct	Correct	Correct	Wrong	Correct	Correct	Wrong	Correct	Correct	Wrong	12
975	Java	18-25	Female	Up to senior high school	Not working	No	Yes	Correct	Wrong	Correct	Wrong	Correct	Wrong	Correct	Wrong	Wrong	Wrong	Wrong	Correct	Wrong	Correct	Correct	Correct	Wrong	Wrong	8
976	Java	18-25	Female	Bachelor	Not working	Yes	No	Correct	Correct	Correct	Wrong	Correct	Correct	Correct	Correct	Wrong	Correct	Correct	Wrong	Correct	Correct	Wrong	Correct	Correct	Wrong	13
977	Java	18-25	Female	Bachelor	Not working	Yes	No	Correct	Correct	Wrong	Correct	Correct	Wrong	Correct	Correct	Correct	Wrong	Wrong	Wrong	Correct	Correct	Wrong	Correct	Correct	Wrong	11
978	Java	18-25	Female	Bachelor	Not working	Yes	Yes	Wrong	Correct	Correct	Correct	Correct	Correct	Correct	Correct	Correct	Correct	Wrong	Wrong	Correct	Correct	Correct	Correct	Correct	Correct	15
979	Java	18-25	Female	Bachelor	Not working	Yes	No	Correct	Wrong	Correct	Wrong	Correct	Wrong	Correct	Correct	Wrong	Correct	Wrong	Wrong	Correct	Correct	Wrong	Correct	Correct	Wrong	10
980	Java	18-25	Male	Bachelor	Not working	Yes	No	Correct	Correct	Wrong	Correct	Wrong	Wrong	Correct	Wrong	Wrong	Correct	Wrong	Wrong	Wrong	Correct	Correct	Correct	Correct	Wrong	9
981	Java	18-25	Female	Bachelor	Not working	Yes	No	Correct	Correct	Wrong	Wrong	Correct	Wrong	Correct	Correct	Correct	Correct	Correct	Wrong	Correct	Correct	Wrong	Correct	Wrong	Wrong	11
982	Java	18-25	Male	Up to senior high school	Not working	Yes	Yes	Correct	Correct	Wrong	Correct	Wrong	Wrong	Wrong	Correct	Correct	Correct	Correct	Wrong	Wrong	Correct	Wrong	Correct	Correct	Correct	11
983	Java	18-25	Male	Bachelor	Not working	Yes	No	Wrong	Correct	Correct	Correct	Correct	Correct	Correct	Correct	Correct	Correct	Correct	Correct	Correct	Correct	Wrong	Correct	Wrong	Wrong	14
984	Java	18-25	Female	Bachelor	Not working	No	No	Wrong	Wrong	Wrong	Wrong	Wrong	Wrong	Wrong	Wrong	Wrong	Wrong	Wrong	Wrong	Wrong	Wrong	Wrong	Wrong	Wrong	Wrong	0
985	Java	18-25	Female	Bachelor	Not working	Yes	No	Correct	Correct	Correct	Correct	Correct	Correct	Correct	Correct	Correct	Correct	Correct	Wrong	Correct	Correct	Correct	Correct	Wrong	Correct	16
986	Java	18-25	Male	Bachelor	Not working	No	No	Correct	Wrong	Correct	Correct	Correct	Wrong	Wrong	Correct	Wrong	Correct	Correct	Correct	Correct	Correct	Wrong	Correct	Correct	Wrong	12
987	Java	18-25	Female	Up to senior high school	Not working	Yes	Yes	Correct	Wrong	Wrong	Wrong	Wrong	Wrong	Wrong	Wrong	Wrong	Correct	Wrong	Wrong	Wrong	Correct	Wrong	Wrong	Correct	Wrong	4
988	Java	18-25	Female	Bachelor	Entrepreneur	Yes	No	Correct	Correct	Correct	Wrong	Wrong	Wrong	Wrong	Correct	Wrong	Correct	Correct	Wrong	Correct	Correct	Wrong	Correct	Wrong	Correct	10
989	Java	18-25	Female	Up to senior high school	Not working	Yes	Yes	Correct	Wrong	Wrong	Correct	Wrong	Correct	Correct	Wrong	Correct	Correct	Wrong	Correct	Correct	Correct	Correct	Correct	Wrong	Correct	12
990	Java	18-25	Female	Bachelor	Not working	Yes	Yes	Wrong	Wrong	Wrong	Correct	Wrong	Correct	Wrong	Correct	Correct	Correct	Wrong	Wrong	Correct	Correct	Wrong	Wrong	Correct	Wrong	8
991	Java	18-25	Female	Up to senior high school	Not working	Yes	No	Correct	Correct	Wrong	Correct	Correct	Wrong	Correct	Wrong	Wrong	Correct	Correct	Wrong	Correct	Correct	Wrong	Correct	Wrong	Correct	11
992	Java	18-25	Female	Bachelor	Not working	Yes	No	Correct	Correct	Wrong	Correct	Correct	Wrong	Correct	Correct	Correct	Wrong	Wrong	Wrong	Correct	Correct	Correct	Correct	Correct	Correct	13
993	Java	18-25	Female	Bachelor	Not working	Yes	Yes	Wrong	Wrong	Correct	Correct	Correct	Wrong	Correct	Correct	Wrong	Correct	Correct	Wrong	Wrong	Correct	Wrong	Correct	Correct	Wrong	10
994	Java	18-25	Male	Up to senior high school	Not working	No	Yes	Correct	Correct	Wrong	Correct	Correct	Wrong	Correct	Correct	Wrong	Correct	Correct	Wrong	Correct	Correct	Wrong	Correct	Wrong	Wrong	11
995	Java	18-25	Male	Bachelor	Entrepreneur	Yes	Yes	Correct	Correct	Wrong	Correct	Correct	Correct	Correct	Correct	Correct	Correct	Correct	Correct	Correct	Correct	Correct	Correct	Wrong	Correct	16
996	Java	18-25	Female	Up to senior high school	Not working	Yes	No	Wrong	Correct	Wrong	Wrong	Correct	Wrong	Correct	Correct	Correct	Wrong	Wrong	Wrong	Correct	Correct	Wrong	Correct	Correct	Wrong	9
997	Java	18-25	Male	Up to senior high school	Entrepreneur	No	No	Wrong	Wrong	Correct	Correct	Correct	Wrong	Correct	Correct	Wrong	Correct	Wrong	Wrong	Wrong	Correct	Correct	Wrong	Correct	Wrong	9
998	Java	18-25	Female	Bachelor	Permanent staff	Yes	No	Wrong	Correct	Wrong	Wrong	Wrong	Correct	Correct	Wrong	Wrong	Correct	Correct	Wrong	Correct	Correct	Wrong	Correct	Correct	Correct	10
999	Java	18-25	Female	Bachelor	Not working	Yes	No	Correct	Correct	Correct	Correct	Wrong	Correct	Correct	Correct	Correct	Correct	Wrong	Wrong	Correct	Correct	Wrong	Wrong	Wrong	Correct	12
1000	Java	18-25	Female	Bachelor	Not working	No	No	Wrong	Wrong	Wrong	Correct	Wrong	Wrong	Wrong	Wrong	Wrong	Wrong	Wrong	Wrong	Wrong	Correct	Wrong	Wrong	Wrong	Wrong	2
1001	Java	18-25	Male	Up to senior high school	Not working	No	Yes	Wrong	Correct	Wrong	Wrong	Wrong	Wrong	Correct	Wrong	Correct	Wrong	Correct	Wrong	Correct	Correct	Wrong	Correct	Wrong	Correct	8
1002	Java	18-25	Female	Bachelor	Entrepreneur	Yes	Yes	Correct	Correct	Correct	Correct	Wrong	Correct	Correct	Wrong	Wrong	Correct	Correct	Wrong	Correct	Correct	Correct	Wrong	Wrong	Wrong	11
1003	Java	18-25	Male	Bachelor	Not working	No	No	Correct	Correct	Wrong	Wrong	Wrong	Wrong	Correct	Wrong	Correct	Correct	Correct	Wrong	Correct	Correct	Wrong	Wrong	Correct	Correct	10
1004	Java	18-25	Female	Bachelor	Not working	Yes	No	Correct	Correct	Correct	Wrong	Correct	Correct	Correct	Correct	Correct	Correct	Correct	Correct	Correct	Correct	Correct	Correct	Wrong	Correct	16
1005	Java	18-25	Female	Up to senior high school	Entrepreneur	No	No	Correct	Correct	Correct	Wrong	Correct	Correct	Correct	Correct	Correct	Wrong	Correct	Wrong	Correct	Correct	Wrong	Correct	Correct	Correct	14
1006	Java	18-25	Male	Bachelor	Not working	No	Yes	Correct	Correct	Wrong	Correct	Correct	Correct	Correct	Correct	Correct	Correct	Correct	Wrong	Correct	Correct	Correct	Correct	Correct	Correct	16
1007	Java	18-25	Male	Bachelor	Entrepreneur	Yes	Yes	Correct	Correct	Correct	Correct	Correct	Wrong	Wrong	Correct	Correct	Correct	Correct	Wrong	Correct	Correct	Correct	Correct	Correct	Correct	15
1008	Java	18-25	Male	Bachelor	Entrepreneur	Yes	Yes	Wrong	Wrong	Correct	Correct	Wrong	Wrong	Correct	Correct	Wrong	Correct	Wrong	Correct	Correct	Correct	Wrong	Correct	Correct	Correct	11
1009	Java	18-25	Female	Bachelor	Not working	Yes	Yes	Wrong	Correct	Correct	Correct	Wrong	Wrong	Correct	Wrong	Correct	Wrong	Correct	Wrong	Correct	Correct	Wrong	Correct	Correct	Wrong	10
1010	Java	18-25	Male	Bachelor	Not working	No	No	Correct	Wrong	Correct	Correct	Correct	Wrong	Wrong	Correct	Wrong	Correct	Wrong	Wrong	Correct	Correct	Wrong	Wrong	Correct	Correct	10
1011	Java	18-25	Female	Bachelor	Entrepreneur	Yes	Yes	Correct	Correct	Wrong	Correct	Wrong	Wrong	Correct	Correct	Correct	Correct	Correct	Correct	Correct	Correct	Correct	Correct	Correct	Wrong	14
1012	Java	18-25	Female	Bachelor	Entrepreneur	Yes	No	Correct	Correct	Correct	Wrong	Wrong	Correct	Correct	Wrong	Wrong	Correct	Correct	Wrong	Correct	Correct	Correct	Correct	Correct	Wrong	12
1013	Java	18-25	Female	Up to senior high school	Not working	No	No	Correct	Correct	Wrong	Wrong	Wrong	Wrong	Wrong	Wrong	Wrong	Wrong	Wrong	Wrong	Wrong	Wrong	Wrong	Wrong	Wrong	Wrong	2
1014	Java	18-25	Female	Bachelor	Permanent staff	No	Yes	Correct	Wrong	Wrong	Correct	Wrong	Wrong	Wrong	Wrong	Wrong	Correct	Wrong	Wrong	Wrong	Correct	Wrong	Wrong	Correct	Wrong	5
1015	Java	18-25	Female	Bachelor	Not working	Yes	Yes	Wrong	Wrong	Correct	Correct	Correct	Wrong	Wrong	Wrong	Wrong	Correct	Wrong	Correct	Correct	Correct	Correct	Correct	Correct	Correct	11
1016	Java	18-25	Female	Bachelor	Not working	Yes	No	Wrong	Correct	Correct	Correct	Correct	Wrong	Correct	Correct	Correct	Correct	Wrong	Wrong	Correct	Correct	Wrong	Correct	Wrong	Wrong	11
1017	Java	18-25	Female	Bachelor	Not working	Yes	No	Correct	Correct	Correct	Correct	Correct	Wrong	Wrong	Correct	Correct	Correct	Correct	Wrong	Correct	Correct	Wrong	Correct	Wrong	Correct	13
1018	Java	18-25	Female	Bachelor	Not working	Yes	No	Correct	Correct	Correct	Correct	Correct	Wrong	Correct	Wrong	Correct	Correct	Correct	Wrong	Correct	Correct	Wrong	Correct	Wrong	Correct	13
1019	Java	18-25	Female	Bachelor	Not working	Yes	Yes	Correct	Correct	Correct	Correct	Correct	Wrong	Correct	Wrong	Correct	Correct	Correct	Wrong	Correct	Correct	Wrong	Correct	Wrong	Wrong	12
1020	Java	18-25	Female	Bachelor	Not working	Yes	No	Wrong	Correct	Correct	Correct	Correct	Correct	Correct	Correct	Correct	Correct	Correct	Correct	Correct	Correct	Correct	Correct	Correct	Correct	17
1021	Java	18-25	Female	Bachelor	Not working	Yes	Yes	Correct	Correct	Wrong	Correct	Correct	Correct	Correct	Wrong	Correct	Correct	Correct	Wrong	Correct	Correct	Wrong	Correct	Wrong	Wrong	12
1022	Java	18-25	Female	Bachelor	Not working	Yes	No	Wrong	Wrong	Wrong	Correct	Wrong	Wrong	Wrong	Wrong	Wrong	Correct	Wrong	Wrong	Wrong	Correct	Wrong	Wrong	Correct	Wrong	4
1023	Java	18-25	Female	Bachelor	Entrepreneur	Yes	No	Correct	Correct	Wrong	Wrong	Wrong	Correct	Correct	Correct	Correct	Wrong	Correct	Wrong	Correct	Correct	Correct	Correct	Wrong	Wrong	11
1024	Java	18-25	Female	Up to senior high school	Not working	Yes	No	Correct	Correct	Correct	Correct	Wrong	Wrong	Wrong	Wrong	Wrong	Correct	Correct	Wrong	Wrong	Correct	Wrong	Correct	Correct	Correct	10
1025	Java	18-25	Female	Bachelor	Not working	No	No	Correct	Correct	Correct	Correct	Correct	Wrong	Correct	Correct	Wrong	Correct	Wrong	Wrong	Correct	Correct	Wrong	Correct	Correct	Wrong	12
1026	Java	18-25	Female	Bachelor	Not working	Yes	Yes	Wrong	Correct	Wrong	Correct	Wrong	Wrong	Wrong	Correct	Correct	Correct	Wrong	Wrong	Correct	Correct	Wrong	Correct	Wrong	Wrong	8
1027	Java	18-25	Male	Bachelor	Entrepreneur	Yes	Yes	Wrong	Correct	Correct	Correct	Correct	Correct	Correct	Correct	Wrong	Correct	Correct	Wrong	Correct	Correct	Wrong	Correct	Correct	Wrong	13
1028	Java	18-25	Male	Bachelor	Not working	Yes	Yes	Correct	Correct	Correct	Correct	Correct	Wrong	Wrong	Correct	Correct	Correct	Correct	Correct	Correct	Correct	Wrong	Correct	Correct	Correct	15
1029	Java	18-25	Female	Bachelor	Not working	Yes	No	Wrong	Correct	Wrong	Correct	Wrong	Wrong	Wrong	Wrong	Wrong	Correct	Wrong	Correct	Correct	Correct	Wrong	Correct	Correct	Wrong	8
1030	Java	18-25	Female	Bachelor	Not working	Yes	Yes	Correct	Wrong	Correct	Correct	Wrong	Wrong	Wrong	Correct	Wrong	Correct	Correct	Correct	Correct	Correct	Wrong	Wrong	Correct	Correct	11
1031	Java	18-25	Male	Up to senior high school	Entrepreneur	No	Yes	Wrong	Correct	Wrong	Correct	Wrong	Wrong	Correct	Correct	Correct	Wrong	Correct	Wrong	Correct	Correct	Wrong	Correct	Correct	Correct	11
1032	Java	18-25	Male	Up to senior high school	Entrepreneur	No	No	Correct	Correct	Correct	Correct	Wrong	Correct	Correct	Wrong	Correct	Correct	Correct	Wrong	Correct	Correct	Correct	Correct	Correct	Correct	15
1033	Java	18-25	Female	Bachelor	Entrepreneur	Yes	Yes	Correct	Correct	Correct	Wrong	Correct	Correct	Correct	Correct	Correct	Correct	Correct	Correct	Correct	Correct	Correct	Correct	Correct	Correct	17
1034	Java	18-25	Female	Bachelor	Not working	Yes	No	Correct	Correct	Wrong	Correct	Correct	Wrong	Wrong	Correct	Correct	Wrong	Wrong	Wrong	Wrong	Correct	Correct	Correct	Correct	Wrong	10
1035	Java	18-25	Female	Bachelor	Permanent staff	No	Yes	Correct	Correct	Correct	Correct	Correct	Correct	Correct	Correct	Wrong	Correct	Correct	Wrong	Correct	Correct	Wrong	Correct	Correct	Correct	15
1036	Java	18-25	Male	Up to senior high school	Entrepreneur	No	No	Correct	Correct	Correct	Wrong	Wrong	Wrong	Wrong	Wrong	Wrong	Correct	Wrong	Correct	Wrong	Correct	Wrong	Correct	Wrong	Correct	8
1037	Java	18-25	Male	Bachelor	Entrepreneur	Yes	No	Wrong	Wrong	Wrong	Correct	Wrong	Correct	Correct	Correct	Wrong	Correct	Wrong	Wrong	Correct	Correct	Wrong	Correct	Correct	Wrong	9
1038	Java	18-25	Male	Bachelor	Entrepreneur	No	No	Wrong	Wrong	Wrong	Correct	Wrong	Wrong	Wrong	Correct	Wrong	Wrong	Correct	Wrong	Wrong	Correct	Wrong	Wrong	Correct	Correct	6
1039	Java	18-25	Male	Up to senior high school	Permanent staff	No	No	Correct	Correct	Correct	Correct	Wrong	Wrong	Correct	Correct	Wrong	Correct	Correct	Wrong	Wrong	Correct	Wrong	Correct	Correct	Wrong	11
1040	Java	18-25	Male	Bachelor	Permanent staff	No	No	Wrong	Wrong	Correct	Wrong	Correct	Wrong	Correct	Wrong	Wrong	Wrong	Correct	Wrong	Wrong	Correct	Wrong	Correct	Correct	Wrong	7
1041	Java	18-25	Male	Bachelor	Permanent staff	No	No	Wrong	Wrong	Correct	Correct	Wrong	Wrong	Correct	Correct	Wrong	Wrong	Wrong	Wrong	Correct	Wrong	Wrong	Wrong	Correct	Wrong	6
1042	Java	18-25	Female	Bachelor	Permanent staff	No	No	Correct	Correct	Correct	Wrong	Wrong	Wrong	Wrong	Wrong	Wrong	Correct	Wrong	Wrong	Wrong	Correct	Wrong	Correct	Wrong	Wrong	6
1043	Java	18-25	Female	Postgraduate	Not working	No	No	Wrong	Wrong	Wrong	Correct	Correct	Wrong	Correct	Correct	Wrong	Correct	Wrong	Wrong	Correct	Correct	Wrong	Correct	Correct	Correct	10
1044	Java	18-25	Female	Bachelor	Entrepreneur	No	Yes	Wrong	Correct	Wrong	Correct	Correct	Wrong	Correct	Correct	Wrong	Wrong	Wrong	Wrong	Wrong	Correct	Correct	Wrong	Wrong	Wrong	7
1045	Java	18-25	Male	Bachelor	Not working	No	No	Correct	Correct	Correct	Correct	Wrong	Wrong	Correct	Correct	Wrong	Correct	Correct	Correct	Correct	Correct	Wrong	Correct	Wrong	Wrong	12
1046	Java	18-25	Male	Bachelor	Not working	No	Yes	Correct	Correct	Correct	Correct	Correct	Wrong	Correct	Correct	Wrong	Correct	Correct	Wrong	Wrong	Wrong	Wrong	Correct	Correct	Wrong	11
1047	Java	18-25	Female	Bachelor	Entrepreneur	Yes	No	Correct	Correct	Correct	Correct	Correct	Wrong	Correct	Correct	Correct	Correct	Wrong	Wrong	Correct	Correct	Correct	Correct	Correct	Wrong	14
1048	Java	18-25	Male	Bachelor	Entrepreneur	Yes	Yes	Correct	Correct	Correct	Correct	Correct	Correct	Correct	Correct	Correct	Correct	Correct	Correct	Correct	Correct	Correct	Correct	Correct	Correct	18
1049	Java	18-25	Male	Bachelor	Not working	No	No	Correct	Correct	Correct	Wrong	Correct	Correct	Correct	Correct	Correct	Correct	Correct	Correct	Correct	Correct	Correct	Correct	Correct	Correct	17
1050	Java	18-25	Female	Postgraduate	Not working	Yes	No	Correct	Correct	Wrong	Correct	Wrong	Wrong	Correct	Correct	Correct	Correct	Wrong	Wrong	Wrong	Correct	Correct	Correct	Correct	Wrong	11
1051	Java	18-25	Female	Postgraduate	Not working	No	Yes	Correct	Correct	Correct	Correct	Correct	Correct	Correct	Wrong	Correct	Correct	Wrong	Wrong	Wrong	Correct	Wrong	Correct	Correct	Wrong	12
1052	Java	18-25	Male	Bachelor	Not working	Yes	Yes	Correct	Correct	Correct	Correct	Correct	Correct	Correct	Correct	Correct	Correct	Wrong	Wrong	Correct	Correct	Wrong	Correct	Correct	Correct	15
1053	Java	18-25	Male	Bachelor	Not working	Yes	No	Correct	Correct	Correct	Correct	Wrong	Wrong	Correct	Correct	Wrong	Correct	Correct	Wrong	Correct	Correct	Correct	Correct	Correct	Correct	14
1054	Java	18-25	Male	Bachelor	Permanent staff	Yes	Yes	Correct	Correct	Correct	Correct	Wrong	Wrong	Correct	Correct	Correct	Correct	Correct	Correct	Correct	Correct	Correct	Correct	Correct	Correct	16
1055	Java	18-25	Female	Bachelor	Not working	Yes	No	Correct	Correct	Wrong	Wrong	Correct	Wrong	Correct	Correct	Correct	Wrong	Wrong	Wrong	Correct	Correct	Wrong	Correct	Correct	Correct	11
1056	Java	18-25	Female	Bachelor	Entrepreneur	Yes	Yes	Correct	Correct	Correct	Correct	Correct	Wrong	Wrong	Correct	Correct	Correct	Correct	Wrong	Correct	Correct	Wrong	Correct	Correct	Correct	14
1057	Java	18-25	Female	Bachelor	Entrepreneur	Yes	Yes	Correct	Correct	Correct	Correct	Correct	Wrong	Correct	Correct	Wrong	Correct	Correct	Correct	Correct	Correct	Correct	Correct	Correct	Correct	16
1058	Java	18-25	Female	Bachelor	Entrepreneur	Yes	Yes	Correct	Correct	Correct	Correct	Correct	Wrong	Correct	Correct	Correct	Correct	Correct	Correct	Correct	Correct	Wrong	Correct	Wrong	Wrong	14
1059	Java	18-25	Female	Bachelor	Entrepreneur	Yes	Yes	Correct	Correct	Correct	Correct	Correct	Correct	Correct	Correct	Correct	Correct	Wrong	Correct	Correct	Correct	Correct	Correct	Wrong	Correct	16
1060	Java	18-25	Female	Bachelor	Entrepreneur	Yes	Yes	Correct	Correct	Wrong	Wrong	Correct	Correct	Correct	Correct	Correct	Wrong	Correct	Wrong	Correct	Correct	Wrong	Correct	Wrong	Wrong	11
1061	Java	18-25	Male	Bachelor	Entrepreneur	Yes	No	Wrong	Wrong	Correct	Wrong	Correct	Wrong	Wrong	Correct	Wrong	Correct	Correct	Wrong	Correct	Correct	Wrong	Correct	Correct	Correct	10
1062	Java	18-25	Male	Bachelor	Entrepreneur	Yes	Yes	Wrong	Correct	Correct	Correct	Wrong	Wrong	Correct	Correct	Wrong	Correct	Wrong	Wrong	Correct	Correct	Correct	Correct	Correct	Wrong	11
1063	Java	18-25	Female	Bachelor	Entrepreneur	Yes	Yes	Correct	Correct	Wrong	Correct	Wrong	Wrong	Correct	Correct	Wrong	Correct	Correct	Wrong	Correct	Correct	Correct	Correct	Correct	Wrong	12
1064	Java	18-25	Female	Bachelor	Entrepreneur	No	Yes	Correct	Correct	Correct	Wrong	Correct	Wrong	Correct	Wrong	Correct	Correct	Correct	Wrong	Wrong	Correct	Wrong	Correct	Wrong	Wrong	10
1065	Java	18-25	Male	Bachelor	Not working	Yes	Yes	Correct	Wrong	Correct	Correct	Correct	Wrong	Wrong	Wrong	Wrong	Correct	Wrong	Correct	Correct	Correct	Wrong	Correct	Correct	Correct	11
1066	Java	18-25	Male	Bachelor	Not working	No	Yes	Correct	Correct	Correct	Wrong	Wrong	Wrong	Correct	Wrong	Wrong	Wrong	Wrong	Wrong	Correct	Correct	Correct	Wrong	Wrong	Wrong	7
1067	Java	18-25	Female	Bachelor	Entrepreneur	Yes	No	Correct	Correct	Correct	Correct	Correct	Correct	Correct	Correct	Wrong	Correct	Wrong	Wrong	Correct	Correct	Correct	Correct	Correct	Correct	15
1068	Java	18-25	Male	Bachelor	Entrepreneur	No	Yes	Correct	Wrong	Wrong	Correct	Wrong	Wrong	Wrong	Wrong	Wrong	Wrong	Correct	Wrong	Wrong	Correct	Wrong	Wrong	Wrong	Wrong	4
1069	Java	18-25	Male	Bachelor	Entrepreneur	No	No	Wrong	Wrong	Wrong	Correct	Wrong	Wrong	Wrong	Wrong	Wrong	Wrong	Wrong	Wrong	Wrong	Correct	Wrong	Wrong	Correct	Wrong	3
1070	Java	18-25	Male	Bachelor	Entrepreneur	No	No	Correct	Correct	Correct	Correct	Correct	Wrong	Wrong	Correct	Correct	Correct	Wrong	Correct	Correct	Correct	Wrong	Correct	Wrong	Correct	13
1071	Java	18-25	Female	Bachelor	Permanent staff	No	No	Correct	Correct	Wrong	Wrong	Wrong	Wrong	Correct	Wrong	Wrong	Wrong	Wrong	Wrong	Correct	Correct	Correct	Wrong	Wrong	Wrong	6
1072	Java	18-25	Male	Up to senior high school	Entrepreneur	No	No	Correct	Correct	Correct	Correct	Correct	Correct	Correct	Correct	Correct	Correct	Wrong	Wrong	Correct	Correct	Correct	Correct	Correct	Correct	16
1073	Java	18-25	Female	Bachelor	Not working	No	Yes	Correct	Correct	Correct	Correct	Correct	Correct	Correct	Correct	Correct	Wrong	Correct	Correct	Correct	Correct	Correct	Correct	Correct	Correct	17
1074	Java	18-25	Male	Bachelor	Permanent staff	No	Yes	Correct	Correct	Correct	Correct	Correct	Correct	Correct	Correct	Correct	Correct	Wrong	Correct	Correct	Correct	Wrong	Correct	Correct	Correct	16
1075	Java	18-25	Male	Bachelor	Entrepreneur	No	Yes	Correct	Correct	Correct	Correct	Correct	Correct	Correct	Correct	Correct	Correct	Correct	Correct	Correct	Correct	Correct	Correct	Correct	Wrong	17
1076	Java	18-25	Female	Up to senior high school	Entrepreneur	No	No	Correct	Correct	Wrong	Correct	Correct	Correct	Correct	Wrong	Correct	Correct	Correct	Wrong	Correct	Correct	Wrong	Correct	Correct	Correct	14
1077	Java	18-25	Male	Bachelor	Entrepreneur	Yes	No	Correct	Wrong	Wrong	Correct	Wrong	Wrong	Wrong	Wrong	Wrong	Correct	Wrong	Wrong	Correct	Correct	Wrong	Correct	Correct	Wrong	7
1078	Java	18-25	Male	Bachelor	Permanent staff	No	No	Correct	Correct	Correct	Correct	Correct	Wrong	Correct	Correct	Correct	Correct	Correct	Wrong	Correct	Correct	Wrong	Correct	Correct	Wrong	14
1079	Java	18-25	Male	Bachelor	Entrepreneur	No	Yes	Wrong	Wrong	Correct	Correct	Correct	Correct	Correct	Correct	Wrong	Wrong	Wrong	Wrong	Correct	Correct	Wrong	Correct	Correct	Correct	11
1080	Java	18-25	Male	Bachelor	Entrepreneur	No	No	Correct	Correct	Wrong	Correct	Wrong	Wrong	Correct	Correct	Wrong	Wrong	Correct	Wrong	Correct	Correct	Wrong	Correct	Wrong	Wrong	9
1081	Java	18-25	Male	Up to senior high school	Permanent staff	No	No	Wrong	Wrong	Wrong	Wrong	Correct	Correct	Correct	Correct	Wrong	Correct	Correct	Correct	Correct	Correct	Wrong	Correct	Correct	Correct	12
1082	Java	18-25	Female	Bachelor	Entrepreneur	Yes	No	Correct	Correct	Correct	Correct	Wrong	Correct	Correct	Correct	Correct	Correct	Correct	Correct	Correct	Correct	Wrong	Correct	Correct	Wrong	15
1083	Java	18-25	Female	Bachelor	Entrepreneur	Yes	Yes	Correct	Correct	Correct	Correct	Correct	Correct	Correct	Correct	Wrong	Correct	Wrong	Wrong	Correct	Correct	Correct	Correct	Correct	Wrong	14
1084	Java	18-25	Male	Postgraduate	Permanent staff	No	No	Correct	Correct	Correct	Correct	Correct	Wrong	Wrong	Correct	Wrong	Correct	Correct	Wrong	Correct	Correct	Correct	Correct	Correct	Wrong	13
1085	Java	18-25	Male	Bachelor	Entrepreneur	Yes	Yes	Correct	Correct	Correct	Correct	Wrong	Wrong	Wrong	Correct	Correct	Correct	Correct	Wrong	Correct	Correct	Wrong	Correct	Wrong	Correct	12
1086	Java	18-25	Female	Bachelor	Entrepreneur	No	No	Correct	Wrong	Correct	Wrong	Correct	Wrong	Wrong	Wrong	Wrong	Correct	Correct	Wrong	Wrong	Correct	Wrong	Wrong	Wrong	Wrong	6
1087	Java	18-25	Male	Bachelor	Entrepreneur	No	Yes	Correct	Correct	Wrong	Correct	Correct	Wrong	Correct	Correct	Wrong	Wrong	Correct	Wrong	Correct	Correct	Correct	Correct	Correct	Correct	13
1088	Java	18-25	Female	Bachelor	Not working	Yes	Yes	Correct	Correct	Correct	Correct	Wrong	Correct	Correct	Correct	Correct	Correct	Wrong	Wrong	Correct	Correct	Correct	Correct	Correct	Correct	15
1089	Java	18-25	Male	Bachelor	Entrepreneur	Yes	Yes	Correct	Correct	Wrong	Correct	Correct	Correct	Correct	Correct	Correct	Correct	Correct	Wrong	Correct	Correct	Correct	Correct	Correct	Correct	16
1090	Java	18-25	Female	Postgraduate	Not working	Yes	Yes	Wrong	Correct	Correct	Correct	Correct	Wrong	Correct	Wrong	Correct	Correct	Correct	Wrong	Correct	Correct	Correct	Correct	Correct	Wrong	13
1091	Java	18-25	Female	Bachelor	Entrepreneur	No	No	Wrong	Wrong	Wrong	Wrong	Wrong	Wrong	Wrong	Wrong	Wrong	Wrong	Wrong	Wrong	Wrong	Correct	Wrong	Wrong	Wrong	Wrong	1
1092	Java	18-25	Female	Bachelor	Not working	Yes	No	Correct	Correct	Correct	Correct	Correct	Wrong	Correct	Correct	Correct	Correct	Wrong	Correct	Correct	Correct	Correct	Correct	Correct	Correct	16
1093	Java	18-25	Male	Bachelor	Permanent staff	No	Yes	Wrong	Wrong	Wrong	Wrong	Wrong	Wrong	Correct	Correct	Wrong	Wrong	Correct	Wrong	Wrong	Correct	Correct	Wrong	Correct	Wrong	6
1094	Java	18-25	Female	Bachelor	Entrepreneur	No	No	Correct	Correct	Correct	Wrong	Wrong	Correct	Correct	Wrong	Wrong	Correct	Correct	Wrong	Wrong	Correct	Correct	Correct	Correct	Wrong	11
1095	Java	18-25	Female	Bachelor	Not working	Yes	No	Correct	Correct	Correct	Correct	Correct	Correct	Correct	Wrong	Wrong	Correct	Wrong	Wrong	Wrong	Correct	Wrong	Wrong	Wrong	Correct	10
1096	Java	18-25	Female	Bachelor	Not working	Yes	No	Correct	Correct	Correct	Correct	Correct	Wrong	Correct	Correct	Correct	Correct	Correct	Correct	Correct	Correct	Correct	Correct	Correct	Wrong	16
1097	Java	18-25	Female	Bachelor	Not working	No	No	Correct	Correct	Correct	Correct	Correct	Wrong	Wrong	Wrong	Wrong	Correct	Wrong	Wrong	Wrong	Correct	Wrong	Wrong	Correct	Wrong	8
1098	Java	18-25	Male	Up to senior high school	Entrepreneur	No	No	Correct	Wrong	Wrong	Correct	Wrong	Wrong	Wrong	Wrong	Wrong	Wrong	Wrong	Wrong	Wrong	Wrong	Wrong	Wrong	Wrong	Wrong	2
1099	Java	18-25	Male	Bachelor	Entrepreneur	Yes	No	Correct	Correct	Wrong	Correct	Wrong	Wrong	Correct	Wrong	Correct	Correct	Correct	Wrong	Correct	Correct	Wrong	Correct	Correct	Correct	12
1100	Java	18-25	Male	Bachelor	Entrepreneur	No	No	Correct	Correct	Correct	Correct	Correct	Correct	Correct	Correct	Correct	Correct	Correct	Correct	Correct	Correct	Correct	Correct	Correct	Correct	18
[truncated: 4,264 more rows]
